# Supplementary material for: Crystal structure and analytical profile of 1,2-di­phenyl-2-pyrrolidin-1-yl­ethanone hydro­chloride or ‘α-D2PV’: a synthetic cathinone seized by law enforcement, along with its diluent sugar, myo-inositol
Source: Acta Crystallogr C Struct Chem. 2024 Jan 22;80(Pt 4):91–7. doi: 10.1107/S2053229624000561 (PMC10996188; doi:10.1107/S2053229624000561)
Supplement: Supplementary file 1 [file c-80-00091-sup1.cif]

##############################################################################
#                                                                            #
# This CIF contains the data in a paper accepted for publication in          #
# Acta Crystallographica Section C. It conforms to the requirements of       #
# Notes for Authors for Acta Crystallographica Section C, and has been       #
# peer reviewed under the auspices of the IUCr Commission on Journals.       #
#                                                                            #
# Full details of the Crystallographic Information File format               #
# are given in the paper "The Crystallographic Information File (CIF):       #
# a New Standard Archive File for Crystallography" by S. R. Hall, F. H.      #
# Allen and I. D. Brown [Acta Cryst. (1991), A47, 655-685].                  #
#                                                                            #
# The current version of the core CIF dictionary is obtainable from          #
# ftp://ftp.iucr.org/pub/cif_core.dic.                                       #
#                                                                            #
# Software is freely available for graphical display of the structure(s)     #
# in this CIF. For information consult the CIF software page                 #
# http://www.iucr.org/resources/cif/software.                                #
#                                                                            #
# This file may be used for bona fide research purposes within the           #
# scientific community so long as proper attribution is given to the journal # 
# article from which it was obtained.                                        #
#                                                                            #
##############################################################################
data_I
_audit_creation_method     'SHELXL-2018/3'
_chemical_name_systematic
;
1-(2-Oxo-1,2-diphenylethyl)pyrrolidin-1-ium chloride hemihydrate
;
_chemical_name_common     ?
_chemical_formula_moiety     '2(C18 H20 N O +), 2(Cl -), H2 O'
_chemical_formula_sum     'C36 H42 Cl2 N2 O3'
_chemical_formula_iupac     '2C18 H20 N O +, 2Cl -, H2 O'
_chemical_formula_weight     621.62
_chemical_melting_point     ?
_space_group_crystal_system     monoclinic
_space_group_name_H-M_alt     'C 2/c'
_space_group_name_Hall     '-C 2yc'
loop_
    _space_group_symop_operation_xyz
    'x, y, z'
    '-x, y, -z+1/2'
    'x+1/2, y+1/2, z'
    '-x+1/2, y+1/2, -z+1/2'
    '-x, -y, -z'
    'x, -y, z-1/2'
    '-x+1/2, -y+1/2, -z'
    'x+1/2, -y+1/2, z-1/2'
_cell_length_a     13.89260(10)
_cell_length_b     11.96630(10)
_cell_length_c     19.38720(10)
_cell_angle_alpha     90
_cell_angle_beta     100.3840(10)
_cell_angle_gamma     90
_cell_volume     3170.20(4)
_cell_formula_units_Z     4
_cell_measurement_reflns_used     34597
_cell_measurement_theta_min     2.351
_cell_measurement_theta_max     76.235
_cell_measurement_temperature     100(2)
_exptl_crystal_description     block
_exptl_crystal_colour     colourless
_exptl_crystal_size_max     0.270
_exptl_crystal_size_mid     0.199
_exptl_crystal_size_min     0.111
_exptl_crystal_density_diffrn     1.302
_exptl_crystal_density_meas     ?
_exptl_crystal_density_method     ?
_exptl_crystal_F_000     1320
_exptl_absorpt_coefficient_mu     2.145
_exptl_absorpt_correction_type     multi-scan
_exptl_absorpt_process_details
;
(CrysAlis PRO; Rigaku OD, 2022)
;
_exptl_absorpt_correction_T_min     0.80787
_exptl_absorpt_correction_T_max     1.00000
_diffrn_ambient_temperature     100(2)
_diffrn_source     'micro-focus sealed X-ray tube'
_diffrn_radiation_type     'Cu K\a'
_diffrn_radiation_wavelength     1.54184
_diffrn_radiation_monochromator     mirror
_diffrn_measurement_device_type
           'Rigaku XtaLAB Synergy Dualflex diffractometer with a HyPix detector'
_diffrn_measurement_device     'four-circle diffractometer'
_diffrn_measurement_method     '\w scans'
_diffrn_detector     'Hybrid Pixel Array Detector'
_diffrn_detector_area_resol_mean     10.0000
_diffrn_reflns_number     58892
_diffrn_reflns_av_R_equivalents     0.0433
_diffrn_reflns_av_unetI/netI     0.0149
_diffrn_reflns_theta_min     4.638
_diffrn_reflns_theta_max     76.389
_diffrn_reflns_theta_full     66.9682
_diffrn_measured_fraction_theta_max     0.974
_diffrn_measured_fraction_theta_full     1.000
_diffrn_reflns_limit_h_min     -17
_diffrn_reflns_limit_h_max     17
_diffrn_reflns_limit_k_min     -15
_diffrn_reflns_limit_k_max     13
_diffrn_reflns_limit_l_min     -24
_diffrn_reflns_limit_l_max     24
_diffrn_radiation_probe     x-ray
_reflns_number_total     3260
_reflns_number_gt     3089
_reflns_threshold_expression     'I > 2\s(I)'
_refine_ls_structure_factor_coef     Fsqd
_refine_ls_matrix_type     full
_refine_ls_R_factor_all     0.0319
_refine_ls_R_factor_gt     0.0305
_refine_ls_wR_factor_gt     0.0811
_refine_ls_wR_factor_ref     0.0821
_refine_ls_goodness_of_fit_ref     1.093
_refine_ls_restrained_S_all     1.093
_refine_ls_number_reflns     3260
_refine_ls_number_parameters     203
_refine_ls_number_restraints     0
_refine_ls_hydrogen_treatment     mixed
_refine_ls_weighting_scheme     calc
_refine_ls_weighting_details
              'w=1/[\s^2^(Fo^2^)+(0.0404P)^2^+2.5790P] where P=(Fo^2^+2Fc^2^)/3'
_atom_sites_solution_hydrogens     mixed
_atom_sites_solution_primary     direct
_atom_sites_solution_secondary     difmap
_refine_ls_shift/su_max     0.001
_refine_ls_shift/su_mean     0.000
_refine_diff_density_max     0.262
_refine_diff_density_min     -0.210
_refine_ls_extinction_method
;
SHELXL2018 (Sheldrick, 2015<i>b</i>)
;
_refine_ls_extinction_coef     0.00024(6)
_refine_ls_extinction_expression
                                  'Fc^*^=kFc[1+0.001xFc^2^\l^3^/sin(2\q)]^-1/4^'
loop_
    _atom_type_symbol
    _atom_type_description
    _atom_type_scat_dispersion_real
    _atom_type_scat_dispersion_imag
    _atom_type_scat_source
    'C' 'C' 0.0181 0.0091
                         'International Tables Vol C Tables 4.2.6.8 and 6.1.1.4'
    'H' 'H' 0.0000 0.0000
                         'International Tables Vol C Tables 4.2.6.8 and 6.1.1.4'
    'Cl' 'Cl' 0.3639 0.7018
                         'International Tables Vol C Tables 4.2.6.8 and 6.1.1.4'
    'N' 'N' 0.0311 0.0180
                         'International Tables Vol C Tables 4.2.6.8 and 6.1.1.4'
    'O' 'O' 0.0492 0.0322
                         'International Tables Vol C Tables 4.2.6.8 and 6.1.1.4'
_computing_data_collection
;
CrysAlis PRO (Rigaku OD, 2022)
;
_computing_cell_refinement
;
CrysAlis PRO (Rigaku OD, 2022)
;
_computing_data_reduction
;
CrysAlis PRO (Rigaku OD, 2022)
;
_computing_structure_solution
;
SHELXT2018 (Sheldrick, 2015<i>a</i>)
;
_computing_structure_refinement
;
SHELXL2018 (Sheldrick, 2015<i>b</i>)
;
_computing_molecular_graphics
;
<i>Mercury</i> (Macrae <i>et al.</i>,  2020) and <i>DIAMOND</i> (Putz &
Brandenburg,
2019)
;
_computing_publication_material
;
SHELXL2018 (Sheldrick, 2015<i>b</i>)
;
loop_
    _atom_site_type_symbol
    _atom_site_label
    _atom_site_fract_x
    _atom_site_fract_y
    _atom_site_fract_z
    _atom_site_U_iso_or_equiv
    _atom_site_adp_type
    _atom_site_calc_flag
    _atom_site_occupancy
    _atom_site_disorder_assembly
    _atom_site_disorder_group
    Cl Cl1 0.85892(2) 0.59544(2) 0.84559(2) 0.02213(11) Uani d 1 . .
    O O1 0.62288(6) 0.54176(7) 0.73746(4) 0.01954(19) Uani d 1 . .
    H H2 0.9693(15) 0.6684(17) 0.7734(11) 0.052(6) Uiso d 1 . .
    O O2 1.000000 0.71002(12) 0.750000 0.0290(3) Uani d 1 . .
    N N1 0.75989(7) 0.38437(8) 0.77530(5) 0.0150(2) Uani d 1 . .
    H H1 0.7791(10) 0.4572(13) 0.7887(7) 0.018 Uiso d 1 . .
    C C1 0.61800(8) 0.46482(10) 0.69588(6) 0.0158(2) Uani d 1 . .
    C C13 0.53531(8) 0.45329(10) 0.63570(6) 0.0164(2) Uani d 1 . .
    C C14 0.52414(8) 0.35914(10) 0.59224(6) 0.0185(2) Uani d 1 . .
    H H14 0.568766 0.298540 0.601511 0.022 Uiso calc 1 . .
    C C18 0.46739(8) 0.54063(10) 0.62281(6) 0.0189(2) Uani d 1 . .
    H H18 0.473404 0.603459 0.653244 0.023 Uiso calc 1 . .
    C C2 0.70309(8) 0.38153(10) 0.70197(6) 0.0158(2) Uani d 1 . .
    H H2A 0.676472 0.304597 0.691195 0.019 Uiso calc 1 . .
    C C3 0.76767(8) 0.41346(10) 0.64936(6) 0.0167(2) Uani d 1 . .
    C C8 0.81240(8) 0.51820(10) 0.65267(6) 0.0197(3) Uani d 1 . .
    H H8 0.802815 0.570012 0.687938 0.024 Uiso calc 1 . .
    C C9 0.70427(8) 0.33798(10) 0.82891(6) 0.0178(2) Uani d 1 . .
    H H9A 0.671582 0.266750 0.812697 0.021 Uiso calc 1 . .
    H H9B 0.654567 0.391809 0.839117 0.021 Uiso calc 1 . .
    C C15 0.44702(9) 0.35479(11) 0.53519(6) 0.0215(3) Uani d 1 . .
    H H15 0.439100 0.290887 0.505623 0.026 Uiso calc 1 . .
    C C17 0.39132(9) 0.53562(11) 0.56568(7) 0.0220(3) Uani d 1 . .
    H H17 0.345647 0.595277 0.556780 0.026 Uiso calc 1 . .
    C C4 0.78245(9) 0.33741(11) 0.59798(6) 0.0208(3) Uani d 1 . .
    H H4 0.753530 0.265299 0.596350 0.025 Uiso calc 1 . .
    C C12 0.85259(9) 0.31618(11) 0.78464(6) 0.0205(3) Uani d 1 . .
    H H12A 0.906708 0.360034 0.771137 0.025 Uiso calc 1 . .
    H H12B 0.842847 0.247538 0.755720 0.025 Uiso calc 1 . .
    C C10 0.78393(9) 0.31988(11) 0.89286(6) 0.0208(3) Uani d 1 . .
    H H10A 0.765434 0.259520 0.922871 0.025 Uiso calc 1 . .
    H H10B 0.795922 0.389188 0.920988 0.025 Uiso calc 1 . .
    C C7 0.87104(9) 0.54671(11) 0.60429(7) 0.0236(3) Uani d 1 . .
    H H7 0.902564 0.617437 0.607080 0.028 Uiso calc 1 . .
    C C16 0.38193(9) 0.44313(11) 0.52141(6) 0.0225(3) Uani d 1 . .
    H H16 0.330772 0.440594 0.481653 0.027 Uiso calc 1 . .
    C C11 0.87493(9) 0.28705(12) 0.86281(7) 0.0253(3) Uani d 1 . .
    H H11A 0.932894 0.329029 0.886646 0.030 Uiso calc 1 . .
    H H11B 0.888221 0.206099 0.869341 0.030 Uiso calc 1 . .
    C C5 0.83978(9) 0.36738(12) 0.54895(7) 0.0253(3) Uani d 1 . .
    H H5 0.848952 0.316008 0.513341 0.030 Uiso calc 1 . .
    C C6 0.88350(9) 0.47171(12) 0.55186(7) 0.0256(3) Uani d 1 . .
    H H6 0.922017 0.492020 0.518016 0.031 Uiso calc 1 . .
loop_
    _atom_site_aniso_label
    _atom_site_aniso_U_11
    _atom_site_aniso_U_22
    _atom_site_aniso_U_33
    _atom_site_aniso_U_12
    _atom_site_aniso_U_13
    _atom_site_aniso_U_23
    Cl1 0.02250(17) 0.01798(17) 0.02504(17) -0.00297(10) 0.00195(11)
                                                                    -0.00324(10)
    O1 0.0199(4) 0.0185(4) 0.0195(4) 0.0012(3) 0.0016(3) -0.0024(3)
    O2 0.0273(7) 0.0279(7) 0.0324(7) 0.000 0.0067(6) 0.000
    N1 0.0143(5) 0.0146(5) 0.0156(5) 0.0003(4) 0.0012(4) -0.0004(4)
    C1 0.0158(5) 0.0162(6) 0.0160(5) -0.0011(4) 0.0041(4) 0.0023(4)
    C13 0.0144(5) 0.0193(6) 0.0157(5) -0.0018(4) 0.0033(4) 0.0025(4)
    C14 0.0167(5) 0.0210(6) 0.0178(6) 0.0001(4) 0.0028(4) 0.0007(4)
    C18 0.0175(5) 0.0190(6) 0.0206(6) -0.0009(4) 0.0048(4) 0.0028(4)
    C2 0.0157(5) 0.0161(5) 0.0147(5) -0.0008(4) 0.0005(4) -0.0011(4)
    C3 0.0134(5) 0.0202(6) 0.0155(5) 0.0011(4) 0.0001(4) 0.0015(4)
    C8 0.0179(5) 0.0212(6) 0.0195(6) 0.0002(4) 0.0018(4) 0.0008(5)
    C9 0.0178(5) 0.0187(6) 0.0173(5) 0.0000(4) 0.0041(4) 0.0021(4)
    C15 0.0203(6) 0.0274(7) 0.0163(6) -0.0037(5) 0.0025(4) -0.0014(5)
    C17 0.0169(6) 0.0243(6) 0.0241(6) 0.0004(5) 0.0020(5) 0.0076(5)
    C4 0.0182(6) 0.0235(6) 0.0199(6) -0.0003(5) 0.0017(4) -0.0028(5)
    C12 0.0170(5) 0.0230(6) 0.0210(6) 0.0066(5) 0.0024(4) 0.0018(5)
    C10 0.0213(6) 0.0227(6) 0.0174(6) 0.0014(5) 0.0010(5) 0.0023(5)
    C7 0.0183(6) 0.0269(7) 0.0248(6) -0.0024(5) 0.0020(5) 0.0051(5)
    C16 0.0169(6) 0.0317(7) 0.0177(6) -0.0031(5) 0.0000(4) 0.0054(5)
    C11 0.0223(6) 0.0324(7) 0.0199(6) 0.0085(5) 0.0004(5) 0.0021(5)
    C5 0.0206(6) 0.0353(7) 0.0204(6) 0.0033(5) 0.0043(5) -0.0046(5)
    C6 0.0153(6) 0.0402(8) 0.0219(6) 0.0007(5) 0.0047(5) 0.0057(5)
_geom_special_details
;
 All esds (except the esd in the dihedral angle between two l.s. planes)
 are estimated using the full covariance matrix.  The cell esds are taken
 into account individually in the estimation of esds in distances, angles
 and torsion angles; correlations between esds in cell parameters are only
 used when they are defined by crystal symmetry.  An approximate (isotropic)
 treatment of cell esds is used for estimating esds involving l.s. planes.
;
loop_
    _geom_bond_atom_site_label_1
    _geom_bond_atom_site_label_2
    _geom_bond_site_symmetry_2
    _geom_bond_distance
    _geom_bond_publ_flag
    O1 C1 . 1.2176(14) ?
    O2 H2 . 0.84(2) ?
    N1 C2 . 1.4968(14) ?
    N1 C12 . 1.5076(14) ?
    N1 C9 . 1.5082(15) ?
    N1 H1 . 0.934(16) ?
    C1 C13 . 1.4890(15) ?
    C1 C2 . 1.5344(16) ?
    C13 C14 . 1.3986(17) ?
    C13 C18 . 1.4000(17) ?
    C14 C15 . 1.3953(16) ?
    C14 H14 . 0.9500 ?
    C18 C17 . 1.3877(17) ?
    C18 H18 . 0.9500 ?
    C2 C3 . 1.5236(16) ?
    C2 H2A . 1.0000 ?
    C3 C4 . 1.3916(17) ?
    C3 C8 . 1.3952(17) ?
    C8 C7 . 1.3912(18) ?
    C8 H8 . 0.9500 ?
    C9 C10 . 1.5214(16) ?
    C9 H9A . 0.9900 ?
    C9 H9B . 0.9900 ?
    C15 C16 . 1.3855(18) ?
    C15 H15 . 0.9500 ?
    C17 C16 . 1.3922(19) ?
    C17 H17 . 0.9500 ?
    C4 C5 . 1.3925(18) ?
    C4 H4 . 0.9500 ?
    C12 C11 . 1.5313(16) ?
    C12 H12A . 0.9900 ?
    C12 H12B . 0.9900 ?
    C10 C11 . 1.5354(17) ?
    C10 H10A . 0.9900 ?
    C10 H10B . 0.9900 ?
    C7 C6 . 1.3899(19) ?
    C7 H7 . 0.9500 ?
    C16 H16 . 0.9500 ?
    C11 H11A . 0.9900 ?
    C11 H11B . 0.9900 ?
    C5 C6 . 1.385(2) ?
    C5 H5 . 0.9500 ?
    C6 H6 . 0.9500 ?
loop_
    _geom_angle_atom_site_label_1
    _geom_angle_atom_site_label_2
    _geom_angle_atom_site_label_3
    _geom_angle_site_symmetry_1
    _geom_angle_site_symmetry_3
    _geom_angle
    _geom_angle_publ_flag
    H2 O2 H2 . 2_756 107(3) ?
    C2 N1 C12 . . 113.24(9) ?
    C2 N1 C9 . . 113.46(9) ?
    C12 N1 C9 . . 104.52(9) ?
    C2 N1 H1 . . 111.1(9) ?
    C12 N1 H1 . . 106.1(9) ?
    C9 N1 H1 . . 108.0(9) ?
    O1 C1 C13 . . 122.13(10) ?
    O1 C1 C2 . . 119.35(10) ?
    C13 C1 C2 . . 118.36(10) ?
    C14 C13 C18 . . 119.72(11) ?
    C14 C13 C1 . . 122.20(10) ?
    C18 C13 C1 . . 118.07(10) ?
    C15 C14 C13 . . 119.58(11) ?
    C15 C14 H14 . . 120.2 ?
    C13 C14 H14 . . 120.2 ?
    C17 C18 C13 . . 120.13(11) ?
    C17 C18 H18 . . 119.9 ?
    C13 C18 H18 . . 119.9 ?
    N1 C2 C3 . . 110.91(9) ?
    N1 C2 C1 . . 108.99(9) ?
    C3 C2 C1 . . 108.90(9) ?
    N1 C2 H2A . . 109.3 ?
    C3 C2 H2A . . 109.3 ?
    C1 C2 H2A . . 109.3 ?
    C4 C3 C8 . . 119.89(11) ?
    C4 C3 C2 . . 119.73(11) ?
    C8 C3 C2 . . 120.38(10) ?
    C7 C8 C3 . . 119.96(12) ?
    C7 C8 H8 . . 120.0 ?
    C3 C8 H8 . . 120.0 ?
    N1 C9 C10 . . 103.07(9) ?
    N1 C9 H9A . . 111.1 ?
    C10 C9 H9A . . 111.1 ?
    N1 C9 H9B . . 111.1 ?
    C10 C9 H9B . . 111.1 ?
    H9A C9 H9B . . 109.1 ?
    C16 C15 C14 . . 120.37(12) ?
    C16 C15 H15 . . 119.8 ?
    C14 C15 H15 . . 119.8 ?
    C18 C17 C16 . . 119.98(11) ?
    C18 C17 H17 . . 120.0 ?
    C16 C17 H17 . . 120.0 ?
    C3 C4 C5 . . 119.77(12) ?
    C3 C4 H4 . . 120.1 ?
    C5 C4 H4 . . 120.1 ?
    N1 C12 C11 . . 104.98(9) ?
    N1 C12 H12A . . 110.8 ?
    C11 C12 H12A . . 110.8 ?
    N1 C12 H12B . . 110.8 ?
    C11 C12 H12B . . 110.8 ?
    H12A C12 H12B . . 108.8 ?
    C9 C10 C11 . . 104.77(10) ?
    C9 C10 H10A . . 110.8 ?
    C11 C10 H10A . . 110.8 ?
    C9 C10 H10B . . 110.8 ?
    C11 C10 H10B . . 110.8 ?
    H10A C10 H10B . . 108.9 ?
    C6 C7 C8 . . 120.00(12) ?
    C6 C7 H7 . . 120.0 ?
    C8 C7 H7 . . 120.0 ?
    C15 C16 C17 . . 120.15(11) ?
    C15 C16 H16 . . 119.9 ?
    C17 C16 H16 . . 119.9 ?
    C12 C11 C10 . . 106.47(10) ?
    C12 C11 H11A . . 110.4 ?
    C10 C11 H11A . . 110.4 ?
    C12 C11 H11B . . 110.4 ?
    C10 C11 H11B . . 110.4 ?
    H11A C11 H11B . . 108.6 ?
    C6 C5 C4 . . 120.32(12) ?
    C6 C5 H5 . . 119.8 ?
    C4 C5 H5 . . 119.8 ?
    C5 C6 C7 . . 120.02(12) ?
    C5 C6 H6 . . 120.0 ?
    C7 C6 H6 . . 120.0 ?
_shelx_space_group_comment
;
The symmetry employed for this shelxl refinement is uniquely defined
by the following loop, which should always be used as a source of
symmetry information in preference to the above space-group names.
They are only intended as comments.
;
_shelx_estimated_absorpt_T_min     ?
_shelx_estimated_absorpt_T_max     ?
_shelx_hkl_file
;
   0   0   1 29.5618 13.0001  36
   0   0   1 15.3548 10.6939  37
   0   0   2 146161. 5265.87  37
   0   0  -2 148551. 5265.19  34
   0   0  -2 143211. 5267.45  33
   0   0   2 153565. 5265.36   5
   0   0   3 23.4033 31.3375  37
   0   0  -3-5.79697 24.1940  34
   0   0  -3 30.6226 28.4089  33
   0   0   3-5.56764 23.2371   3
   0   0   3 34.0568 28.7273   5
   0   0  -4 241929. 8541.81  34
   0   0  -4 237311. 8545.19  33
   0   0  -4 237487. 8522.90  39
   0   0   4 237634. 8535.60   3
   0   0   4 242119. 8537.92   5
   0   0  -5 42.7623 34.6685  39
   0   0   5-9.52817 33.4521   3
   0   0   5 19.5202 47.4078   5
   0   0  -6 898.243 136.658  39
   0   0  -6 739.425 123.593  33
   0   0  -6 889.809 121.016  34
   0   0   6 802.836 114.673   5
   0   0   6 711.871 109.341   3
   0   0  -7-46.8348 61.1991  33
   0   0   7-14.2241 77.5305  36
   0   0  -7 25.0685 63.4337  39
   0   0  -7-14.5800 41.7410  34
   0   0   7-14.3801 46.0279   5
   0   0   7 13.9711 42.4240   3
   0   0  -8 46479.4 1815.60  39
   0   0  -8 46070.0 1853.87  34
   0   0  -8 44514.4 1717.85  38
   0   0   8 45729.2 1843.69  36
   0   0   8 45407.7 1835.58   3
   0   0   8 46379.4 1848.15   5
   0   0   9 10.8152 37.9576  35
   0   0   9 19.5277 59.3187  36
   0   0  -9 39.6809 56.8241  34
   0   0  -9-34.0595 68.9671  39
   0   0   9 39.5627 56.6549   5
   0   0  10 85462.5 3378.07  57
   0   0  10 80906.3 3205.85  35
   0   0 -10 85107.8 3177.38  38
   0   0  10 90739.5 3384.11  36
   0   0 -10 92912.4 3342.60  39
   0   0 -10 88429.2 3377.46  34
   0   0  10 87030.5 3387.36  51
   0   0 -10 86490.4 3363.55  50
   0   0  10 87064.2 3367.36  44
   0   0  10 84135.3 3360.34  45
   0   0 -10 86710.3 3421.94  43
   0   0  10 90906.3 3384.93   5
   0   0  11-26.1199 69.9473   5
   0   0  11 26.3803 75.5220  57
   0   0  11-22.8730 61.2525  58
   0   0 -11 131.513 92.2224  56
   0   0 -11-21.4028 64.9895  59
   0   0  11 53.4433 81.1396  51
   0   0 -11 24.8911 61.7123  50
   0   0 -11 324.409 133.494  43
   0   0  11 25.3614 72.6053  45
   0   0  11 25.4573 81.4818  44
   0   0 -11 66.1142 122.174  39
   0   0  11-12.2046 34.9410  35
   0   0  11 51.4258 116.389  36
   0   0  12 1067.08 195.759   5
   0   0 -12 678.547 159.638  56
   0   0  12 565.227 158.105  57
   0   0  12 868.527 167.112  58
   0   0 -12 737.626 164.921  59
   0   0  12 513.814 157.639  51
   0   0  12 506.219 157.485  52
   0   0 -12 334.915 145.828  50
   0   0 -12 696.856 141.461  47
   0   0  12 517.031 166.029  44
   0   0 -12 829.137 191.251  43
   0   0  12 657.381 162.671  45
   0   0 -12 638.803 148.871  39
   0   0  12 728.121 173.390  36
   0   0  13 70.5537 94.4677   1
   0   0  13 33.2136 67.2344   5
   0   0  13-33.2048 75.1502  57
   0   0 -13-32.6667 73.9325  56
   0   0  13 28.1588 69.8127  58
   0   0 -13 104.343 102.257  59
   0   0  13-27.9377 93.7847  52
   0   0 -13 154.695 103.860  50
   0   0  13-33.9036 97.0589  51
   0   0  13 214.909 125.585  41
   0   0 -13-37.0182 83.7810  43
   0   0  13 31.9469 91.4574  45
   0   0  13-64.1420 102.650  44
   0   0  13 65.3225 99.1743  36
   0   0 -13 27.0331 72.3919  39
   0   0  14 1804.62 300.048   5
   0   0  14 1914.73 314.837   1
   0   0 -14 2021.10 300.458  56
   0   0 -14 1995.43 369.810  55
   0   0  14 2380.42 335.313  57
   0   0  14 2199.28 290.864  58
   0   0 -14 2080.63 281.007  59
   0   0  14 1821.98 279.295  52
   0   0 -14 2271.57 333.541  50
   0   0  14 1950.58 347.254  51
   0   0  14 2369.79 356.399  44
   0   0 -14 2644.56 403.701  43
   0   0  14 2178.97 314.487  45
   0   0  14 1987.80 337.132  36
   0   0 -14 1796.46 271.444  39
   0   0  15-80.2410 121.831   5
   0   0  15 42.3737 128.672   1
   0   0 -15 75.6105 126.916  56
   0   0  15-118.915 150.121  57
   0   0  15-64.8692 103.822  58
   0   0 -15 119.914 189.765  55
   0   0 -15 148.175 220.422  59
   0   0  15 122.646 160.265  51
   0   0  15 32.3369 224.388  52
   0   0 -15-72.8117 137.880  50
   0   0 -15 132.186 178.394  43
   0   0  15-114.921 159.868  44
   0   0  15 38.0728 109.003  45
   0   0  15-83.4120 133.495  37
   0   0 -15 93.6125 164.117  39
   0   0  15 78.6849 119.469  36
   0   0  16 54183.1 2586.36   1
   0   0 -16 59954.0 2591.73  55
   0   0 -16 58167.0 2543.12  56
   0   0  16 53276.8 2439.05  52
   0   0  16 57714.0 2578.71  57
   0   0  16 58302.5 2468.77  58
   0   0 -16 55106.0 2415.67  59
   0   0  16 59087.8 2611.96  51
   0   0 -16 59412.8 2546.40  50
   0   0  16 56690.3 2548.92  44
   0   0 -16 58588.1 2631.63  43
   0   0  16 58748.8 2567.62  45
   0   0 -16 52214.0 2413.97  39
   0   0  16 57364.8 2601.00  37
   0   0  16 60306.0 2588.22  36
   0   0  17 43.3237 98.0521  36
   0   0  17 277.899 162.394  37
   0   0 -17 64.3766 103.025  39
   0   0  17-45.0267 128.902  51
   0   0  17-33.3989 112.118  52
   0   0 -17-38.8980 118.112  50
   0   0 -17 29.7723 112.752  59
   0   0  17 86.1544 123.321  57
   0   0 -17 43.1703 123.588  55
   0   0 -17 116.424 103.924  56
   0   0  17 41.1297 101.971  45
   0   0 -17 95.7424 128.194  43
   0   0  17-83.4954 126.765  44
   0   0  17 93.3140 141.672   1
   0   0  17-48.4525 109.660   4
   0   0  18 325.662 163.551  37
   0   0 -18 513.332 193.996  55
   0   0  18 596.568 211.626  57
   0   0 -18 249.425 112.830  59
   0   0  18 248.172 162.575  44
   0   0  18 324.568 164.685  45
   0   0 -18 189.601 173.388  43
   0   0  18 390.342 178.458   4
   0   0  18 561.207 227.324   1
   0   0  18 585.905 204.352  51
   0   0  18 190.314 124.907  52
   0   0 -18 457.875 177.377  50
   0   0  19-40.2026 128.676  57
   0   0 -19 121.380 141.860  55
   0   0  19-76.1302 133.463  45
   0   0  19 39.2695 125.690  44
   0   0 -19 45.0786 158.054  43
   0   0  19 44.6853 197.145   1
   0   0  19 43.1988 157.648  51
   0   0 -19 35.6545 119.689  50
   0   0 -20 46691.3 2076.38  55
   0   0  20 45472.2 2061.59  57
   0   0  20 41713.1 2001.58  45
   0   0 -20 45809.8 2124.78  43
   0   0  20 44160.1 2041.66  44
   0   0  20 46604.1 2134.29   1
   0   0  20 45112.5 2093.42  51
   0   0 -20 44188.3 1998.74  50
   0   0 -21 62.3405 104.636  55
   0   0  21-29.9800 109.408  57
   0   0  21 55.2767 100.862  45
   0   0 -21-34.8726 99.8333  43
   0   0  21 59.5520 108.663  44
   0   0  21 70.5718 133.632   1
   0   0 -21-52.1785 102.271  50
   0   0  21 68.4196 109.495  51
   0   0 -22 3104.02 328.260  55
   0   0  22 2947.30 301.196  57
   0   0  22 2745.02 325.957  51
   0   0 -22 2919.85 280.380  50
   0   0 -22 3236.86 350.157  43
   0   0  22 3193.81 316.059  44
   0   0  22 3669.44 375.560   1
   0   0  23-41.4457 110.997   1
   0  -2   0 390861. 14647.7  27
   0  -2   0 445209. 14675.2  24
   0  -2   0 383765. 14638.1  65
   0  -2   0 425372. 14587.4   6
   0  -2  -1 203525. 6432.62  24
   0  -2   1 184387. 6407.24  27
   0  -2   1 178776. 6397.42  65
   0  -2   1 151306. 6384.43  16
   0  -2  -1 156331. 6396.39  20
   0  -2   1 191741. 6359.06   6
   0  -2   1 184342. 6352.90   5
   0   2   2 1248.77 99.4662   3
   0  -2   2 1259.46 100.453   5
   0  -2   2 1081.88 106.148  27
   0  -2  -2 1245.89 113.616  27
   0  -2   2 1440.95 126.350  24
   0  -2  -2 1304.73 120.477  24
   0  -2   2 1230.58 108.971  65
   0   2   2 1285.97 101.090  37
   0  -2   2 1316.31 89.7035  37
   0   2  -2 1307.52 111.571  33
   0   2  -2 1173.48 105.999  34
   0  -2  -2 1365.55 116.465  16
   0  -2  -2 1182.99 114.616  20
   0  -2   2 1350.07 114.449  16
   0  -2   2 1208.44 115.544  20
   0   2  -3 44546.6 1648.36  33
   0  -2   3 41984.6 1603.85  37
   0  -2  -3 40989.1 1597.02  39
   0   2  -3 43874.2 1633.49  34
   0   2   3 43764.5 1644.34  36
   0   2   3 43200.6 1629.40  37
   0  -2   3 44518.6 1608.70  36
   0  -2   3 43866.4 1634.11   5
   0   2   3 44227.0 1585.93   5
   0   2   3 42784.7 1617.23   3
   0  -2  -3 41826.1 1621.69  16
   0  -2  -3 42644.9 1630.45  20
   0  -2   3 45066.8 1634.22  16
   0  -2   3 38509.1 1622.11  20
   0  -2  -3 43161.8 1644.42  24
   0  -2   3 49664.6 1661.10  24
   0  -2   3 44169.2 1630.51  27
   0  -2  -3 42782.7 1629.14  27
   0  -2   4 10269.7 480.011  37
   0   2  -4 10921.6 500.584  34
   0  -2  -4 10820.1 504.541  33
   0   2   4 10317.4 499.165  37
   0  -2  -4 10887.6 469.541  39
   0   2   4 10653.2 512.999  36
   0   2  -4 11394.8 521.046  33
   0  -2   4 10537.6 478.219  36
   0  -2   4 10681.5 506.326   5
   0   2   4 10966.6 493.940   3
   0   2   4 11251.3 468.911   5
   0  -2  -4 10701.7 479.487  20
   0  -2   4 11277.6 484.900  16
   0  -2   4 10474.8 481.051  20
   0  -2  -4 10861.9 476.362  16
   0  -2   4 11122.6 481.356  27
   0  -2  -4 10721.3 478.787  27
   0  -2  -4 11480.6 495.054  24
   0  -2  -5 142139. 4939.47  39
   0   2   5 139147. 5005.26  36
   0   2   5 134763. 4988.02  37
   0   2  -5 134817. 4980.24  34
   0  -2   5 135720. 4961.60  37
   0   2  -5 141242. 5011.43  33
   0  -2   5 140835. 4957.40  36
   0  -2  -5 142892. 4991.46  33
   0   2   5 142511. 4947.84   5
   0   2   5 141157. 4973.08   3
   0  -2   5 137978. 4929.78  20
   0  -2  -5 127099. 4911.59  16
   0  -2  -5 129180. 4916.80  20
   0  -2  -5 136271. 4922.79  27
   0  -2   5 137289. 4923.71  27
   0   2   6 34869.0 1400.68  36
   0   2  -6 32617.6 1363.11  34
   0  -2  -6 33647.4 1378.92  33
   0  -2   6 33054.9 1352.74  37
   0  -2  -6 36537.3 1332.25  39
   0  -2   6 33662.8 1345.40  36
   0   2  -6 34693.6 1403.09  33
   0   2   6 32910.4 1380.14  37
   0   2   6 35566.4 1344.64   5
   0   2   6 34619.2 1362.41   3
   0  -2  -6 30501.0 1271.83  20
   0  -2   6 33933.5 1288.77  20
   0  -2   6 34042.0 1284.36  27
   0  -2  -6 34203.0 1284.96  27
   0  -2   7 12806.2 556.357  20
   0  -2  -7 14242.8 558.794  27
   0  -2   7 13710.6 558.014  27
   0  -2  -7 11175.7 538.496  20
   0   2   7 14383.5 652.404   5
   0   2   7 14961.4 670.232   3
   0   2   7 14222.8 693.533  37
   0   2  -7 14628.5 720.144  33
   0  -2   7 14320.6 669.386  37
   0  -2  -7 14378.5 691.319  33
   0  -2   7 13634.3 651.434  36
   0   2  -7 14099.7 675.672  34
   0   2   7 14274.7 701.770  36
   0  -2  -7 14511.2 630.471  39
   0   2   8 379.524 88.8056   5
   0   2   8 409.817 98.6429   3
   0  -2  -8 330.287 95.2018  33
   0   2  -8 111.331 68.4143  39
   0   2  -8 297.845 92.6599  34
   0   2  -8 226.839 86.6103  33
   0   2   8 561.204 124.263  37
   0  -2  -8 255.517 79.2600  39
   0  -2   8 252.117 83.9110  37
   0   2   8 255.658 101.964  36
   0  -2   8 265.320 85.6258  36
   0  -2  -9 41553.4 1790.42  61
   0   2  -9 41197.9 1811.46  61
   0  -2   9 40930.1 1801.92  57
   0  -2   9 40417.9 1792.04  58
   0  -2  -9 41418.2 1794.57  55
   0   2   9 44998.8 1779.59   3
   0   2   9 44170.8 1763.94   5
   0  -2   9 40684.7 1791.73  51
   0  -2   9 42585.8 1807.08  45
   0  -2  -9 42997.0 1833.26  43
   0   2  -9 40841.0 1830.45  43
   0   2  -9 44227.2 1792.98  34
   0  -2  -9 42969.4 1715.96  39
   0  -2   9 44776.1 1789.99  37
   0   2   9 42999.0 1815.20  37
   0   2   9 41038.3 1814.64  36
   0   2  -9 42518.8 1795.06  39
   0  -2  -9 45447.9 1815.71  33
   0   2  -9 44150.2 1838.94  33
   0  -2   9 44988.1 1772.92  36
   0  -2 -10 56700.4 2417.89  61
   0   2 -10 58526.8 2452.07  61
   0  -2 -10 57925.1 2414.89  55
   0  -2 -10 56714.1 2432.32  54
   0  -2 -10 56488.8 2440.18  56
   0  -2  10 58688.4 2435.52  58
   0  -2  10 61303.0 2455.35  57
   0   2  10 60025.6 2380.81   5
   0   2  10 61197.9 2399.12   3
   0  -2  10 61012.7 2451.31   5
   0  -2  10 55008.7 2403.04  51
   0   2  10 56704.2 2412.82  51
   0  -2 -10 60252.6 2394.94  50
   0  -2  10 58013.5 2430.78  45
   0  -2  10 57062.7 2373.52  44
   0  -2 -10 59204.6 2458.47  43
   0   2 -10 57821.4 2463.18  43
   0  -2 -10 64027.6 2447.52  33
   0   2 -10 61856.5 2431.96  39
   0  -2  10 59726.6 2383.71  36
   0   2 -10 62084.4 2478.79  33
   0   2  10 59584.0 2447.34  37
   0  -2 -10 60001.2 2331.35  39
   0   2  10 57078.2 2439.84  36
   0   2 -10 62836.9 2422.79  34
   0  -2  10 60631.1 2408.65  37
   0  -2 -11 153502. 5708.71  61
   0   2 -11 145458. 5726.97  61
   0  -2 -11 145953. 5588.42  59
   0   2 -11 151087. 5676.19  56
   0  -2 -11 147836. 5728.20  56
   0  -2  11 147865. 5695.24  58
   0   2  11 148248. 5653.64  57
   0  -2 -11 145874. 5683.60  55
   0  -2 -11 145556. 5706.43  54
   0  -2  11 147165. 5711.59  57
   0  -2  11 154456. 5730.59   5
   0   2  11 153103. 5651.85   5
   0   2  11 155294. 5667.29   3
   0  -2 -11 153428. 5666.50  50
   0   2  11 154614. 5706.95  51
   0  -2  11 155168. 5657.74  44
   0   2 -11 145367. 5746.25  43
   0   2  11 151017. 5649.44  45
   0  -2  11 145808. 5611.41  46
   0  -2  11 148143. 5703.46  45
   0  -2 -11 147755. 5737.40  43
   0   2  11 143798. 5616.22  35
   0   2 -11 153101. 5682.12  34
   0   2 -11 154686. 5695.58  39
   0  -2 -11 154146. 5585.90  39
   0  -2 -11 155129. 5726.70  33
   0   2 -11 157624. 5772.28  33
   0  -2  11 149818. 5678.70  37
   0  -2  11 152917. 5654.01  36
   0   2  11 156013. 5741.55  37
   0   2 -12 736.188 193.118  61
   0  -2 -12 768.761 177.720  61
   0  -2 -12 567.176 161.289  54
   0  -2 -12 542.649 161.762  59
   0  -2 -12 660.222 175.293  56
   0  -2  12 764.378 171.220  58
   0  -2  12 743.906 177.946  57
   0   2 -12 397.742 130.855  56
   0  -2 -12 750.746 188.922  55
   0   2  12 987.030 189.763  57
   0   2  12 739.796 163.509   3
   0   2  12 937.634 177.384   5
   0  -2  12 750.135 176.345   5
   0   2  12 580.344 156.461  51
   0   2 -12 526.841 167.735  50
   0  -2 -12 815.594 177.848  50
   0  -2  12 722.823 170.939  44
   0   2  12 910.118 173.054  45
   0  -2 -12 811.484 206.757  43
   0   2 -12 602.085 173.612  43
   0  -2  12 755.314 184.580  45
   0   2 -12 594.472 128.095  38
   0  -2 -12 714.924 147.900  39
   0   2  12 825.885 196.464  37
   0   2 -12 568.035 159.086  39
   0   2 -12 712.086 157.127  34
   0  -2  12 705.817 162.032  36
   0  -2  12 1054.63 200.372  37
   0   2 -12 763.935 187.544  33
   0   2  12 600.238 143.751  35
   0  -2 -12 473.179 155.024  33
   0  -2 -13 1864.46 237.780  59
   0  -2 -13 1231.63 239.647  61
   0   2 -13 1854.76 303.782  61
   0  -2  13 1345.16 243.071  58
   0  -2 -13 2463.14 324.999  55
   0   2 -13 1675.39 254.190  56
   0  -2 -13 1609.16 259.072  54
   0   2  13 1858.21 271.699  57
   0  -2 -13 1563.72 271.884  56
   0  -2  13 1437.76 263.914  57
   0   2  13 1287.62 249.897   1
   0  -2  13 2005.67 307.813   5
   0   2 -13 1573.23 272.343  50
   0   2  13 1703.90 273.596  51
   0  -2 -13 1651.54 257.460  50
   0  -2 -13 2170.47 328.939  43
   0   2  13 1725.07 256.911  45
   0  -2  13 1811.79 286.046  45
   0   2 -13 1762.34 307.579  43
   0  -2  13 1758.14 266.063  44
   0   2 -13 1633.04 264.827  39
   0   2 -13 2177.31 291.111  34
   0  -2 -13 1728.96 282.842  33
   0   2  13 1670.80 234.681  35
   0   2  13 1437.16 275.340  37
   0   2 -13 1504.17 197.604  38
   0   2 -13 1316.73 275.111  33
   0  -2  13 1509.85 257.647  37
   0  -2 -13 1753.40 229.234  39
   0  -2  13 2214.32 289.125  36
   0   2 -14 11170.9 816.085  61
   0  -2 -14 10065.5 753.832  61
   0  -2 -14 9883.33 654.969  59
   0  -2 -14 10080.2 759.719  56
   0  -2  14 10613.3 754.889  58
   0  -2 -14 10631.9 767.329  55
   0   2  14 10807.0 738.391  57
   0  -2  14 11740.3 812.601  57
   0  -2  14 9679.52 759.336   5
   0   2  14 11223.5 791.246   1
   0  -2 -14 10538.1 752.428  50
   0   2  14 11382.6 797.514  51
   0   2 -14 11219.1 784.595  50
   0  -2  14 11223.6 750.999  44
   0  -2  14 10154.9 771.918  45
   0   2  14 11091.6 736.751  45
   0  -2 -14 10860.4 803.807  43
   0   2 -14 10284.8 810.495  43
   0   2  14 10399.5 784.426  37
   0  -2 -14 10239.4 768.593  33
   0  -2 -14 9758.43 641.122  39
   0  -2  14 11263.3 760.993  36
   0  -2  14 11598.8 791.509  37
   0   2 -14 11208.7 818.605  33
   0   2 -14 12151.8 800.685  39
   0   2 -15 377.585 170.657  59
   0   2 -15 130.681 165.435  61
   0  -2 -15 363.382 163.935  61
   0  -2 -15 287.686 205.419  59
   0   2  15 675.068 197.360  57
   0  -2 -15 311.810 158.286  55
   0  -2  15 271.841 180.551  58
   0  -2  15 722.411 219.665  57
   0  -2 -15 418.813 170.014  56
   0   2  15 377.921 195.161   1
   0  -2  15 479.629 197.756   5
   0   2 -15 672.340 223.222  50
   0  -2 -15 348.543 209.074  50
   0   2  15 525.092 187.757  51
   0   2  15 351.499 205.778  52
   0  -2 -15 308.804 167.528  43
   0  -2  15 631.799 216.455  44
   0  -2  15 328.210 161.302  45
   0   2  15 276.788 149.089  45
   0   2 -15 366.203 185.741  43
   0  -2 -15 233.945 166.859  39
   0   2 -15 37.0290 140.781  39
   0   2  15 439.023 194.088  37
   0  -2  15 275.386 174.009  37
   0  -2  15 650.370 190.431  36
   0   2 -15 137.529 186.014  33
   0  -2 -16 340.325 172.329  61
   0   2 -16 456.072 190.417  61
   0   2 -16 314.409 150.128  59
   0  -2  16 223.781 143.370  57
   0  -2 -16 163.719 124.418  55
   0  -2  16 322.420 158.095  58
   0   2  16 258.804 140.139  57
   0  -2 -16 43.2733 124.020  56
   0  -2 -16 131.178 157.207  59
   0   2  16 176.095 154.466   4
   0   2  16 265.678 167.794   1
   0  -2  16 46.2584 104.856   5
   0   2  16 42.5990 129.482  51
   0   2 -16 123.414 102.159  50
   0   2  16 80.8133 122.832  52
   0  -2 -16 144.974 127.211  50
   0   2  16 498.632 172.985  41
   0   2 -16 143.332 145.191  43
   0   2  16 215.283 136.009  45
   0  -2  16 110.193 123.442  44
   0  -2  16 259.058 174.901  45
   0   2  16 88.2592 126.469  44
   0  -2 -16 92.6768 132.786  43
   0   2 -16 144.580 169.076  33
   0   2  16 92.8113 115.199  37
   0   2  16 364.436 178.671  36
   0  -2  16 114.249 127.975  36
   0   2 -16 76.5359 155.042  39
   0  -2  16 416.864 184.007  37
   0   2 -17 1949.32 349.015  61
   0   2 -17 2053.76 308.016  59
   0  -2 -17 2558.05 378.823  61
   0  -2 -17 1856.93 322.796  56
   0   2  17 2187.72 319.440  57
   0  -2  17 2265.29 334.870  58
   0  -2 -17 1869.22 322.239  55
   0  -2  17 2153.66 365.942  57
   0   2  17 2307.25 361.462   4
   0  -2  17 2215.90 376.141   1
   0   2  17 1802.55 336.203   1
   0  -2  17 2228.93 363.775   4
   0   2 -17 1364.63 283.162  50
   0  -2 -17 1756.37 297.527  50
   0   2  17 2391.94 369.607  51
   0   2  17 1738.75 314.094  52
   0  -2  17 2087.85 314.383  44
   0   2  17 1833.20 297.054  45
   0   2  17 1970.47 304.959  41
   0  -2  17 1892.65 334.702  45
   0   2 -17 2031.34 359.811  43
   0   2  17 2653.78 400.372  44
   0  -2 -17 2320.31 374.679  43
   0   2  17 2292.90 371.615  37
   0  -2  17 1830.04 310.625  36
   0  -2  17 1545.71 302.867  37
   0   2 -17 1669.50 298.195  39
   0   2  17 2008.08 344.666  36
   0   2 -17 1869.85 348.475  33
   0   2  18 177.613 129.871  57
   0  -2  18 272.427 130.879  58
   0  -2  18 225.947 177.317  57
   0  -2 -18 163.310 143.363  55
   0  -2 -18 328.902 161.353  56
   0   2 -18 223.288 125.287  59
   0   2 -18 226.874 152.520  61
   0  -2 -18 256.492 183.737  61
   0   2  18 271.526 152.257  52
   0  -2 -18 283.334 152.287  50
   0   2  18 428.423 178.960  51
   0   2 -18 199.910 167.036  50
   0   2  18 253.584 124.503  41
   0   2  18 309.843 179.375  44
   0   2 -18 189.009 151.443  43
   0  -2 -18 186.533 176.778  43
   0   2  18 308.386 138.946  45
   0  -2  18 108.686 121.869  44
   0  -2  18 43.3263 124.281  45
   0  -2  18 46.6040 170.254   1
   0   2  18 441.509 204.933   1
   0  -2  19 2020.72 306.093  58
   0  -2 -19 2296.48 342.965  55
   0   2 -19 1420.06 236.619  59
   0  -2 -19 1838.67 294.427  56
   0  -2  19 2391.28 369.046  57
   0   2  19 1832.03 274.828  57
   0   2 -19 1528.96 300.696  61
   0  -2 -19 1449.01 297.004  61
   0   2 -19 1146.66 258.149  50
   0   2  19 2082.58 313.084  52
   0  -2 -19 1439.55 254.903  50
   0   2  19 1772.76 324.050  51
   0  -2  19 979.958 298.520  51
   0  -2  19 2118.49 332.699  45
   0   2 -19 1629.42 320.790  43
   0   2  19 1624.90 315.590  44
   0  -2  19 2344.71 321.815  44
   0  -2 -19 1718.86 333.203  43
   0   2  19 1831.61 320.903   1
   0  -2  19 1510.92 323.608   1
   0   2  20 3213.53 366.394  52
   0  -2  20 3727.58 423.506  57
   0  -2 -20 3121.03 382.247  55
   0   2 -20 3669.33 427.887  61
   0  -2 -20 3764.69 420.781  61
   0  -2  20 3982.63 443.510  51
   0  -2 -20 3582.13 372.173  50
   0   2  20 3022.85 382.076  51
   0   2 -20 4010.32 413.933  50
   0  -2 -20 3809.38 443.433  43
   0  -2  20 3606.44 423.211  45
   0   2  20 3135.08 392.923  44
   0  -2  20 3850.09 389.368  44
   0   2 -20 3550.29 425.742  43
   0  -2  20 3858.93 452.409   1
   0   2  20 4109.98 448.735   1
   0   2  21 17760.3 968.043   1
   0  -2  21 16518.2 990.890   1
   0   2 -21 15987.3 945.358  61
   0  -2 -21 15219.4 919.257  61
   0  -2 -21 16502.0 923.275  55
   0   2 -21 16030.0 929.861  55
   0  -2  21 16080.3 948.295  57
   0   2 -21 17381.8 913.308  50
   0  -2  21 16590.2 965.949  51
   0  -2 -21 15900.1 853.891  50
   0   2  21 15594.4 921.511  51
   0   2 -21 16039.1 953.701  43
   0  -2  21 15278.1 918.989  45
   0   2  21 16030.4 940.784  44
   0  -2 -21 17531.5 990.889  43
   0  -2 -21 16141.0 833.865  11
   0   2 -22 6344.90 474.626  61
   0  -2 -22 6353.48 466.896  61
   0  -2 -22 6267.73 454.063  55
   0  -2  22 6520.16 488.461  57
   0   2 -22 5793.94 447.744  55
   0   2  22 4719.78 410.408  51
   0  -2  22 5638.91 468.502  51
   0   2 -22 5904.82 416.906  50
   0  -2 -22 5689.88 466.940  43
   0   2 -22 5963.69 464.912  43
   0   2  22 5452.10 446.544  44
   0  -2  22 5758.82 443.357  45
   0  -2  22 6697.20 522.758   1
   0   2  22 6287.11 467.445   1
   0  -2  22 4617.24 407.402  28
   0   2  23 6380.79 398.453   1
   0  -2 -23 3815.10 314.233  19
   0  -4   0 92472.7 3465.86   5
   0  -4   0 99949.9 3506.13   6
   0  -4   0 95539.4 3649.92  20
   0  -4   0 101976. 3645.73  16
   0  -4   0 109227. 3700.60  24
   0  -4   0 100775. 3654.06  27
   0   4   1 282707. 9979.14  37
   0  -4   1 272136. 9967.61   5
   0  -4  -1 284842. 9965.79   6
   0  -4   1 271755. 9986.33   6
   0  -4  -1 282025. 10128.0  20
   0  -4   1 294518. 10123.0  16
   0  -4   1 275878. 10119.5  27
   0  -4  -1 307255. 10164.7  24
   0   4   2 3575.92 213.083  37
   0  -4  -2 3302.14 191.165   6
   0  -4   2 3419.70 209.821   5
   0  -4  -2 3850.62 285.811  20
   0  -4   2 3841.96 279.494  16
   0  -4   2 3731.58 287.371  20
   0  -4  -2 3262.06 261.777  16
   0  -4   2 3781.75 302.011  24
   0  -4  -2 3106.08 264.429  27
   0  -4  -2 3466.97 296.150  24
   0  -4   2 3431.82 272.658  27
   0   4   3 108916. 3996.94  37
   0   4   3 110297. 4042.99  36
   0   4  -3 111842. 3958.66  35
   0   4  -3 112550. 4048.45  33
   0   4  -3 116508. 4064.54  34
   0   4   3 113407. 4023.44   3
   0   4   3 100212. 3903.86   4
   0  -4   3 111957. 4003.68   5
   0  -4   3 111719. 4089.09  16
   0  -4   3 110018. 4097.02  20
   0  -4  -3 114071. 4085.71  16
   0  -4  -3 110737. 4092.27  20
   0  -4   3 111061. 4087.29  27
   0  -4  -3 106923. 4089.14  27
   0  -4   3 117515. 4136.23  24
   0  -4  -3 122006. 4133.59  24
   0   4  -4 6156.23 374.295  34
   0   4   4 6338.15 356.163  37
   0   4  -4 6127.82 377.136  33
   0   4   4 6262.75 379.480  36
   0   4  -4 5780.64 267.093  35
   0   4   4 5928.78 349.102   3
   0   4   4 6005.87 294.369   4
   0  -4   4 6240.05 355.512   5
   0  -4  -4 6097.37 384.412  16
   0  -4   4 5515.28 377.495  20
   0  -4  -4 6690.98 399.562  20
   0  -4   4 6592.23 397.001  16
   0  -4   4 5998.12 384.742  27
   0  -4  -4 6406.78 392.600  27
   0   4  -5 26125.5 1119.30  34
   0   4  -5 26782.2 1147.43  33
   0   4   5 25438.4 1104.39  37
   0   4   5 26124.1 1143.00  36
   0  -4   5 26316.9 1109.17   5
   0   4   5 25637.4 1093.74   3
   0  -4  -5 24972.7 1114.20  16
   0  -4   5 27547.0 1144.34  16
   0  -4   5 26496.0 1139.17  20
   0  -4  -5 26520.5 1130.87  20
   0  -4   5 25516.4 1122.63  27
   0  -4  -5 25002.6 1118.37  27
   0   4  -6 20819.4 953.530  34
   0   4   6 20911.4 950.191  37
   0   4  -6 21724.4 986.926  33
   0   4   6 20535.8 979.247  36
   0  -4  -6 20097.8 930.060  27
   0  -4   6 21346.1 942.324  27
   0   4   6 21128.7 934.126   3
   0  -4   6 20405.4 948.387   5
   0  -4   6 20635.2 946.812  20
   0  -4  -6 20119.2 929.320  20
   0  -4   7 44101.1 1767.23  37
   0   4  -7 44674.0 1824.95  34
   0   4  -7 45052.2 1863.15  33
   0   4   7 43587.5 1825.25  37
   0   4   7 45261.9 1869.46  36
   0  -4   7 43185.0 1854.88  58
   0  -4  -7 43685.5 1893.42  56
   0  -4   7 44000.8 1778.30  27
   0  -4  -7 43534.9 1772.82  27
   0  -4   7 45698.3 1794.78  20
   0  -4  -7 42442.0 1767.23  20
   0   4   7 47505.7 1812.55   3
   0  -4   7 45307.8 1834.11   5
   0  -4  -8 23384.0 1003.77  20
   0  -4   8 24128.9 1024.81  20
   0   4   8 24402.4 1068.88   3
   0  -4   8 22519.1 1093.16   5
   0  -4  -8 19593.5 1097.85  62
   0  -4  -8 24017.8 1098.12  61
   0  -4   8 24726.5 1120.00  57
   0  -4  -8 22547.6 1093.27  55
   0  -4  -8 21325.5 1135.15  56
   0  -4  -8 22067.8 997.858  27
   0  -4   8 22516.7 1004.39  27
   0  -4   8 22379.6 1085.54  51
   0  -4  -8 23905.4 1080.60  50
   0  -4   8 21211.0 1103.66  46
   0  -4   8 23038.9 1109.43  45
   0   4   8 22173.4 1085.62  37
   0   4   8 22860.4 1123.18  36
   0   4  -8 22542.0 1113.52  39
   0  -4   8 23088.7 1032.16  37
   0  -4   8 24586.3 1040.95  36
   0   4  -8 22754.8 1075.48  34
   0   4  -8 24427.1 1132.49  33
   0  -4   9 324.061 77.5073  20
   0  -4   9 277.306 142.452   5
   0   4   9 210.336 83.1149   3
   0  -4  -9 403.419 118.133  61
   0  -4  -9 136.010 91.9136  62
   0  -4   9 360.075 127.960  57
   0  -4  -9 242.270 101.645  55
   0  -4  -9 207.884 112.955  56
   0  -4  -9 396.942 82.6334  27
   0  -4   9 290.638 110.129  51
   0  -4  -9 263.125 109.229  50
   0   4   9 336.246 102.006  51
   0  -4   9 285.514 102.285  46
   0  -4   9 287.047 109.403  45
   0  -4  -9 373.362 88.7602  39
   0  -4   9 442.436 107.697  36
   0   4   9 191.767 104.277  36
   0   4   9 351.562 122.343  37
   0  -4   9 426.605 114.921  37
   0   4  -9 232.205 91.6257  34
   0   4  -9 277.543 105.629  33
   0  -4 -10 53.0383 142.081  61
   0  -4 -10 57.9765 77.7181  62
   0  -4 -10 26.8851 118.672  55
   0  -4  10-29.7997 73.9761  58
   0  -4 -10 76.4728 69.8700  59
   0  -4 -10 163.616 136.612  56
   0  -4  10 115.533 134.020  57
   0   4  10 116.778 85.3154   3
   0  -4  10 200.046 119.321   5
   0   4  10 151.972 92.5096  51
   0  -4 -10 194.303 125.405  50
   0  -4  10 136.233 153.591  51
   0  -4  10 140.526 94.4215  46
   0  -4  10 62.4193 69.9463  44
   0   4 -10 230.705 97.1512  34
   0  -4 -10 131.453 97.0489  39
   0   4  10 123.008 88.1164  36
   0   4 -10 156.018 94.8226  33
   0  -4  10 155.768 95.6304  37
   0   4  10 227.943 107.971  37
   0  -4  10 188.274 142.085  36
   0  -4  11 5115.34 476.883  14
   0  -4 -11 5039.99 448.206  61
   0   4 -11 4718.71 457.137  61
   0  -4 -11 4957.84 405.277  59
   0  -4 -11 4708.16 488.534  56
   0  -4  11 5623.50 490.214  58
   0  -4 -11 4959.93 453.121  55
   0  -4  11 5734.90 492.474  57
   0  -4  11 5047.88 463.879   5
   0  -4  11 5442.30 481.859   1
   0   4  11 4495.08 402.540   3
   0   4  11 5138.35 448.318  51
   0  -4 -11 4971.17 427.072  50
   0  -4  11 5085.64 461.868  51
   0  -4  11 4931.14 428.821  44
   0  -4  11 5072.55 456.468  46
   0   4 -11 4169.03 454.868  43
   0  -4 -11 5909.12 506.760  43
   0  -4  11 5010.94 410.026  36
   0   4  11 5203.29 481.034  36
   0  -4  11 4267.19 397.013  37
   0   4 -11 5121.93 442.072  34
   0  -4 -11 4893.52 363.269  39
   0   4 -11 5558.09 488.441  39
   0   4 -11 5354.83 490.142  33
   0   4  11 4975.65 467.277  35
   0   4  11 4542.00 440.928  37
   0  -4  12 2756.06 351.212  14
   0  -4 -12 2242.41 308.277  61
   0   4 -12 2227.23 332.327  61
   0  -4 -12 2207.91 260.426  59
   0  -4 -12 2378.02 322.718  55
   0  -4  12 1817.62 301.119  57
   0  -4  12 2341.68 333.319  58
   0  -4 -12 2427.67 353.828  56
   0   4  12 2514.65 328.006   1
   0  -4  12 1944.15 312.554   1
   0  -4  12 2434.27 339.184   5
   0   4  12 2237.26 281.961   3
   0  -4  12 2396.33 328.260  51
   0  -4 -12 2130.41 293.120  50
   0   4  12 2766.50 332.665  51
   0  -4  12 3342.72 327.050  44
   0   4 -12 2652.64 361.996  43
   0  -4 -12 3000.38 381.745  43
   0  -4  12 2507.06 323.669  46
   0  -4  12 2850.90 308.212  36
   0   4 -12 2941.24 362.856  39
   0   4  12 2704.98 350.561  37
   0   4  12 2382.07 348.758  36
   0  -4 -12 2412.28 249.667  39
   0   4 -12 2168.54 292.328  34
   0   4  12 2515.80 341.906  35
   0  -4  12 2546.99 307.185  37
   0   4 -12 2452.27 346.696  33
   0  -4  13 9730.86 715.670  14
   0  -4 -13 9249.30 703.397  61
   0   4 -13 8595.42 706.694  61
   0  -4  13 8784.77 695.279  58
   0  -4 -13 9370.48 738.843  56
   0  -4 -13 9617.22 704.860  55
   0  -4  13 8100.59 687.150  57
   0  -4  13 8523.60 695.438   5
   0   4  13 8831.34 632.470   3
   0   4  13 9091.28 692.091   1
   0  -4  13 8939.46 711.278   1
   0   4  13 8987.45 653.296   4
   0   4  13 8859.74 665.616  51
   0  -4  13 10208.7 726.940  51
   0  -4 -13 9340.51 687.910  50
   0  -4 -13 10191.3 756.468  43
   0   4  13 8604.65 707.016  44
   0  -4  13 8912.56 620.205  44
   0   4 -13 9158.01 741.151  43
   0  -4  13 9670.04 735.642  45
   0  -4  13 8471.78 636.960  37
   0  -4  13 9312.05 639.802  36
   0   4 -13 10250.7 736.747  39
   0   4  13 8657.20 679.659  35
   0   4  13 9056.85 706.345  37
   0   4 -13 8503.21 706.832  33
   0   4  13 9363.62 735.958  36
   0  -4  14 116.493 130.451  14
   0  -4 -14 76.1144 133.532  61
   0   4 -14 129.580 138.343  61
   0  -4  14 208.370 146.205  58
   0  -4 -14 313.673 181.491  56
   0  -4 -14 453.773 179.592  55
   0  -4  14 42.7479 167.650   5
   0  -4  14-84.4536 171.035   1
   0   4  14 116.310 130.247   1
   0   4  14 69.9446 93.7898   4
   0  -4  14 119.582 133.905  51
   0   4 -14 123.973 144.980  50
   0   4  14 368.475 162.645  51
   0  -4 -14 233.891 185.304  50
   0   4 -14 45.8541 131.369  43
   0  -4  14 179.053 191.099  44
   0  -4  14 124.902 152.023  45
   0   4  14 172.358 151.166  44
   0  -4 -14 349.292 171.230  43
   0   4  14 109.700 128.310  35
   0   4 -14 146.229 172.677  38
   0   4  14 42.1878 120.882  37
   0  -4  14 169.579 128.543  37
   0   4  14 310.463 173.935  36
   0   4 -14 369.821 190.659  39
   0  -4  14 92.3730 164.988  36
   0   4 -14 179.364 157.303  33
   0  -4  15 1226.68 262.998  14
   0  -4 -15 1481.64 283.986  61
   0   4 -15 1760.49 322.619  61
   0  -4 -15 872.178 227.397  55
   0  -4  15 654.142 220.351  58
   0  -4 -15 1118.66 266.068  56
   0   4  15 1441.47 262.625   4
   0  -4  15 1046.13 247.261   5
   0   4  15 1299.75 279.016   1
   0  -4  15 1384.59 306.205   1
   0  -4 -15 1389.53 257.062  50
   0  -4  15 1012.24 259.617  51
   0   4 -15 1290.17 291.827  50
   0   4  15 1160.69 251.268  51
   0  -4 -15 1422.59 300.413  43
   0  -4  15 1273.57 249.185  44
   0   4 -15 1385.32 293.180  43
   0  -4  15 1184.18 266.020  45
   0   4  15 1809.53 336.024  44
   0   4 -15 1195.69 269.788  39
   0   4 -15 1223.00 272.636  33
   0   4  15 1299.57 271.820  35
   0   4  15 1024.41 250.527  37
   0   4  15 980.397 249.163  36
   0  -4  16 81641.9 3464.70  14
   0   4 -16 84374.1 3561.93  61
   0  -4 -16 83174.4 3493.64  61
   0  -4 -16 79459.5 3544.02  56
   0  -4  16 84013.0 3544.25  58
   0   4  16 82687.1 3549.10  52
   0  -4 -16 85359.8 3501.81  55
   0  -4  16 79931.8 3514.49   4
   0  -4  16 83103.8 3574.76   5
   0  -4  16 84752.9 3576.57   1
   0   4  16 81101.8 3483.01   1
   0  -4  16 86250.3 3548.40  51
   0   4 -16 79776.6 3499.79  50
   0   4  16 84185.9 3482.02  51
   0  -4 -16 87002.8 3437.76  50
   0  -4  16 78111.0 3344.16  44
   0   4  16 85485.7 3575.85  44
   0   4 -16 85680.3 3602.64  43
   0  -4  16 88736.5 3583.55  45
   0  -4 -16 88473.3 3615.27  43
   0   4  16 85465.8 3565.41  37
   0   4 -16 79874.1 3557.94  33
   0   4  16 80858.6 3561.72  36
   0   4 -16 79871.0 3487.35  39
   0   4  17 41286.0 1963.71   1
   0  -4  17 40517.3 2022.81   1
   0   4  17 43006.0 2025.67  52
   0  -4 -17 41655.5 1959.74  55
   0   4 -17 39643.3 1996.21  55
   0  -4  17 42660.3 2011.44  58
   0   4 -17 40046.0 1904.63  59
   0   4 -17 41153.7 2015.97  61
   0  -4 -17 39683.5 1947.40  61
   0   4  17 39116.6 1916.60  51
   0  -4  17 38663.5 1964.31  51
   0  -4 -17 43113.4 1902.09  50
   0   4 -17 40622.3 1983.62  50
   0   4  17 39259.8 1944.77  41
   0  -4 -17 43128.0 2062.31  43
   0   4 -17 43513.7 2070.63  43
   0  -4  17 36769.2 1802.24  44
   0   4  17 42019.6 2036.43  44
   0  -4  17 42473.1 2026.22  45
   0  -4  17 38290.6 1889.27  14
   0  -4  18 6167.01 596.956   1
   0   4  18 3816.72 462.324   1
   0   4 -18 5225.83 544.773  55
   0  -4  18 5637.36 554.013  58
   0   4  18 4448.64 507.182  52
   0  -4  18 4728.36 530.774  57
   0  -4 -18 5221.02 518.096  55
   0  -4 -18 5649.81 537.152  61
   0   4 -18 5672.68 505.079  59
   0   4 -18 4894.24 528.320  61
   0  -4  18 5677.24 560.714  51
   0   4  18 5198.33 502.995  51
   0  -4 -18 5155.91 475.802  50
   0   4 -18 5159.84 536.035  50
   0   4  18 4801.62 534.882  44
   0   4  18 4580.50 493.988  41
   0  -4  18 4675.07 524.831  45
   0  -4 -18 5547.26 570.545  43
   0   4 -18 5156.03 556.437  43
   0  -4 -18 5671.67 494.012  13
   0  -4  19 1373.36 289.836   1
   0   4  19 1103.86 231.699   1
   0  -4  19 1209.51 268.403  57
   0  -4 -19 894.722 222.296  55
   0  -4 -19 1230.50 245.661  61
   0   4 -19 1427.99 235.756  59
   0   4 -19 1570.67 288.599  61
   0   4 -19 1167.35 244.518  50
   0   4  19 1326.25 236.007  51
   0  -4 -19 1091.70 218.764  50
   0  -4  19 1958.28 314.276  51
   0   4  19 1224.54 256.086  52
   0   4  19 1209.21 243.221  41
   0   4  19 1154.09 252.498  44
   0  -4 -19 1600.30 297.232  43
   0   4 -19 1510.16 282.426  43
   0  -4  19 1689.98 295.892  45
   0  -4 -19 1463.94 238.357  13
   0   4  20 3590.71 371.402   1
   0  -4  20 3257.34 403.009   1
   0   4  20 3711.65 394.389  52
   0  -4  20 3256.12 391.566  57
   0  -4 -20 3788.20 384.601  55
   0  -4 -20 4061.76 402.380  61
   0   4 -20 3862.23 403.831  61
   0  -4  20 3838.22 412.876  51
   0   4  20 3120.23 341.792  51
   0   4 -20 3818.58 388.528  50
   0   4 -20 3728.76 409.215  43
   0  -4  20 3599.01 403.550  45
   0  -4 -20 4020.73 433.187  43
   0  -4 -20 3237.71 315.247  13
   0   4  21 2846.37 286.667   1
   0  -4  21 3581.91 375.784   1
   0  -4 -21 2963.16 312.048  61
   0   4 -21 2573.52 299.223  61
   0  -4  21 2432.72 313.142  57
   0   4  21 1931.97 259.691  52
   0  -4 -21 2722.05 294.205  55
   0   4 -21 2791.59 296.279  50
   0  -4  21 2277.10 291.411  51
   0   4  21 2563.66 267.068  51
   0   4 -21 2329.87 290.533  43
   0  -4  21 2646.82 318.901  45
   0  -4 -21 3384.92 360.861  43
   0  -4 -21 2549.55 275.691  19
   0  -4 -21 2263.65 262.221  11
   0  -4  22-22.0082 126.012   1
   0   4 -22-38.5544 103.247  61
   0  -4  22 134.315 119.896  57
   0  -4  22-63.0926 120.416  51
   0  -4 -22 45.1737 116.572  43
   0  -4  22-63.4428 117.239  45
   0  -4 -22 14.8082 92.3952  11
   0  -4 -22 118.346 95.7462  30
   0  -4  22 101.316 123.058  28
   0  -6   0 548.613 138.440  20
   0  -6   0 362.536 115.989  16
   0  -6   0 481.390 126.772  66
   0  -6   0 540.260 138.828  26
   0  -6   0 526.531 135.354  27
   0  -6  -1 34814.5 1351.01   6
   0  -6   1 35332.8 1606.31  26
   0  -6   1 36592.6 1604.90  27
   0  -6   1 34754.6 1598.30  66
   0  -6  -1 36397.8 1615.04  20
   0  -6   1 39120.6 1622.67  16
   0   6  -1 38247.5 1517.19  35
   0   6   2 22729.6 947.940   3
   0  -6   2 19473.1 813.934   5
   0  -6  -2 18747.7 775.457   6
   0  -6   2 19828.2 1017.69  66
   0  -6  -2 19496.7 1015.85  66
   0  -6   2 19842.5 1029.02  26
   0  -6  -2 18838.8 999.904  27
   0  -6  -2 20286.1 1030.56  26
   0  -6   2 19767.0 1017.78  27
   0  -6   2 18420.6 973.778  49
   0   6  -2 21773.8 916.485  35
   0   6   2 21776.4 930.791  36
   0   6  -2 20396.9 928.331  33
   0  -6  -2 22485.7 1037.04  16
   0  -6  -2 20760.6 1036.71  20
   0  -6   2 19640.7 1012.94  16
   0  -6   3 6352.90 478.635  20
   0  -6   3 6380.37 467.643  16
   0  -6  -3 7519.94 494.349  16
   0  -6  -3 5671.11 460.412  20
   0  -6   3 5888.53 338.641   5
   0   6   3 5973.78 393.454   3
   0  -6  -3 5722.87 458.164  66
   0  -6   3 6203.38 471.515  66
   0  -6  -3 5702.35 430.518  55
   0  -6   3 6196.72 470.748  26
   0  -6  -3 5902.04 476.183  26
   0  -6   3 6166.45 468.309  27
   0  -6  -3 6208.97 476.306  27
   0  -6  -3 5873.09 425.899  50
   0  -6   3 5035.20 430.867  49
   0  -6   3 5799.11 444.511  46
   0   6  -3 6402.88 413.988  33
   0   6   3 6096.96 402.518  36
   0   6  -3 6211.07 428.845  34
   0   6  -3 5658.52 347.770  35
   0   6   3 6042.90 343.976  37
   0  -6  -4 6788.76 487.961  20
   0  -6   4 6300.86 486.079  20
   0  -6   4 6175.86 372.686   5
   0   6   4 5742.05 397.086   3
   0  -6  -4 6699.95 487.762  66
   0  -6   4 6474.18 482.516  66
   0  -6  -4 6123.60 446.733  55
   0  -6   4 5848.69 466.740  26
   0  -6   4 5853.26 462.567  27
   0  -6  -4 5903.39 468.388  26
   0  -6  -4 6216.26 469.375  27
   0  -6   4 5777.51 472.931  49
   0  -6  -4 6539.81 455.871  50
   0  -6  -4 7393.36 511.827  43
   0  -6   4 5611.68 454.537  46
   0   6  -4 6766.60 452.927  34
   0   6  -4 6580.96 436.268  33
   0   6   4 5639.90 362.775  37
   0   6   4 6223.11 426.391  36
   0  -6   5 136702. 5167.39  20
   0  -6  -5 142029. 5156.28  20
   0   6   5 139201. 5046.07   3
   0  -6   5 135867. 5003.47   5
   0  -6   5 131017. 4905.55   4
   0  -6   5 130993. 5135.30  66
   0  -6  -5 137334. 5079.51  61
   0  -6  -5 135872. 5145.63  66
   0  -6  -5 132560. 5043.14  59
   0  -6   5 136018. 5096.13  58
   0  -6  -5 139658. 5124.13  55
   0  -6  -5 138756. 5143.76  27
   0  -6  -5 137750. 5151.58  26
   0  -6   5 131796. 5134.90  27
   0  -6   5 132180. 5145.53  26
   0  -6  -5 136391. 5089.95  50
   0  -6  -5 150029. 5208.27  43
   0  -6   5 136597. 5078.89  45
   0  -6   5 120194. 5117.26  46
   0   6   5 144235. 5108.30  36
   0   6  -5 139103. 5091.99  33
   0  -6  -5 127986. 5050.32  30
   0   6   5 135029. 4997.74  37
   0   6  -5 133820. 5083.13  34
   0  -6   6 67343.5 2683.36  20
   0  -6  -6 68459.8 2680.54  20
   0   6   6 66380.8 2589.22   3
   0  -6   6 66050.4 2575.82   5
   0  -6   6 61998.9 2651.92  66
   0  -6  -6 65145.9 2620.68  61
   0  -6  -6 66930.6 2592.50  59
   0  -6  -6 65435.0 2669.81  66
   0  -6   6 64646.3 2644.36  58
   0  -6  -6 66292.5 2665.15  55
   0  -6   6 67053.7 2611.14  57
   0  -6  -6 63450.0 2657.87  26
   0  -6   6 65117.1 2662.41  27
   0  -6   6 60785.4 2648.54  26
   0  -6  -6 69299.9 2679.84  27
   0  -6   6 59202.5 2680.93  49
   0  -6  -6 64331.3 2626.20  50
   0  -6   6 66720.8 2605.88  51
   0  -6  -6 68749.9 2723.77  43
   0  -6   6 68637.8 2650.03  45
   0  -6  -6 61136.3 2595.28  30
   0   6   6 64596.5 2565.31  37
   0   6  -6 66814.1 2646.17  33
   0   6  -6 62645.9 2612.89  34
   0   6   6 69015.1 2664.59  36
   0  -6  -7 56637.1 2347.76  20
   0  -6   7 56901.9 2369.91  20
   0   6   7 57695.5 2304.23   3
   0  -6   7 56836.2 2304.98   5
   0  -6  -7 58087.1 2351.96  61
   0  -6   7 55753.3 2361.07  66
   0  -6  -7 56096.3 2348.83  66
   0  -6  -7 55155.1 2282.35  59
   0  -6  -7 55220.7 2363.93  55
   0  -6   7 57230.0 2390.84  58
   0  -6   7 59133.0 2347.55  57
   0  -6   7 55399.5 2352.29  27
   0  -6  -7 53489.1 2340.67  27
   0  -6  -7 58075.3 2367.79  26
   0  -6   7 54217.2 2355.53  26
   0  -6  -7 59124.2 2361.31  50
   0  -6  -7 54965.9 2262.94  47
   0  -6   7 58034.0 2331.44  51
   0  -6   7 52324.0 2401.96  46
   0  -6   7 58577.5 2375.28  45
   0  -6  -7 62971.2 2467.63  43
   0   6  -7 56303.7 2340.62  34
   0   6   7 57556.8 2303.69  37
   0   6  -7 57628.7 2372.48  33
   0   6   7 57994.5 2387.86  36
   0  -6  -8 10732.7 646.969  20
   0  -6   8 9785.64 645.451  20
   0  -6   8 10890.4 727.853  14
   0   6   8 10120.7 620.011   3
   0  -6   8 10469.9 639.854   5
   0  -6  -8 9796.26 635.627  66
   0  -6  -8 9539.22 604.712  59
   0  -6  -8 10493.0 659.061  61
   0  -6   8 9692.66 675.258  58
   0  -6   8 11075.9 679.594  57
   0  -6  -8 11431.9 705.469  55
   0  -6  -8 10224.0 640.574  27
   0  -6  -8 10429.1 653.215  26
   0  -6   8 10370.2 649.506  27
   0  -6   8 10161.0 662.520  51
   0  -6  -8 9750.10 644.279  50
   0  -6   8 9613.10 689.576  46
   0  -6   8 11308.6 696.977  45
   0   6  -8 9532.24 675.757  39
   0   6   8 10624.1 693.645  36
   0   6  -8 10617.2 682.265  33
   0   6  -8 8990.48 624.677  34
   0   6   8 9782.25 623.557  37
   0  -6  -9 1176.32 216.301  19
   0  -6   9 1393.64 258.862  14
   0  -6   9 773.242 182.523  15
   0  -6   9 1046.20 186.959  20
   0   6   9 1101.73 189.708   3
   0  -6  -9 867.992 202.779  10
   0  -6   9 1038.75 200.893   5
   0  -6   9 1208.64 227.554   1
   0  -6  -9 1492.83 239.429  61
   0  -6  -9 984.501 208.080  55
   0  -6  -9 1618.96 214.340  59
   0  -6   9 1417.97 238.809  57
   0  -6   9 1377.52 240.426  58
   0  -6  -9 1079.05 182.124  27
   0  -6   9 1377.80 225.854  51
   0  -6  -9 1061.99 200.019  50
   0  -6   9 1012.32 220.823  45
   0  -6   9 1423.03 261.234  46
   0   6  -9 1041.10 222.976  39
   0   6   9 894.272 205.084  36
   0   6  -9 1102.42 204.233  34
   0   6   9 1065.86 191.831  37
   0   6  -9 1299.27 224.142  33
   0  -6 -10 48893.7 2165.30  10
   0  -6  10 48034.3 2103.26  15
   0  -6 -10 51870.3 2137.40  19
   0  -6  10 49353.9 2205.52  14
   0  -6 -10 51074.9 2127.38  61
   0  -6 -10 45687.0 1985.89  59
   0  -6  10 44098.5 2136.10  58
   0  -6  10 48399.9 2125.13  57
   0  -6 -10 47430.2 2117.46  55
   0  -6  10 46174.6 2093.74   5
   0  -6  10 50012.8 2154.61   1
   0  -6  10 47706.1 2098.23  51
   0  -6 -10 50115.9 2099.04  50
   0  -6  10 45381.3 2157.76  46
   0  -6  10 49501.2 2156.95  45
   0   6 -10 42923.3 2052.83  34
   0   6 -10 47443.8 2172.87  39
   0   6 -10 47504.1 2151.03  33
   0   6  10 47741.0 2220.49  35
   0   6  10 48948.2 2177.74  36
   0   6  10 45685.8 2074.43  37
   0  -6  11 1418.99 246.422  15
   0  -6  11 1216.73 260.220  14
   0  -6 -11 1500.35 332.757  61
   0  -6  11 1544.88 290.980  58
   0  -6 -11 2252.37 339.615  55
   0  -6  11 1958.62 351.003  57
   0  -6  11 2375.98 334.390   1
   0  -6  11 1800.24 324.947   5
   0  -6  11 1799.04 255.926   4
   0  -6 -11 1507.73 268.942  10
   0  -6 -11 1576.16 337.081  50
   0  -6  11 1849.68 350.745  51
   0  -6  11 1480.77 293.473  46
   0  -6  11 1908.87 315.968  45
   0   6  11 1836.73 279.181  37
   0   6  11 1930.54 322.278  36
   0   6  11 2007.17 356.359  35
   0   6 -11 1884.42 302.585  33
   0   6 -11 1688.71 294.088  39
   0  -6  12 5749.21 525.419  15
   0  -6  12 6435.05 604.467  14
   0   6 -12 6230.94 588.472  61
   0  -6 -12 6420.55 571.044  61
   0  -6  12 6605.14 602.092  57
   0  -6 -12 6364.89 570.366  55
   0  -6  12 6658.53 599.395   1
   0  -6  12 6510.81 549.661   4
   0  -6  12 7303.69 606.544   5
   0  -6  12 6952.24 589.039  51
   0  -6 -12 7507.66 584.741  50
   0  -6  12 6298.88 588.496  45
   0   6 -12 6441.59 629.136  43
   0   6  12 6258.14 609.529  36
   0   6  12 7304.09 660.485  35
   0   6  12 6429.15 563.408  37
   0   6 -12 6020.93 574.305  33
   0  -6  13 5468.43 562.988  14
   0   6 -13 5513.91 552.499  61
   0  -6 -13 5877.60 541.483  61
   0  -6  13 6243.49 568.255  57
   0  -6 -13 5710.64 545.674  55
   0  -6  13 5124.19 490.854   4
   0  -6  13 5128.92 529.428   5
   0  -6  13 5047.14 543.838   1
   0  -6 -13 5881.01 518.818  50
   0  -6  13 5066.92 515.708  51
   0  -6  13 5798.42 561.363  45
   0   6 -13 5642.02 579.652  43
   0   6  13 5360.22 554.923  44
   0   6 -13 5626.09 562.352  33
   0   6  13 5588.99 573.925  35
   0   6  13 5401.64 569.075  36
   0   6  13 5956.02 548.839  37
   0  -6  14 29536.8 1595.13  14
   0  -6 -14 29838.0 1534.03  61
   0   6 -14 27049.9 1537.79  61
   0  -6  14 26558.1 1543.03  58
   0  -6 -14 32118.9 1573.88  55
   0  -6  14 29031.6 1557.04  57
   0  -6  14 27555.2 1473.65   4
   0  -6  14 30083.0 1570.26   5
   0  -6  14 33215.6 1631.31   1
   0  -6 -14 31755.1 1504.96  50
   0  -6  14 32340.2 1573.51  51
   0   6  14 30197.9 1603.70  44
   0  -6  14 30707.0 1592.78  45
   0   6 -14 28932.4 1603.72  43
   0   6 -14 29443.1 1582.56  33
   0   6  14 29408.7 1610.90  36
   0   6  14 27621.3 1557.75  35
   0   6 -14 28019.7 1566.08  39
   0   6  14 30796.2 1562.40  37
   0  -6  15 7881.41 710.266  14
   0  -6 -15 10627.1 739.878  19
   0   6 -15 9062.32 737.772  61
   0  -6 -15 9895.04 732.668  61
   0  -6  15 8854.72 734.166  57
   0  -6  15 10201.1 781.610  58
   0  -6 -15 10627.6 761.655  55
   0  -6  15 9571.73 755.118   1
   0  -6  15 9013.55 737.684   5
   0  -6 -15 9688.55 687.096  50
   0  -6  15 9206.91 721.530  51
   0  -6  15 9542.63 753.323  45
   0   6  15 8793.53 742.186  44
   0   6 -15 7726.31 716.143  43
   0   6 -15 7991.41 717.137  39
   0   6  15 9412.91 748.130  35
   0   6  15 8189.71 690.268  37
   0   6 -15 8156.76 715.844  33
   0   6  15 8169.23 732.551  36
   0   6 -16 2765.67 387.745  61
   0  -6 -16 2943.63 375.852  61
   0  -6  16 2575.14 404.095  58
   0  -6 -16 3824.71 436.726  55
   0  -6  16 3363.05 425.178  57
   0  -6  16 3256.23 424.714   1
   0  -6  16 3047.05 403.274  51
   0  -6 -16 3017.36 362.676  50
   0   6  16 3283.06 438.670  44
   0  -6  16 2878.45 414.266  45
   0   6 -16 3168.44 433.748  43
   0  -6 -16 3228.23 392.661  19
   0  -6 -16 2783.84 376.840  13
   0  -6  16 3474.25 431.213  14
   0  -6 -17 3062.97 386.915  61
   0   6 -17 3069.99 389.206  61
   0   6 -17 3197.47 421.529  55
   0  -6  17 2432.62 370.130  57
   0  -6 -17 3173.36 394.849  55
   0  -6  17 3024.06 405.352  58
   0  -6  17 3156.61 413.506   1
   0  -6  17 2732.68 375.945  51
   0  -6 -17 2975.08 342.585  50
   0   6  17 2512.07 375.501  44
   0  -6 -17 3287.24 437.899  43
   0   6 -17 3215.90 418.447  43
   0   6  17 3373.56 435.082  41
   0  -6 -17 2291.18 338.262  13
   0  -6 -17 3163.47 378.256  19
   0  -6 -18 4532.95 410.709  19
   0  -6 -18 3408.97 383.892  13
   0  -6  18 4112.58 444.674   1
   0  -6 -18 3733.12 393.150  61
   0   6 -18 3799.35 398.905  59
   0   6 -18 3480.86 400.142  61
   0  -6 -18 3331.71 388.151  55
   0  -6  18 5007.82 486.053  57
   0   6 -18 5201.61 495.921  55
   0  -6 -18 3249.10 337.535  50
   0   6 -18 3694.09 417.752  50
   0  -6  18 4001.66 426.042  51
   0   6 -18 3788.06 427.361  43
   0   6  18 3314.76 403.368  41
   0  -6 -18 4303.67 470.202  43
   0   6  18 3346.73 411.488  44
   0  -6 -18 3583.73 401.742  30
   0  -6  19 434.293 170.076   1
   0   6 -19 405.638 153.485  61
   0   6 -19 541.976 146.547  59
   0  -6 -19 629.907 158.229  61
   0  -6  19 421.631 155.064  57
   0   6 -19 560.741 170.788  55
   0  -6 -19 933.908 189.451  55
   0  -6 -19 232.966 126.391  30
   0   6 -19 645.895 176.756  50
   0  -6  19 407.842 159.842  51
   0   6  19 809.477 194.752  52
   0  -6 -19 557.020 177.138  43
   0   6  19 640.746 184.349  44
   0   6 -19 459.256 156.029  43
   0   6  19 444.814 154.142  41
   0  -6 -19 764.287 179.864  11
   0  -6 -19 497.511 146.319  13
   0  -6  20 2090.28 270.605   1
   0   6 -20 1684.04 226.037  61
   0   6 -20 1672.00 245.420  55
   0  -6 -20 1697.63 230.827  55
   0  -6  20 1581.33 245.386  57
   0  -6 -20 1653.04 241.002  30
   0  -6 -20 1892.07 266.474  43
   0   6  20 1068.80 206.140  44
   0   6 -20 991.725 183.456  43
   0   6  20 1400.04 208.055  41
   0  -6 -20 1578.92 212.396  13
   0  -6 -20 1817.17 238.779  11
   0   6 -20 1299.64 207.585  50
   0   6  20 1554.13 237.537  52
   0  -6  20 1470.12 219.084  51
   0   6 -21 807.621 157.626  55
   0  -6 -21 526.653 147.980  43
   0  -6  21 809.845 172.744  45
   0  -6 -21 736.780 119.487  13
   0  -6 -21 868.615 146.587  11
   0  -6  22 4202.79 286.969  12
   0  -8   0 7551.38 626.096  22
   0  -8   0 7962.06 652.199  26
   0  -8   0 8790.92 655.092  21
   0  -8   0 8275.60 651.195  27
   0  -8   0 8940.08 680.009  66
   0  -8   0 7162.79 630.079   9
   0  -8   0 6775.43 606.753   8
   0  -8   0 9123.18 675.697  18
   0  -8   0 7968.64 650.044  10
   0  -8   0 7993.06 622.626  15
   0  -8   0 8912.85 679.798  17
   0  -8   0 9210.00 696.881  20
   0   8   0 8708.80 585.486  35
   0  -8  -1 12403.0 745.309  29
   0  -8  -1 13373.0 892.714  22
   0  -8   1 14604.7 905.751  21
   0  -8   1 13679.2 904.376  27
   0  -8   1 13560.2 897.393  26
   0  -8   1 13239.9 908.346  66
   0  -8   1 12567.6 878.614   8
   0   8   1 14489.3 787.866   3
   0  -8  -1 14901.0 933.506   9
   0  -8  -1 15612.9 896.678  15
   0  -8  -1 14835.2 912.663  18
   0  -8  -1 14063.0 915.780  20
   0  -8   1 14320.9 882.858  15
   0  -8   1 14370.8 907.209  10
   0  -8  -1 13686.2 913.831  10
   0  -8   1 15727.1 953.286  17
   0  -8   1 14997.3 928.852  18
   0   8  -1 12769.2 740.102  33
   0   8  -1 14077.6 843.978  34
   0   8  -1 14567.1 791.738  35
   0   8   1 15788.9 866.389  35
   0  -8  -2 259.658 129.776  29
   0  -8   2 258.506 124.186  22
   0  -8  -2 75.3939 120.880  27
   0  -8   2 455.368 150.597  21
   0  -8   2 190.616 115.992  26
   0  -8  -2 76.4075 109.616  26
   0  -8   2 376.200 157.167  27
   0  -8  -2 260.778 125.274  21
   0  -8  -2 73.7241 83.7501  22
   0  -8  -2 189.062 121.249  66
   0  -8   2 302.042 132.580  66
   0   8   2 282.690 104.192   3
   0  -8  -2 114.247 94.7011   8
   0  -8   2 151.716 121.621   8
   0  -8  -2 77.8103 79.0974   9
   0  -8   2 468.998 163.267   9
   0  -8   2 457.487 159.268  17
   0  -8   2 360.804 150.750  10
   0  -8  -2 388.590 147.347  20
   0  -8  -2 360.003 141.313  18
   0  -8  -2 304.337 139.023  17
   0  -8   2 258.700 109.106  12
   0  -8   2 232.549 124.270  20
   0  -8  -2 262.189 136.968  15
   0   8  -2 180.038 85.5439  33
   0   8  -2 214.923 107.902  34
   0   8   2 97.4829 87.3257  35
   0  -8  -3 12014.8 814.454  26
   0  -8   3 11353.5 784.750  22
   0  -8   3 11513.8 776.609  21
   0  -8  -3 10296.1 642.038  29
   0  -8  -3 11543.6 798.683  21
   0  -8   3 11873.0 794.226  27
   0  -8  -3 11159.1 678.267  30
   0  -8   3 11075.1 787.113  26
   0  -8  -3 10829.6 770.788  22
   0  -8  -3 13065.9 829.512  27
   0  -8  -3 10865.3 783.865  66
   0  -8   3 11344.4 786.922  66
   0  -8  -3 10421.2 779.219   9
   0   8   3 11056.6 664.393   3
   0  -8   3 11564.3 807.677   9
   0  -8  -3 11638.4 805.522   8
   0  -8   3 8941.78 731.143   8
   0   8  -3 11321.1 726.391  34
   0   8   3 12799.0 801.379  35
   0   8  -3 12035.4 681.395  33
   0  -8  -3 11235.9 800.342  20
   0  -8  -3 10581.9 738.232  15
   0  -8   3 11383.4 799.665  17
   0  -8  -3 11335.4 775.333  18
   0  -8   3 11738.6 792.640  10
   0  -8   3 11734.4 769.453  14
   0  -8   3 9572.27 718.372  19
   0  -8   3 10101.2 704.377  12
   0  -8   3 10694.2 792.081  20
   0  -8   3 11272.4 805.373  18
   0  -8  -3 11445.2 812.831  10
   0  -8  -3 12606.4 830.714  17
   0  -8   3 11144.6 759.389  15
   0  -8  -4 5409.46 458.433  19
   0  -8   4 4609.18 463.065  14
   0  -8   4 4018.75 443.164  19
   0  -8  -4 4594.51 430.440  13
   0  -8  -4 5090.11 499.529  20
   0  -8   4 4617.77 440.680  12
   0  -8  -4 4734.73 495.040  10
   0  -8  -4 4581.00 451.471  15
   0  -8  -4 4891.83 479.602  18
   0  -8   4 5238.92 509.620  17
   0  -8   4 4868.03 482.297  10
   0  -8   4 4097.67 459.555  20
   0  -8   4 4659.14 468.761  15
   0  -8   4 4879.56 496.289  18
   0  -8  -4 6134.74 543.339  17
   0  -8  -4 4844.92 489.894  66
   0  -8   4 4544.56 470.237  66
   0  -8   4 4759.00 479.920  27
   0  -8  -4 4409.96 401.392  30
   0  -8  -4 4956.97 504.475  21
   0  -8   4 5399.83 490.343  21
   0  -8  -4 4930.12 482.178  22
   0  -8  -4 5433.61 509.553  26
   0  -8   4 4590.35 479.081  26
   0  -8   4 4893.37 486.834  22
   0  -8  -4 4735.35 390.665  29
   0  -8  -4 5364.78 503.814  27
   0  -8   4 4836.50 492.421   9
   0  -8  -4 4966.31 505.318   9
   0   8   4 4539.97 391.035   3
   0  -8   4 4361.59 448.620  46
   0   8   4 5680.67 514.528  35
   0   8  -4 4518.90 423.569  34
   0   8  -4 4542.80 398.115  33
   0   8   4 5207.99 421.065  36
   0  -8   5 10045.5 721.958  14
   0  -8   5 8958.99 713.854  20
   0  -8  -5 9142.53 645.195  13
   0  -8  -5 9136.85 706.608  20
   0  -8   5 9863.45 707.274  10
   0  -8  -5 10215.8 742.278  17
   0  -8  -5 10121.0 669.288  19
   0  -8   5 8465.10 706.069  17
   0  -8  -5 9025.32 661.504  15
   0  -8   5 10189.1 719.011  15
   0  -8  -5 8627.51 670.281  18
   0  -8   5 8822.84 657.616  12
   0  -8  -5 10591.8 766.142  10
   0  -8   5 9923.24 754.030  18
   0  -8  -5 10147.2 734.714   9
   0   8   5 9235.97 599.125   3
   0  -8   5 10281.2 747.014   9
   0  -8   5 9377.48 707.856  66
   0  -8  -5 9378.12 710.837  66
   0  -8  -5 9385.31 627.772  30
   0  -8  -5 9558.64 709.037  22
   0  -8  -5 9231.09 715.697  26
   0  -8  -5 10174.8 729.152  27
   0  -8   5 9520.71 710.331  27
   0  -8   5 9714.93 691.294  21
   0  -8  -5 7920.39 564.614  29
   0  -8   5 10179.3 737.107  26
   0  -8  -5 9630.58 728.755  21
   0  -8   5 9872.63 719.442  22
   0  -8  -5 8985.89 616.894  47
   0  -8   5 8863.88 631.119  45
   0  -8   5 9229.44 701.986  46
   0   8   5 9763.18 633.624  36
   0   8  -5 9823.43 631.349  33
   0   8  -5 8784.02 636.655  34
   0   8   5 9453.80 728.025  35
   0  -8  -6 61.7312 98.7962  19
   0  -8   6 38.4993 95.4544  14
   0  -8   6 34.2789 91.8006  12
   0  -8   6 77.5938 124.181  20
   0  -8   6-82.6044 156.419  18
   0  -8  -6-38.2871 116.261  17
   0  -8  -6 37.7078 76.3381  20
   0  -8   6 219.130 116.899  15
   0  -8   6 38.6349 95.7906  17
   0  -8  -6 31.5675 84.5402  13
   0  -8   6-39.3487 105.376   9
   0  -8  -6 38.1463 86.3395   9
   0  -8  -6 85.2234 114.114  10
   0  -8   6 37.8379 76.6015  66
   0  -8  -6 37.4796 107.301  66
   0  -8  -6 138.873 207.894  55
   0  -8  -6 107.412 101.700  59
   0  -8  -6 145.183 97.9694  29
   0  -8   6 37.6935 76.3091  27
   0  -8  -6 28.4131 90.9470  30
   0  -8  -6-37.7948 120.974  26
   0  -8  -6-40.1332 114.897  21
   0  -8  -6 72.4502 89.8163  22
   0  -8   6-24.6167 74.7535  28
   0  -8   6 37.0148 83.7787  22
   0  -8   6-38.1432 66.8756  26
   0  -8  -6 112.083 125.421  27
   0  -8   6 65.5890 93.8888  21
   0  -8  -6 64.2552 117.249  50
   0  -8  -6 26.0691 74.6367  47
   0  -8   6-37.4448 233.631  46
   0  -8   6 88.2551 98.7599  45
   0   8   6 29.2343 66.1713  36
   0   8   6-84.0204 170.085  35
   0   8  -6 124.640 77.2595  34
   0   8  -6 290.221 117.503  33
   0  -8  -7 49875.3 2044.14  19
   0  -8  -7 42780.9 2040.68  20
   0  -8  -7 45675.9 2022.12  13
   0  -8   7 48793.2 2099.98  15
   0  -8   7 46637.7 2123.83  14
   0  -8  -7 40738.5 2039.96  17
   0  -8  -7 52107.8 2207.34  10
   0  -8   7 44699.8 2084.42  20
   0  -8   7 43692.7 2079.49  17
   0  -8   7 50283.6 2185.44  18
   0  -8   7 41849.5 2056.84   9
   0  -8  -7 43778.2 2052.38   9
   0  -8   7 43868.7 2058.46  66
   0  -8  -7 42389.7 1921.08  59
   0  -8  -7 43884.6 2058.86  66
   0  -8  -7 48155.5 2083.78  55
   0  -8   7 46325.7 2019.86  58
   0  -8  -7 45769.9 2045.78  22
   0  -8   7 42858.2 1925.70  28
   0  -8  -7 44953.8 1916.25  29
   0  -8   7 45132.9 2072.51  26
   0  -8   7 46519.4 2079.61  27
   0  -8  -7 42824.8 2045.44  26
   0  -8  -7 44920.6 2059.76  27
   0  -8   7 43917.3 2054.11  22
   0  -8  -7 45860.3 2111.08  21
   0  -8  -7 41335.8 1893.92  47
   0  -8  -7 45968.4 2032.29  50
   0  -8   7 43394.1 2000.33  45
   0   8   7 43402.7 1989.71  36
   0   8   7 46365.9 2174.99  35
   0   8  -7 40958.1 1965.71  34
   0  -8  -7 41970.8 1959.91  30
   0   8  -7 42907.7 1969.83  33
   0  -8   8 29925.0 1548.34  18
   0  -8  -8 32847.0 1483.57  19
   0  -8   8 28968.7 1477.90  15
   0  -8   8 29166.3 1528.85  14
   0  -8  -8 29230.0 1458.45  13
   0  -8  -8 32274.2 1595.11  10
   0  -8   8 28770.9 1485.17   9
   0  -8  -8 25186.4 1431.08  66
   0  -8   8 27591.6 1455.16  66
   0  -8  -8 28344.1 1352.62  59
   0  -8  -8 30982.6 1509.02  55
   0  -8   8 27631.8 1372.04  57
   0  -8   8 29435.7 1465.37  58
   0  -8  -8 28077.1 1443.99  20
   0  -8   8 28617.5 1469.59  26
   0  -8  -8 28255.4 1348.63  29
   0  -8  -8 28498.2 1483.77  26
   0  -8   8 27335.0 1441.02  22
   0  -8  -8 25606.7 1426.90  27
   0  -8   8 27641.3 1449.66  27
   0  -8  -8 29382.2 1515.03  21
   0  -8   8 28811.3 1401.28  28
   0  -8   8 28096.7 1469.60  20
   0  -8  -8 27679.8 1418.16  50
   0  -8  -8 31399.4 1586.86  43
   0  -8   8 30607.6 1472.23  45
   0   8   8 30179.8 1586.12  35
   0   8  -8 27588.1 1472.97  39
   0   8   8 27792.6 1435.76  36
   0  -8  -8 25742.7 1385.24  30
   0   8  -8 26989.4 1406.45  33
   0  -8   9 191.592 145.171  15
   0  -8   9-42.3376 186.829  18
   0  -8  -9 204.238 133.495  19
   0  -8   9 108.312 126.649  20
   0  -8  -9 150.986 132.405  13
   0  -8   9 147.356 217.452   9
   0  -8  -9 134.445 150.493  10
   0  -8  -9-168.721 163.845  66
   0  -8   9 150.483 126.352  58
   0  -8  -9-38.4064 122.991  55
   0  -8   9 185.808 143.692  57
   0  -8  -9 135.504 157.176  26
   0  -8  -9 268.158 185.868  30
   0  -8  -9 380.382 145.571  29
   0  -8  -9 168.380 163.515  27
   0  -8  -9 80.7816 122.708  21
   0  -8   9 299.135 191.529  51
   0  -8  -9-34.6219 175.257  50
   0  -8  -9 91.5641 122.663  43
   0  -8   9 109.047 164.580  45
   0   8   9 95.8804 145.622  35
   0   8   9 183.789 117.717  36
   0   8  -9 211.446 107.081  33
   0   8  -9 124.932 126.512  39
   0  -8 -10 3886.23 417.881  30
   0   8  10 3729.05 435.013  36
   0   8 -10 3479.17 438.223  39
   0  -8 -10 3864.02 449.892  55
   0  -8  10 3745.22 448.803  58
   0  -8  10 4392.93 445.041  57
   0  -8 -10 4244.40 462.446  21
   0  -8  10 3706.74 426.823  51
   0  -8 -10 3763.97 418.152  50
   0  -8 -10 3922.38 484.773  43
   0  -8  10 3647.23 428.664  45
   0  -8  10 3859.59 488.119  14
   0  -8  10 3179.88 408.070  15
   0  -8 -10 4063.72 458.920  13
   0  -8 -10 3483.61 451.230  10
   0  -8  10 4282.75 477.940  18
   0  -8 -10 3346.74 396.363  19
   0  -8 -11 4703.00 509.776  10
   0  -8 -11 4031.57 457.184  13
   0  -8  11 3694.24 427.782  15
   0  -8  11 3526.74 470.014  14
   0  -8 -11 4126.78 431.915  19
   0  -8  11 4139.46 468.949  18
   0   8 -11 2806.65 384.452  61
   0  -8 -11 4770.29 485.785  55
   0  -8  11 3329.81 434.968  58
   0  -8  11 3341.50 398.741  57
   0  -8 -11 3133.99 397.766  21
   0  -8 -11 4134.04 435.552  50
   0  -8  11 4197.36 426.071  51
   0  -8  11 3803.18 440.866  45
   0  -8 -11 3334.22 471.977  43
   0  -8 -11 3653.15 418.557  30
   0   8 -11 3086.94 432.700  39
   0   8  11 3727.29 432.290  36
   0   8  11 3987.41 503.715  35
   0  -8  12-47.3858 185.757  14
   0  -8  12 72.4665 121.637  15
   0  -8 -12 280.544 141.980  19
   0  -8 -12 41.4672 111.050  10
   0   8 -12 39.3812 112.746  61
   0  -8 -12 40.1776 140.875  55
   0  -8  12 36.4555 104.370  57
   0  -8  12 42.7582 114.507  58
   0  -8 -12 36.9292 98.8988  30
   0  -8  12 33.8363 108.306  51
   0  -8 -12 104.702 99.9199  50
   0  -8 -12 97.4896 139.551  43
   0   8  12 79.6101 98.6929  44
   0   8 -12-45.1176 129.167  43
   0  -8  12-41.0645 117.564  45
   0   8  12-49.5714 112.197  35
   0   8 -12-45.2542 91.6148  39
   0   8  12 41.4844 93.8956  36
   0  -8 -13 10419.9 722.507  19
   0  -8 -13 9357.70 726.504  10
   0  -8  13 9124.77 681.390  15
   0  -8  13 10290.8 816.971  14
   0   8 -13 10194.2 750.014  61
   0  -8  13 10042.3 741.086  57
   0  -8 -13 10548.6 768.519  55
   0  -8 -13 10006.2 707.636  50
   0  -8  13 9945.75 714.781  51
   0   8 -13 8555.03 745.495  43
   0   8  13 9457.14 745.404  44
   0  -8  13 10565.1 782.658  45
   0  -8 -13 10065.0 737.230  30
   0   8 -14 1081.97 248.649  61
   0  -8 -14 1213.38 261.181  55
   0  -8  14 1309.89 253.620  57
   0  -8  14 1509.26 272.250  28
   0  -8 -14 1431.42 272.193  30
   0  -8 -14 977.907 211.542  50
   0  -8  14 1182.32 239.129  51
   0   8  14 1428.74 279.841  44
   0  -8  14 1416.33 278.252  45
   0   8 -14 1026.14 263.348  43
   0  -8 -14 1278.22 271.761  13
   0  -8 -14 1378.44 246.756  19
   0   8 -15 1796.46 293.672  61
   0  -8  15 1459.12 271.226  57
   0  -8 -15 1836.97 299.967  55
   0  -8  15 2039.33 313.121  28
   0  -8 -15 1625.63 290.216  30
   0   8  15 1790.22 338.461  52
   0  -8  15 1782.39 277.279  51
   0  -8 -15 1786.64 263.462  50
   0   8 -15 2377.06 357.958  43
   0   8  15 2399.12 339.591  44
   0  -8  15 1696.05 311.730  45
   0  -8 -15 1883.20 278.237  19
   0  -8 -15 2370.21 346.882  13
   0  -8 -16 2870.18 358.807  11
   0  -8 -16 3803.87 410.429  13
   0   8 -16 3283.31 364.178  61
   0   8  16 3039.08 389.051  52
   0  -8 -16 3015.09 358.688  55
   0  -8  16 2972.61 359.549  57
   0  -8  16 3668.07 390.360  28
   0   8 -16 2655.70 358.307  50
   0   8 -16 2675.37 353.604  43
   0  -8  16 3338.38 394.306  45
   0   8  16 3500.53 385.168  44
   0  -8 -16 2973.46 353.659  30
   0  -8 -17 15184.7 854.707  13
   0  -8 -17 15818.7 851.821  11
   0   8 -17 11915.1 761.979  61
   0   8 -17 13091.6 824.103  55
   0  -8 -17 14670.0 824.915  55
   0   8  17 13956.0 858.756  52
   0  -8  17 14220.9 828.252  28
   0   8  17 14065.3 867.113  41
   0   8  17 12091.1 789.868  44
   0  -8  17 14723.3 864.031  45
   0   8 -17 12602.5 806.119  43
   0  -8 -17 13837.1 805.696  30
   0   8 -18 88.8690 92.7888  59
   0   8 -18 61.0658 77.1740  61
   0   8 -18 51.2275 93.5449  55
   0  -8 -18 218.979 106.357  55
   0  -8  18 145.519 98.2590  28
   0  -8 -18 202.777 104.567  30
   0  -8  18 106.236 100.648  45
   0   8  18 118.255 92.7845  44
   0   8  18 27.0943 98.9439  41
   0   8 -18 187.306 97.7763  43
   0  -8  18 129.619 123.125  12
   0  -8 -18 71.6100 105.374  11
   0  -8 -18 24.7615 112.142  13
   0   8  18 162.464 119.517  52
   0   8 -19 9066.97 589.225  55
   0   8  19 11353.7 645.075  52
   0  -8  19 10830.2 638.253  45
   0   8  19 10898.0 633.185  41
   0  -8  19 9805.15 611.470  12
   0  -8 -19 12916.1 643.393  13
   0  -8  20 1302.43 174.488  12
   0  -8 -20 1754.73 172.329  13
   0 -10   0 1894.39 360.724  66
   0 -10   0 2071.75 355.641  22
   0 -10   0 1054.07 283.285  26
   0 -10   0 1597.59 323.426  21
   0 -10   0 1301.46 295.850  27
   0 -10   0 1428.71 314.391   9
   0 -10   0 1930.63 346.065  10
   0 -10   0 1585.89 294.389  19
   0 -10   0 1429.58 305.970  20
   0 -10   0 1368.26 269.105  12
   0 -10   0 1142.61 293.692  17
   0 -10   0 2415.93 394.833  18
   0 -10   0 1257.93 272.288  15
   0  10   0 1592.35 292.522  34
   0 -10   1 149.315 133.324  66
   0 -10   1-50.1141 124.289  26
   0 -10   1 277.605 162.256  21
   0 -10  -1 47.6199 127.564  21
   0 -10   1 99.9628 123.961  27
   0 -10  -1 288.540 161.468  22
   0 -10  -1 152.689 136.335   9
   0  10  -1 61.4827 69.6536   3
   0 -10   1-36.6192 169.881  19
   0 -10  -1 95.2114 136.325  18
   0 -10   1 99.2619 132.948  17
   0 -10  -1 152.848 136.477  20
   0 -10  -1-35.4460 147.960  19
   0 -10   1 48.9327 140.123  18
   0 -10   1 34.1096 150.523  12
   0 -10   1 47.4469 127.101  10
   0 -10   1 43.6976 139.902  15
   0 -10  -1 215.173 168.730  15
   0 -10  -1 294.591 179.208  10
   0  10   1 304.323 152.467  34
   0  10  -1 81.0811 108.614  34
   0 -10   2 27310.6 1529.56  66
   0 -10  -2 28330.3 1548.54  66
   0 -10   2 26587.3 1522.16  27
   0 -10   2 25700.5 1507.52  26
   0 -10  -2 27518.6 1537.61  26
   0 -10  -2 27275.3 1511.32  22
   0 -10   2 26953.1 1488.48  21
   0 -10  -2 25764.6 1507.92  27
   0 -10   2 26674.2 1497.29  22
   0 -10  -2 27328.8 1542.10   9
   0 -10   2 26249.3 1518.62   9
   0 -10   2 25332.1 1358.77  12
   0 -10   2 23358.2 1367.35  19
   0 -10  -2 24481.8 1354.17  19
   0 -10  -2 27810.1 1509.12  18
   0 -10   2 26014.3 1520.20  20
   0 -10  -2 26980.0 1463.19  15
   0 -10   2 26375.2 1518.01  17
   0 -10  -2 26465.6 1524.99  20
   0 -10   2 28818.7 1523.00  10
   0 -10  -2 27573.9 1529.92  17
   0 -10  -2 29330.8 1559.42  10
   0  10  -2 25344.9 1396.19  34
   0  10   2 26882.0 1411.67  35
   0 -10  -3 788.977 252.557  66
   0 -10   3 887.133 252.427  66
   0 -10   3 1198.08 275.940  21
   0 -10  -3 891.845 248.731  26
   0 -10  -3 1263.11 293.485  21
   0 -10   3 1763.21 339.860  22
   0 -10   3 1436.54 311.502  26
   0 -10  -3 940.041 258.282  27
   0 -10  -3 1280.39 286.606  22
   0 -10   3 939.640 248.280  27
   0 -10  -3 1353.11 302.591   9
   0 -10   3 1516.88 321.953   9
   0 -10   3 896.133 224.081  12
   0 -10   3 1033.63 235.709  19
   0 -10   3 1994.99 355.494  18
   0 -10  -3 1306.91 290.411  20
   0 -10  -3 1427.56 313.569  17
   0 -10   3 1316.35 292.472  20
   0 -10  -3 1110.70 243.961  19
   0 -10   3 952.550 258.555  10
   0 -10  -3 1090.07 250.470  15
   0 -10   3 688.786 241.956  17
   0 -10  -3 1140.71 287.329  18
   0  10   3 1197.88 253.839  35
   0  10  -3 843.510 208.991  34
   0 -10   4 6234.30 638.887  66
   0 -10  -4 8369.54 723.843  66
   0 -10   4 6160.87 627.543  27
   0 -10   4 6972.79 656.383  22
   0 -10   4 6546.71 616.633  21
   0 -10   4 6216.16 635.868  26
   0 -10  -4 5886.61 610.834  22
   0 -10  -4 7228.00 679.279  27
   0 -10  -4 7666.58 693.441  21
   0 -10  -4 6551.25 659.815  26
   0 -10  -4 6023.11 628.847   9
   0 -10   4 6307.73 640.495   9
   0 -10   4 6389.50 642.882  20
   0 -10   4 6762.37 641.018  10
   0 -10  -4 6694.10 609.330  15
   0 -10  -4 6335.56 644.909  17
   0 -10  -4 6858.80 659.545  20
   0 -10   4 6088.60 646.488  17
   0 -10   4 7121.77 688.034  18
   0 -10  -4 6417.78 664.379  10
   0 -10  -4 7670.38 574.673  13
   0 -10  -4 6281.89 549.583  19
   0 -10   4 6578.99 574.581  12
   0 -10   4 6063.60 596.989  15
   0  10  -4 6103.30 555.900  34
   0  10   4 6138.75 595.587  35
   0 -10  -5 1477.32 312.583  66
   0 -10   5 1435.02 306.164  66
   0 -10  -5 1096.45 257.805  22
   0 -10  -5 1367.40 304.496  21
   0 -10   5 1442.29 307.675  26
   0 -10  -5 1340.06 298.561  26
   0 -10  -5 1484.81 306.556  27
   0 -10   5 1296.52 296.618  22
   0 -10   5 1154.41 266.561  27
   0 -10   5 1365.24 275.610  21
   0 -10   5 1378.89 306.992   9
   0 -10  -5 1253.72 280.256   9
   0 -10  -5 1461.33 256.122  13
   0 -10   5 1888.34 324.258  10
   0 -10   5 2310.10 393.389  18
   0 -10  -5 2004.15 374.553  10
   0 -10  -5 1352.81 289.181  20
   0 -10  -5 1058.87 223.892  19
   0 -10   5 1180.19 276.832  20
   0 -10   5 1063.08 258.144  15
   0 -10   5 1619.10 286.710  12
   0  10   5 1333.09 275.537  35
   0 -10   6 37471.2 1933.30  66
   0 -10  -6 39755.8 1962.48  66
   0 -10   6 37059.6 1927.38  26
   0 -10  -6 36378.7 1916.26  20
   0 -10   6 36823.3 1842.49  21
   0 -10  -6 38476.3 1947.36  26
   0 -10  -6 37586.5 1906.16  22
   0 -10  -6 38224.0 1943.09  27
   0 -10   6 36611.3 1935.47  20
   0 -10  -6 40151.5 1988.15  21
   0 -10   6 40282.6 1947.40  22
   0 -10   6 36832.4 1924.20  27
   0 -10  -6 40192.0 1957.72   9
   0 -10   6 39031.1 1967.97   9
   0 -10   6 39321.5 1856.01  12
   0 -10   6 39376.6 1923.34  15
   0 -10  -6 37565.5 1795.43  19
   0 -10  -6 40575.0 2021.63  10
   0 -10   6 40025.0 2013.24  18
   0 -10  -6 41863.7 1846.64  13
   0  10  -6 33756.9 1816.23  39
   0  10   6 41680.0 1992.83  35
   0 -10  -7 12834.6 929.095  66
   0 -10   7 13332.7 945.623  66
   0 -10   7 11178.1 892.510  20
   0 -10  -7 12110.3 909.253  20
   0 -10  -7 13862.9 930.999  22
   0 -10  -7 15070.8 982.817  26
   0 -10  -7 16019.4 1022.84  21
   0 -10   7 12435.4 917.443  27
   0 -10   7 13526.9 932.957  22
   0 -10  -7 11175.7 891.232  27
   0 -10   7 13113.0 934.021  26
   0 -10  -7 14121.4 952.955   9
   0 -10   7 12664.6 938.351   9
   0 -10  -7 12603.2 832.509  19
   0 -10  -7 14385.7 894.162  13
   0 -10   7 14649.1 969.560  15
   0 -10  -7 14959.1 1027.30  10
   0 -10   7 15622.5 1039.44  18
   0 -10   7 13400.2 899.455  12
   0  10  -7 11850.8 877.161  39
   0  10   7 14001.1 986.363  35
   0 -10  -8 247.006 144.416  66
   0 -10   8 42.0895 95.3712  66
   0 -10  -8 123.575 118.014  26
   0 -10  -8 78.0288 111.786  22
   0 -10   8 244.936 154.669  22
   0 -10  -8 138.730 140.492  21
   0 -10   8 217.918 165.121   9
   0 -10  -8 287.383 155.548   9
   0 -10  -8 186.891 160.576  13
   0 -10   8 39.3798 126.128  12
   0 -10   8 143.998 145.821  18
   0 -10   8 87.5653 99.1988  20
   0 -10  -8 164.386 103.862  11
   0 -10  -8 450.036 202.499  10
   0 -10  -8 97.5804 114.139  19
   0 -10   8 341.524 188.401  15
   0  10   8 49.3345 86.6121  35
   0  10  -8 125.642 112.247  39
   0 -10   9 676.871 210.462   9
   0 -10  -9 703.593 223.541  21
   0 -10  -9 501.389 159.984  30
   0 -10   9 743.599 210.583  22
   0 -10  -9 514.085 159.730  11
   0 -10  -9 644.955 204.282  13
   0 -10   9 597.168 208.994  18
   0 -10  -9 725.659 225.375  10
   0 -10   9 371.183 168.301  15
   0 -10   9 667.865 239.511  12
   0 -10  -9 721.673 191.713  19
   0 -10 -10 25958.4 1352.53  21
   0 -10 -10 24521.1 1223.43  30
   0 -10  10 24863.3 1314.40  15
   0 -10 -10 21898.0 1182.09  19
   0 -10  10 22981.8 1289.01  12
   0 -10 -10 24672.4 1299.16  13
   0 -10 -10 22590.0 1182.74  11
   0 -10 -10 26661.4 1420.54  10
   0  10 -10 19521.8 1166.13  61
   0 -10 -11 839.293 226.306  21
   0 -10 -11 807.924 195.831  30
   0  10 -11 577.364 170.647  61
   0 -10 -11 1003.35 239.435  13
   0 -10  11 542.842 192.268  15
   0 -10 -11 847.917 240.464  10
   0 -10  11 711.333 219.377  12
   0 -10 -11 1130.10 226.918  11
   0  10  12 5050.75 481.726  52
   0  10 -12 4136.21 457.601  43
   0 -10 -12 5468.01 518.345  10
   0 -10  12 4405.25 443.479  15
   0 -10 -12 4920.35 486.335  13
   0 -10  12 5038.19 490.839  12
   0 -10 -12 4917.70 433.397  11
   0 -10 -12 4437.66 417.336  30
   0 -10 -12 4035.07 421.307  21
   0  10  13 12905.5 823.546  52
   0  10 -13 10591.1 781.702  43
   0 -10  13 13752.6 799.281  15
   0 -10 -13 12814.1 820.572  10
   0 -10 -13 15114.0 878.298  13
   0 -10 -13 14129.6 789.563  11
   0 -10  13 12196.7 812.120  12
   0 -10 -13 13730.8 781.373  30
   0  10  14 28039.1 1352.50  52
   0 -10 -14 31315.5 1413.47  13
   0 -10  14 27632.1 1352.71  12
   0 -10 -14 29445.2 1312.03  11
   0  10  15 283.178 134.497  41
   0  10 -15 118.973 99.3815  43
   0 -10  15 101.248 108.769  12
   0 -10 -15 293.988 112.540  11
   0  10  15 24.8807 90.8886  52
   0  10 -15 52.2354 95.3985  50
   0  10  16 11842.3 672.866  52
   0  10 -16 9776.60 643.259  55
   0  10 -16 9977.10 647.650  50
   0  10  16 13242.0 725.387  41
   0 -10  16 13205.8 695.932  12
   0 -10 -16 13723.7 661.878  11
   0 -10 -17 416.331 119.616  13
   0 -10  17 276.472 93.9563  12
   0 -10 -17 305.144 96.9594  11
   0 -10 -18 1998.49 181.823  13
   0 -12   0 17397.3 1173.88  26
   0 -12   0 17976.2 1158.58  21
   0 -12   0 18162.5 1168.82  22
   0 -12   0 17789.9 1188.83  66
   0 -12   0 18100.3 1202.41   9
   0 -12   0 18763.9 1134.48  15
   0 -12   0 17213.6 1153.47  10
   0 -12   1 3548.72 475.438  21
   0 -12  -1 3602.46 492.714  22
   0 -12  -1 3870.51 494.157  21
   0 -12   1 3977.21 517.201  26
   0 -12   1 3772.82 504.120  66
   0 -12  -1 4432.82 535.580   9
   0 -12   1 4003.79 488.348  15
   0 -12  -1 3953.47 485.476  15
   0 -12   1 3583.74 475.224  10
   0 -12  -1 3757.23 491.601  10
   0 -12  -2 694.723 247.415  26
   0 -12  -2 614.856 220.897  22
   0 -12   2 790.861 252.893  21
   0 -12   2 695.073 252.587  26
   0 -12   2 843.268 271.608  66
   0 -12  -2 645.461 231.744  66
   0 -12  -2 752.000 255.030   9
   0 -12   2 882.023 261.561  10
   0 -12  -2 777.788 242.428  10
   0 -12   3 17639.1 1181.88  26
   0 -12   3 19626.6 1202.02  22
   0 -12  -3 19799.5 1218.29  21
   0 -12  -3 19162.7 1202.87  26
   0 -12  -3 21049.0 1224.62  22
   0 -12   3 17943.1 1133.42  21
   0 -12  -3 18404.5 1196.60  66
   0 -12   3 18945.3 1206.95  66
   0 -12   3 18904.7 1210.49   9
   0 -12  -3 18829.7 1204.61   9
   0 -12   3 17098.1 1113.60  10
   0 -12   4 17798.4 1085.02  21
   0 -12  -4 16054.8 1115.19  21
   0 -12   4 17957.2 1131.25  22
   0 -12  -4 18945.0 1146.98  22
   0 -12  -4 18867.5 1172.59  26
   0 -12   4 17334.8 1140.30  66
   0 -12  -4 17259.3 1142.88  66
   0 -12  -4 18604.7 1161.22   9
   0 -12   4 16647.2 1127.38   9
   0 -12   4 18681.9 1125.09  15
   0 -12   5 13714.5 943.546  22
   0 -12   5 10784.9 836.401  21
   0 -12  -5 16110.3 1029.21  21
   0 -12  -5 14859.2 966.731  22
   0 -12   5 13981.0 968.398  66
   0 -12  -5 13707.5 966.748  66
   0 -12   5 13754.8 835.671  12
   0 -12  -5 17498.6 1071.60  10
   0 -12   5 16051.6 986.410  15
   0 -12  -5 12257.7 928.135   9
   0 -12   5 15026.5 1009.16   9
   0 -12   6 26316.2 1429.31  15
   0 -12   6 27656.2 1334.28  12
   0 -12  -6 25942.4 1442.12   9
   0 -12   6 24237.5 1428.77   9
   0 -12   6 25600.8 1424.85  22
   0 -12  -6 28639.6 1505.88  21
   0 -12  -6 27600.0 1440.05  22
   0 -12   7 10241.8 746.487  15
   0 -12   7 10092.7 669.801  12
   0 -12  -7 10824.4 807.017  10
   0 -12  -7 9132.17 708.100   9
   0 -12   7 9390.07 733.807   9
   0 -12  -7 9784.87 718.476  22
   0 -12  -7 10512.6 782.692  21
   0 -12   7 9997.84 726.775  22
   0 -12   8 754.387 175.590  12
   0 -12   8 1105.27 241.926  15
   0 -12  -8 1219.55 277.973  10
   0 -12   8 970.166 211.316   9
   0 -12  -8 836.534 193.577   9
   0 -12  -8 1212.23 220.341  22
   0 -12  -8 1087.97 248.283  21
   0 -12   8 715.714 183.909  22
   0  12   9 14614.6 844.828  41
   0 -12  -9 17893.2 1021.98  10
   0 -12   9 15551.5 920.132  15
   0 -12   9 14741.4 845.975  12
   0 -12  -9 17114.7 971.983  21
   0  12  10 1785.95 239.089  41
   0  12 -10 1722.57 248.300  43
   0 -12  10 1855.61 273.960  15
   0 -12 -10 2791.36 349.608  10
   0 -12 -10 2074.80 255.023  13
   0 -12  10 2265.33 264.615  12
   0 -12 -10 2199.34 287.829  21
   0  12  11 18126.1 944.733  41
   0 -12 -11 19245.3 967.012  21
   0 -12  11 20395.2 951.029  12
   0 -12  11 20662.2 991.363  15
   0 -12 -11 22037.4 1064.06  10
   0 -12 -11 22144.4 976.131  13
   0 -12 -12 16625.9 858.924  10
   0 -12  12 16106.6 812.322  15
   0 -12 -12 16695.5 824.899  13
   0 -12 -13 4162.00 315.606  13
   0 -12  14 90.5163 79.6750  23
   0 -14   0 37134.0 1693.70  22
   0 -14   0 35128.7 1640.01  21
   0 -14   0 36711.0 1707.88   9
   0 -14  -1 6470.60 518.425  21
   0 -14   1 5623.91 473.045  21
   0 -14  -1 6254.46 516.532  22
   0 -14  -1 6140.68 527.212   9
   0 -14   2 14187.9 832.632  22
   0 -14  -2 14365.5 828.334  21
   0 -14  -2 15903.7 860.829  22
   0 -14  -2 14340.3 846.712   9
   0 -14   3 384.035 175.936  22
   0 -14  -3 135.184 142.613  22
   0 -14  -3 572.693 196.872   9
   0 -14   3 293.170 175.888   9
   0 -14  -4 1547.09 243.037  22
   0 -14   4 1179.58 242.931  22
   0 -14  -4 1343.35 259.432  21
   0 -14   4 1372.08 254.000   9
   0 -14  -4 1271.00 239.524   9
   0 -14  -5 5162.41 409.732  22
   0 -14   5 4439.25 388.830  22
   0 -14  -6 114.847 99.6363  22
   0 -14  -6-22.6459 114.605  21
   0 -14   6-51.2067 105.088  23
   0 -14  -6 23.8719 105.320  10
   0 -14  -7 6149.66 427.941  21
   0 -14   7 5330.48 369.145  23
   0 -14   8 64.1370 81.0845  23
   0 -14  -8-15.0707 82.1481  21
  -1  -1  24 583.119 127.462   1
   1   1 -23 633.009 157.059  55
  -1  -1  23 841.838 195.573   1
  -1   1  23 789.979 175.972   1
  -1   1  23 508.366 159.251  51
  -1  -1  23 447.113 160.087  51
   1  -1 -23 517.420 157.823  43
   1   1 -23 942.122 188.299  43
   1  -1 -23 803.510 178.934  61
   1  -1 -22 19848.4 991.934  55
  -1  -1  22 19908.6 1028.82  57
   1   1 -22 19576.5 998.365  55
  -1   1  22 17060.0 932.599  57
  -1  -1  22 20677.6 1069.24   1
  -1   1  22 20483.0 1036.34   1
  -1   1  22 19139.6 1029.22  51
  -1  -1  22 18246.5 1027.82  51
  -1  -1  22 18516.6 992.529  45
   1  -1 -22 21011.1 1070.73  43
   1   1 -22 19792.4 1048.43  43
  -1   1  22 19154.3 991.906  44
   1  -1 -22 18705.2 1006.31  61
   1   1 -21 3106.01 355.798  55
   1  -1 -21 2195.93 303.249  55
  -1  -1  21 2363.96 338.559  57
  -1   1  21 2290.13 297.537  57
  -1  -1  21 2606.83 363.998   1
  -1   1  21 2403.26 334.763   1
   1   1 -21 2684.67 301.078  50
  -1  -1  21 2217.48 333.361  51
   1  -1 -21 2453.28 278.018  50
  -1   1  21 2767.07 352.828  51
  -1  -1  21 2348.98 320.106  45
  -1  -1  21 2940.12 314.123  44
   1  -1 -21 2344.29 338.845  43
  -1   1  21 2307.83 297.305  45
  -1   1  21 2040.67 297.291  44
   1   1 -21 2919.92 374.144  43
   1  -1 -21 2535.73 334.720  61
   1  -1 -20 61428.6 2686.21  61
  -1   1  20 59640.3 2630.38  57
   1  -1 -20 58263.9 2614.39  56
   1  -1 -20 62774.0 2656.97  55
  -1  -1  20 63449.6 2717.95  57
   1   1 -20 65263.0 2699.43  55
  -1  -1  20 63108.7 2743.95   1
  -1   1  20 65004.1 2728.72   1
   1  -1 -20 62198.2 2563.10  50
   1   1 -20 60979.0 2590.36  50
  -1  -1  20 58883.3 2700.52  51
  -1   1  20 60445.1 2696.81  51
  -1   1  20 59166.8 2651.50  44
   1   1 -20 66290.0 2781.20  43
  -1  -1  20 59890.8 2678.29  45
  -1  -1  20 58867.3 2589.15  44
  -1   1  20 59595.7 2620.20  45
   1  -1 -20 68142.3 2780.51  43
   1  -1 -20 60427.7 2504.00  11
   1  -1 -19 30600.8 1567.90  56
  -1   1  19 31123.7 1565.00  57
  -1  -1  19 31439.0 1611.22  57
  -1   1  19 26461.7 1432.25  52
   1  -1 -19 30367.3 1549.87  55
   1   1 -19 28511.5 1545.53  55
  -1  -1  19 28168.7 1475.16  58
  -1  -1  19 29542.6 1610.42   1
  -1   1  19 31355.8 1621.35   1
   1   1 -19 32106.9 1532.86  50
  -1  -1  19 32310.8 1638.37  51
  -1   1  19 31272.1 1616.47  51
   1  -1 -19 31235.9 1489.14  50
  -1  -1  19 31582.8 1611.40  45
  -1   1  19 29567.1 1533.75  45
   1   1 -19 29697.1 1630.63  43
  -1   1  19 28293.6 1545.88  44
  -1  -1  19 29447.3 1508.65  44
   1  -1 -19 32426.8 1656.53  43
   1  -1 -19 30398.7 1586.60  61
   1  -1 -18 36213.2 1810.41  61
   1   1 -18 33007.3 1724.12  56
  -1   1  18 31240.3 1661.09  52
   1   1 -18 35760.5 1806.42  55
  -1  -1  18 36798.5 1752.44  58
   1  -1 -18 34538.6 1790.92  56
  -1  -1  18 37318.1 1849.14  57
   1  -1 -18 37115.4 1786.91  55
  -1   1  18 35173.7 1775.08  57
  -1   1  18 38411.9 1861.01   1
  -1  -1  18 38164.1 1873.02   1
  -1   1  18 34330.7 1813.05  51
   1   1 -18 35539.2 1738.96  50
  -1  -1  18 35818.8 1826.79  51
   1  -1 -18 35838.3 1707.02  50
  -1  -1  18 33699.7 1718.01  44
   1   1 -18 40422.3 1924.54  43
   1  -1 -18 38710.9 1894.30  43
  -1  -1  18 36316.6 1819.30  45
  -1   1  18 33449.0 1771.80  44
  -1   1  18 37010.0 1786.28  45
  -1  -1  18 34716.6 1808.57  37
  -1   1  18 37748.5 1844.36  36
  -1  -1  18 33412.6 1739.03  36
   1   1 -17 7726.93 582.450  59
   1  -1 -17 8502.45 706.666  61
  -1  -1  17 9168.57 745.319  57
   1  -1 -17 7656.46 669.420  55
  -1   1  17 8118.94 685.712  57
   1   1 -17 8168.64 695.501  55
  -1   1  17 6717.90 604.595  52
   1   1 -17 7315.66 650.471  56
   1  -1 -17 7781.41 688.166  56
  -1  -1  17 7328.88 641.800  58
  -1  -1  17 8294.95 726.939   1
  -1   1  17 7821.38 695.285   1
  -1  -1  17 9021.03 737.627   5
  -1  -1  17 9224.07 745.706  51
   1   1 -17 7967.30 652.733  50
   1  -1 -17 8843.49 657.125  50
  -1   1  17 7992.32 718.066  51
  -1   1  17 8346.87 684.413  45
   1   1 -17 8359.89 745.005  43
  -1  -1  17 8429.37 672.179  44
  -1  -1  17 8688.32 724.374  45
   1  -1 -17 8326.24 745.955  43
  -1   1  17 9114.44 727.139  44
  -1  -1  17 7828.34 661.623  36
  -1   1  17 7574.29 685.769  36
   1   1 -17 7968.46 615.156  39
   1  -1 -17 8444.50 735.667  33
  -1  -1  17 8916.32 737.597  37
   1   1 -16 17567.6 986.023  59
   1  -1 -16 17599.2 1105.51  61
  -1   1  16 17291.0 1042.54  52
   1  -1 -16 18018.3 1086.57  55
  -1   1  16 18067.9 1103.19  57
   1  -1 -16 18466.1 1082.70  54
  -1  -1  16 17793.4 1118.82  57
   1   1 -16 18036.3 1107.82  55
  -1  -1  16 19052.7 1089.23  58
   1  -1 -16 16183.0 1087.15  56
   1   1 -16 18130.5 1101.70  56
  -1  -1  16 16415.1 1089.35   5
  -1   1  16 16591.7 1052.75   5
  -1   1  16 17834.9 1122.91   1
  -1  -1  16 18024.9 1127.68   1
  -1   1  16 18569.3 1142.34  51
   1  -1 -16 17415.1 1026.40  50
   1   1 -16 19219.6 1088.10  50
  -1  -1  16 17071.0 1105.93  51
  -1   1  16 15779.9 966.298  41
  -1   1  16 19214.1 1130.94  44
   1  -1 -16 16800.4 1127.63  43
  -1  -1  16 18438.0 1074.40  44
  -1  -1  16 17624.6 1104.42  45
  -1   1  16 17951.2 1091.22  45
   1   1 -16 19706.2 1196.14  43
  -1  -1  16 19058.5 1126.95  37
   1  -1 -16 17951.6 1135.80  33
  -1   1  16 17775.0 1106.18  36
   1   1 -16 17509.2 1017.63  39
  -1  -1  16 18750.0 1098.24  36
   1  -1 -15 40.1915 167.794  61
   1   1 -15 145.027 196.995  59
   1   1 -15 119.449 189.083  55
   1   1 -15 238.785 139.618  56
   1  -1 -15 113.717 94.0961  54
   1  -1 -15 339.468 166.408  56
   1  -1 -15-37.8237 148.346  55
  -1   1  15 273.297 147.934  57
  -1  -1  15 517.192 175.443  58
  -1  -1  15 250.328 193.572  57
  -1  -1  15-41.3750 102.688   5
  -1   1  15 36.9172 83.6860   5
  -1  -1  15 125.349 119.709   1
  -1   1  15 244.171 169.895   1
  -1   1  15 34.8322 199.491  52
  -1   1  15 289.131 213.223  51
   1   1 -15 71.9547 136.332  50
   1  -1 -15 165.299 142.043  50
  -1   1  15 114.365 128.058  45
   1  -1 -15 87.8671 208.624  43
   1   1 -15 90.2585 193.851  43
  -1   1  15 236.585 169.389  44
  -1  -1  15 283.043 196.331  45
  -1  -1  15 492.877 201.627  44
   1  -1 -15 127.414 100.006  39
  -1  -1  15 325.013 182.817  36
   1   1 -15 192.735 183.981  39
   1  -1 -15 336.327 170.272  33
  -1  -1  15 120.053 156.942  37
  -1   1  15 40.4415 122.889  36
   1  -1 -14 30282.5 1433.62  59
   1  -1 -14 32399.8 1606.97  61
   1   1 -14 32326.7 1504.39  59
  -1  -1  14 30170.7 1457.21  52
  -1  -1  14 32600.4 1636.69  57
  -1   1  14 31918.6 1507.54  58
  -1  -1  14 31732.8 1568.90  58
   1   1 -14 31750.7 1602.95  56
   1  -1 -14 34833.5 1666.28  56
   1   1 -14 33896.9 1637.78  55
   1  -1 -14 33488.9 1608.36  55
  -1   1  14 35233.1 1632.52  57
   1  -1 -14 29481.0 1568.32  54
  -1   1  14 32945.6 1622.21   1
  -1  -1  14 32899.6 1622.15   5
  -1   1  14 30696.0 1552.31   5
  -1  -1  14 33319.4 1638.92   1
   1   1 -14 34906.2 1600.06  50
   1  -1 -14 35298.5 1576.13  50
  -1   1  14 31883.7 1621.88  51
  -1   1  14 30326.5 1569.52  45
   1   1 -14 34008.4 1687.65  43
  -1  -1  14 31419.6 1609.29  45
  -1   1  14 32331.9 1604.24  44
  -1  -1  14 31581.8 1549.36  44
   1  -1 -14 30208.7 1635.16  43
  -1   1  14 35728.3 1649.85  36
  -1  -1  14 31528.0 1552.88  36
   1  -1 -14 31144.7 1612.19  33
  -1  -1  14 33158.7 1617.46  37
   1  -1 -14 31655.0 1455.77  39
   1   1 -14 32070.0 1525.50  39
   1  -1 -13 20644.9 1154.89  61
   1  -1 -13 20585.8 1037.04  59
   1  -1 -13 21488.0 1197.14  56
  -1   1  13 21401.6 1095.13  58
  -1  -1  13 22678.4 1161.67  58
  -1   1  13 24471.9 1203.96  57
   1  -1 -13 21932.4 1160.02  55
  -1  -1  13 22456.4 1201.83  57
   1   1 -13 21586.5 1181.03  56
   1  -1 -13 19567.3 1138.10  54
  -1  -1  13 19781.1 1049.38  52
  -1   1  13 22239.5 1143.81   5
  -1   1  13 20953.7 1165.37   1
  -1  -1  13 21147.2 1174.44   1
  -1  -1  13 23055.6 1191.36   5
   1   1 -13 21226.3 1138.65  50
   1  -1 -13 21918.2 1118.28  50
  -1   1  13 22281.8 1192.27  51
  -1   1  13 23296.9 1189.81  44
   1  -1 -13 21216.6 1202.06  43
  -1  -1  13 22201.9 1136.56  44
  -1   1  13 22672.1 1172.53  45
  -1  -1  13 21025.2 1165.50  45
   1   1 -13 22982.2 1245.83  43
  -1  -1  13 22665.8 1178.85  37
  -1   1  13 19067.4 1002.10  35
  -1  -1  13 22739.5 1144.33  36
  -1   1  13 20580.0 1151.12  36
   1   1 -13 22190.4 1179.47  34
   1  -1 -13 24018.2 1216.51  33
   1  -1 -13 20731.5 1037.80  39
   1   1 -13 21813.2 1107.43  39
   1  -1 -12 19.5862 65.7661  59
   1  -1 -12 419.922 154.808  61
   1   1 -12 93.4534 83.4329  56
  -1  -1  12 62.3810 89.3043  57
  -1   1  12 88.1327 89.2159  57
  -1  -1  12 57.3717 87.1159  58
   1  -1 -12 91.6630 75.7665  54
   1  -1 -12 142.445 125.698  55
  -1   1  12 120.583 80.9710  58
   1  -1 -12 163.421 109.728  56
  -1   1  12-27.3020 67.7051   5
  -1  -1  12 30.5783 75.8258   5
  -1   1  12 61.2508 102.818  51
   1   1 -12 27.6196 163.012  50
   1  -1 -12 50.5774 147.045  50
  -1  -1  12 42.6223 61.0276  52
   1   1 -12-34.1050 91.3419  43
   1  -1 -12 33.0129 88.4177  43
  -1  -1  12 30.3214 75.1892  45
  -1  -1  12-26.3102 127.721  44
  -1   1  12 59.4131 112.512  44
  -1   1  12 143.361 100.541  45
  -1  -1  12 88.1941 84.1736  37
  -1  -1  12-26.6205 80.8455  36
  -1   1  12 78.2335 96.9916  35
  -1   1  12 90.5051 80.8015  36
   1   1 -12-31.0897 70.3792  34
   1   1 -12 101.483 85.1806  39
   1  -1 -12 162.186 102.609  39
   1  -1 -12 30.8922 69.9323  33
   1  -1 -11 10527.5 663.749  61
   1  -1 -11 10018.2 658.356  54
   1  -1 -11 10312.8 680.724  56
  -1  -1  11 10450.9 669.879  57
  -1  -1  11 9968.18 642.829  58
  -1   1  11 9786.13 605.758  58
   1  -1 -11 9804.97 635.614  55
   1   1 -11 10451.5 670.767  56
  -1   1  11 9469.63 641.428  57
  -1   1  11 10059.2 622.347   5
  -1  -1  11 9946.52 656.387   5
  -1   1  11 10217.5 657.066  51
   1  -1 -11 9913.98 614.192  50
   1   1 -11 10182.1 639.304  50
  -1  -1  11 10448.6 632.429  44
  -1   1  11 9637.61 641.951  45
   1  -1 -11 10810.5 691.698  43
   1   1 -11 8831.15 650.850  43
  -1  -1  11 10916.5 673.523  45
  -1   1  11 11575.9 690.141  36
   1  -1 -11 10185.3 573.285  39
   1   1 -11 10145.8 621.651  39
   1   1 -11 10091.1 657.007  34
  -1   1  11 10005.7 658.959  37
  -1  -1  11 10985.4 647.499  36
   1  -1 -11 11415.8 682.728  33
  -1  -1  11 10483.3 661.384  37
   1  -1 -10 16591.3 858.902  61
  -1  -1  10 15827.3 857.476  57
  -1  -1  10 15619.3 836.398  58
   1  -1 -10 16021.0 838.737  55
  -1   1  10 15975.8 845.392  57
   1  -1 -10 15875.3 877.835  56
  -1   1  10 16419.7 865.320  51
  -1   1  10 15834.3 838.356  45
   1   1 -10 15159.2 871.814  43
  -1  -1  10 15933.2 857.196  45
  -1   1  10 16817.1 841.268   5
  -1  -1  10 17162.0 870.405   5
  -1  -1  10 16453.8 851.195  37
   1   1 -10 16846.8 877.763  34
  -1   1  10 17433.2 869.504  36
  -1   1  10 16029.3 862.173  37
  -1  -1  10 16901.5 831.743  36
   1  -1 -10 16653.2 859.801  33
   1   1 -10 17489.8 836.593  39
  -1  -1  10 13575.3 646.305  35
   1  -1 -10 17251.0 781.302  39
  -1  -1   9 66130.3 2595.86   5
  -1   1   9 66285.3 2553.80   5
  -1   1   9 65219.3 2597.53  37
   1  -1  -9 66592.7 2594.79  33
  -1   1   9 67511.7 2600.47  36
  -1  -1   9 62057.8 2534.57  36
   1  -1  -9 65916.0 2626.09  34
   1   1  -9 64514.4 2594.97  34
   1   1  -9 63426.6 2606.32  33
   1  -1  -9 66090.7 2494.05  39
  -1  -1   9 63946.8 2566.28  37
   1   1  -9 64568.1 2545.85  39
  -1   1   8 2485.94 224.138   5
  -1  -1   8 2547.81 238.590   5
  -1   1   8 2143.68 202.983   3
  -1  -1   8 2300.36 217.795  36
  -1   1   8 2103.20 229.732  37
   1   1  -8 1924.51 222.248  33
  -1  -1   8 2306.81 226.674  37
   1  -1  -8 2149.73 235.430  34
   1   1  -8 2323.76 215.648  39
   1   1  -8 1912.10 219.727  34
   1  -1  -8 1818.87 213.011  33
   1   1  -7 754.147 127.349  33
  -1  -1   7 642.530 125.848  37
   1   1  -7 575.588 116.495  39
   1  -1  -7 499.764 116.310  33
  -1  -1   7 624.230 114.112  36
   1  -1  -7 557.144 114.437  34
  -1   1   7 620.833 113.285  37
   1  -1  -7 563.874 92.0748  39
   1   1  -7 531.239 111.623  34
  -1  -1   7 329.456 33.6539  20
  -1   1   7 557.572 97.7182   5
  -1  -1   7 532.788 105.676   5
  -1   1   7 575.430 92.3271   3
  -1   1   6 7853.04 397.798   5
  -1  -1   6 8100.57 425.818   5
  -1   1   6 7612.30 385.675   3
  -1  -1   6 7804.00 315.171  65
  -1  -1   6 7608.49 311.936  27
   1  -1  -6 7229.90 317.157  24
   1  -1  -6 6781.61 306.576  16
  -1  -1   6 6210.12 309.033  20
  -1  -1   6 7952.47 412.164  37
   1  -1  -6 7460.05 411.885  33
   1  -1  -6 7676.60 365.764  39
   1   1  -6 8196.75 410.464  39
   1   1  -6 7923.27 430.796  34
  -1   1   6 7850.01 338.859  40
  -1  -1   6 7582.08 399.085  36
  -1   1   6 7859.31 429.980  37
   1  -1  -6 8030.41 442.236  34
   1   1  -6 6960.05 419.568  33
  -1   1   5 4858.39 268.150   5
  -1   1   5 4699.28 254.550   3
  -1  -1   5 4518.31 286.422   5
  -1  -1   5 4582.19 220.387  65
  -1  -1   5 4686.45 222.386  27
   1  -1  -5 4733.81 229.961  24
  -1  -1   5 4699.48 274.126  37
   1  -1  -5 4579.38 296.462  34
   1   1  -5 4504.98 290.804  33
   1   1  -5 4539.44 291.865  34
   1  -1  -5 4733.64 242.331  39
  -1   1   5 4533.11 223.770  40
  -1  -1   5 4621.58 261.867  36
  -1   1   5 4753.75 290.493  37
   1  -1  -5 4584.92 277.799  33
   1  -1  -5 4747.99 219.816  16
   1  -1  -4 46975.0 1638.67  16
  -1   1   4 44591.4 1650.24   3
  -1   1   4 43638.0 1665.32   5
  -1  -1   4 46803.4 1702.95   5
  -1  -1   4 44770.8 1637.48  65
   1  -1  -4 44989.2 1649.33  24
  -1  -1   4 41848.1 1636.62  27
  -1   1   4 43297.0 1625.59  40
   1  -1  -4 47713.2 1728.94  34
  -1  -1   4 44349.4 1682.75  40
  -1  -1   4 44586.9 1673.81  37
   1  -1  -4 44396.7 1635.91  39
  -1   1   4 43764.2 1696.25  37
  -1  -1   4 44516.4 1660.55  36
   1   1  -4 45983.9 1710.49  34
   1   1  -4 45715.1 1709.93  33
   1  -1  -4 44298.8 1683.54  33
   1  -1  -3 1105.74 84.5585  16
  -1   1   3 1101.33 87.3851   5
  -1   1   3 1018.82 75.2422   3
  -1  -1   3 1145.80 103.274   6
  -1  -1   3 1225.34 88.2198  65
   1  -1  -3 1301.53 96.0704  64
   1  -1  -3 1137.61 94.0432  24
   1  -1  -3 1075.68 85.7648  20
  -1   1   3 951.767 72.4933  40
   1  -1  -3 1171.34 112.063  34
  -1  -1   3 1026.66 87.4367  37
   1   1  -3 1107.44 108.669  33
  -1   1   3 1252.63 110.820  37
   1   1  -3 1057.98 74.2618  35
   1  -1  -3 1116.90 70.6238  39
  -1  -1   3 888.447 93.1516  40
  -1  -1   3 1243.15 87.4267  36
   1  -1  -3 1001.53 89.2302  33
   1   1  -3 1094.65 107.946  34
   1  -1  -2 12155.0 477.162  16
  -1  -1   2 12505.9 489.857   6
  -1   1   2 11819.0 439.957   3
  -1  -1   2 11827.6 476.675  65
   1  -1  -2 12540.6 487.322  64
   1  -1  -2 12206.4 482.125  27
   1  -1  -2 13570.0 487.965  20
   1  -1  -2 12383.7 492.550  24
  -1   1   2 11853.4 458.083  40
   1   1  -2 12075.5 494.911  34
   1  -1  -2 12159.6 461.693  33
   1   1  -2 11804.0 455.940  35
  -1  -1   2 11602.5 456.735  37
  -1  -1   2 11433.9 443.422  36
  -1  -1   2 12568.7 490.586  40
   1  -1  -2 10662.8 428.047  39
  -1   1   2 11568.6 434.699  38
   1  -1  -1 12169.1 500.651  24
   1  -1  -1 11924.1 493.230  64
  -1  -1   1 11961.8 486.573  65
   1   1  -1 11654.9 470.996   7
  -1  -1   1 12007.7 481.171  38
   1   1  -1 12202.4 470.780  35
   1   1  -1 12613.8 492.666  34
   1  -1   0 65919.9 2255.10  27
   1  -1   0 64436.9 2264.87  24
   1  -1   0 64861.7 2254.40  20
   1  -1   0 60799.7 2259.88  64
  -1  -1   0 59157.0 2243.84  65
   1   1   0 63906.3 2242.24  35
   1   1   0 62955.0 2204.64  36
   1   1   0 60010.7 2221.46   4
   1  -1   0 60790.4 2218.63   4
   1   1   0 60844.8 2224.56   7
   1  -1   0 60816.6 2218.76   7
   1  -1   1 30128.8 1159.09   4
   1   1   1 31444.6 1158.64   4
   1  -1   1 33174.5 1179.76  27
   1   1   1 30757.9 1157.02  36
   1   1   1 30796.3 1178.73  35
  -1   1  -1 30812.0 1163.94  39
  -1   1  -1 31287.0 1149.50  33
   1  -1   1 31761.1 1152.75  35
   1   1   1 31194.5 1152.52  37
  -1  -1  -1 31205.4 1141.76  40
   1  -1   1 34926.7 1178.32  16
   1  -1   2 2412.53 137.376  16
  -1  -1  -2 2370.50 137.188  65
   1  -1   2 2412.82 144.174  64
   1  -1   2 2649.43 144.464  27
   1  -1   2 2403.34 146.607  24
   1  -1   2 2190.43 136.304  20
  -1  -1  -2 2333.37 108.441  40
   1   1   2 2439.16 147.487  36
  -1   1  -2 2457.41 149.170  39
   1   1   2 2248.60 138.926  37
  -1   1  -2 2190.11 116.863  34
   1  -1   2 2472.81 119.822  35
  -1   1  -2 2347.21 140.344  33
  -1  -1  -2 2513.67 133.116  38
   1  -1   3 4784.31 223.069  16
   1   1   3 4837.97 258.211   3
  -1  -1  -3 4590.39 220.694  65
   1  -1   3 4465.99 226.716  64
   1  -1   3 5001.26 234.414  24
   1  -1   3 4654.72 227.447  20
  -1  -1  -3 4901.25 191.649  40
  -1  -1  -3 4538.97 219.124  38
  -1   1  -3 4056.66 216.086  34
   1  -1   3 4582.19 199.622  35
  -1  -1  -3 4827.56 257.809  33
   1   1   3 4559.49 250.887  36
   1   1   3 4347.38 247.353  35
   1   1   3 4544.13 248.086  37
  -1   1  -3 4719.21 249.774  33
  -1   1  -3 4533.34 250.002  39
   1   1   4 8563.50 411.381   5
   1   1   4 8756.32 427.153   3
   1  -1   4 9019.33 376.235  24
  -1  -1  -4 8612.51 369.053  27
  -1  -1  -4 8277.68 360.427  65
   1  -1   4 8577.52 361.411  16
  -1   1  -4 8565.91 387.464  34
  -1   1  -4 8834.96 423.503  39
   1   1   4 8272.59 418.469  37
   1   1   4 8369.35 410.395  35
  -1   1  -4 9914.97 435.886  33
   1  -1   4 8457.26 345.902  35
  -1  -1  -4 8345.11 421.057  33
  -1  -1  -4 9254.69 414.463  39
  -1  -1  -4 8249.51 369.686  38
   1   1   4 8525.83 420.857  36
   1   1   5 18114.4 766.982   3
   1  -1   5 17518.7 761.910   5
   1   1   5 18329.8 750.967   5
  -1  -1  -5 16849.0 662.460  27
   1  -1   5 17232.3 667.676  24
  -1  -1  -5 16767.5 653.986  65
   1   1   5 17071.4 758.056  36
  -1   1  -5 17870.3 720.155  34
  -1  -1  -5 17047.7 760.673  33
  -1  -1  -5 17159.5 731.213  39
   1   1   5 16664.0 752.941  37
  -1  -1  -5 17150.5 682.636  38
   1  -1   5 16359.9 651.778  35
   1   1   5 16580.7 733.026  35
   1  -1   5 16146.9 738.596  36
  -1   1  -5 18080.1 767.200  33
   1  -1   5 17083.4 657.030  16
   1  -1   6 18391.4 662.919  35
   1  -1   6 18368.3 776.331  36
   1   1   6 18642.3 794.351  36
  -1  -1  -6 17960.6 692.610  38
   1   1   6 17295.8 778.572  37
   1   1   6 17474.9 753.307  35
  -1   1  -6 18852.8 803.283  33
  -1  -1  -6 19075.1 764.372  39
  -1   1  -6 18593.7 748.539  34
   1   1   6 19220.2 782.195   5
   1  -1   6 18814.0 802.082   3
   1  -1   6 18548.6 793.257   5
   1   1   6 18876.9 795.891   3
   1  -1   6 16021.1 633.887  16
  -1  -1  -6 17579.9 642.317  27
  -1  -1  -7 25738.3 1006.01  38
  -1   1  -7 26101.7 1139.46  33
   1   1   7 26051.7 1123.97  37
   1   1   7 25357.4 1121.34  36
   1  -1   7 24248.5 973.582  35
   1  -1   7 25049.4 1104.82  36
  -1  -1  -7 26763.4 1094.09  39
  -1   1  -7 26343.3 1083.18  34
   1   1   7 24352.2 1069.39  35
   1  -1   7 27125.7 1145.65   3
   1   1   7 26897.3 1122.73   5
   1   1   7 26993.2 1131.40   3
   1  -1   7 26588.6 1130.34   5
   1   1   8 33704.5 1427.68  36
  -1  -1  -8 34087.2 1381.99  39
  -1  -1  -8 32266.2 1270.90  38
  -1   1  -8 34460.8 1442.63  33
   1   1   8 32402.3 1417.19  37
  -1   1  -8 34482.4 1415.15  39
   1   1   8 33917.7 1361.49  35
   1  -1   8 29879.9 1390.80  37
   1  -1   8 32758.8 1402.78  36
  -1   1  -8 34340.2 1380.33  34
   1  -1   8 31401.3 1241.62  35
   1  -1   8 33579.5 1423.23   5
   1   1   8 35105.0 1415.15   5
   1   1   8 35882.8 1437.30   3
   1  -1   9 43496.9 1771.45   5
   1   1   9 42579.8 1749.17   3
   1   1   9 45908.5 1756.06   5
  -1  -1  -9 38332.0 1727.03  55
   1  -1   9 41748.6 1750.88  57
  -1   1  -9 40248.2 1748.53  61
  -1  -1  -9 40980.5 1748.79  61
  -1  -1  -9 38951.5 1720.77  50
   1  -1   9 40833.8 1739.47  51
  -1  -1  -9 39619.0 1753.94  43
   1   1   9 39563.1 1740.90  36
  -1   1  -9 42264.0 1699.07  34
  -1   1  -9 42693.6 1650.86  38
   1  -1   9 38328.7 1527.09  35
  -1   1  -9 42594.0 1772.04  33
  -1   1  -9 44769.5 1746.81  39
   1   1   9 40985.1 1662.82  35
  -1  -1  -9 39800.8 1560.60  38
   1  -1   9 41541.3 1741.25  37
   1   1   9 43185.8 1770.36  37
   1  -1   9 43803.8 1744.51  36
  -1  -1  -9 44199.7 1709.96  39
   1   1  10 15042.8 799.207   3
   1   1  10 15806.0 802.653   5
   1  -1  10 14720.0 810.071   5
   1  -1  10 14250.6 795.769  57
   1   1  10 14417.2 778.247  57
   1  -1  10 13001.0 757.769  58
  -1  -1 -10 14247.4 799.563  61
  -1   1 -10 14628.5 810.276  61
  -1  -1 -10 13802.0 752.005  59
  -1  -1 -10 13559.7 773.325  50
   1   1  10 13320.7 769.645  51
   1  -1  10 13951.9 791.852  51
  -1   1 -10 13711.0 807.662  43
   1  -1  10 14473.5 787.897  45
  -1  -1 -10 14146.5 810.578  43
   1  -1  10 14724.1 788.040  44
   1   1  10 14153.3 757.660  45
   1  -1  10 15599.5 808.288  37
   1  -1  10 14790.3 791.292  36
  -1   1 -10 15371.4 793.719  39
  -1  -1 -10 14665.3 758.092  39
  -1   1 -10 14989.8 823.475  33
   1   1  10 13824.3 702.755  35
  -1   1 -10 14502.5 696.688  38
  -1   1 -10 14185.4 746.641  34
  -1  -1 -10 13127.8 602.645  38
   1   1  10 14171.6 796.534  37
   1   1  11 27.5054 68.2200   3
   1  -1  11 28.5278 64.5939   5
   1   1  11 26.4079 59.7983   5
   1   1  11 50.4534 76.6238  57
  -1  -1 -11 157.990 96.1132  56
   1  -1  11 75.5824 76.5250  58
   1  -1  11 55.7649 79.8449  57
  -1   1 -11 28.8131 92.2421  61
  -1  -1 -11 531.455 149.821  61
  -1  -1 -11 662.226 138.690  59
   1   1  11 26.7748 81.3232  51
   1  -1  11 27.6732 97.0464  51
   1  -1  11 110.871 77.7707  52
  -1  -1 -11 39.8706 60.5631  47
  -1  -1 -11 26.0985 87.6318  50
  -1   1 -11 150.539 96.3855  43
   1  -1  11 53.2139 93.3089  45
  -1  -1 -11 442.910 152.402  43
   1  -1  11 103.937 91.1256  44
   1   1  11 71.5373 72.4321  45
   1   1  11 28.5703 64.6901  37
  -1   1 -11 48.0618 56.2043  38
  -1  -1 -11 44.8695 84.9849  39
   1  -1  11-27.3913 73.3762  37
   1  -1  11-26.2984 84.1954  36
   1   1  11 35.0959 66.4841  35
  -1   1 -11-29.8773 80.0315  33
  -1   1 -11-25.7544 116.592  39
   1  -1  12 26800.9 1347.04   5
   1   1  12 27632.8 1331.58   5
   1   1  12 26184.1 1354.81   1
   1  -1  12 26303.4 1296.40  58
   1  -1  12 24552.0 1252.74  52
   1   1  12 26922.0 1317.28  52
   1  -1  12 26250.1 1330.23  57
  -1   1 -12 25468.0 1336.81  55
   1   1  12 27373.5 1315.65  57
  -1  -1 -12 24255.1 1289.72  56
  -1  -1 -12 26912.7 1343.05  61
  -1  -1 -12 27294.8 1280.00  59
  -1   1 -12 29226.6 1385.26  61
  -1  -1 -12 26729.0 1318.08  50
   1  -1  12 26955.4 1341.39  51
  -1   1 -12 29139.3 1358.78  50
   1   1  12 27186.0 1332.56  51
  -1  -1 -12 25072.4 1219.41  47
   1  -1  12 27065.4 1317.55  44
   1   1  12 27122.4 1292.16  45
  -1  -1 -12 26868.1 1360.27  43
   1  -1  12 26912.8 1321.14  45
  -1   1 -12 28748.0 1386.66  43
  -1   1 -12 26040.6 1161.71  38
  -1   1 -12 27674.4 1320.94  39
   1  -1  12 28164.9 1346.98  37
  -1   1 -12 27228.2 1361.61  33
   1  -1  12 29518.4 1345.89  36
  -1  -1 -12 26574.7 1264.85  39
   1   1  12 23211.5 1162.10  35
   1   1  12 27408.0 1352.10  37
   1  -1  13 32776.5 1607.63   5
   1   1  13 31360.7 1609.80   1
   1   1  13 32960.2 1568.55  52
   1  -1  13 31979.8 1507.01  52
   1  -1  13 33784.2 1563.66  58
  -1  -1 -13 32828.2 1567.27  56
   1  -1  13 33292.2 1606.75  57
  -1   1 -13 30247.6 1589.96  55
   1   1  13 35760.3 1599.27  57
  -1   1 -13 33765.4 1625.33  61
  -1   1 -13 32014.4 1552.41  59
  -1  -1 -13 30270.8 1568.86  61
  -1  -1 -13 33678.3 1526.34  59
  -1  -1 -13 31026.4 1455.71  47
  -1  -1 -13 31655.0 1559.46  50
  -1   1 -13 33215.5 1596.24  50
   1   1  13 32556.6 1584.89  51
   1  -1  13 30893.9 1576.08  51
   1  -1  13 31118.2 1556.56  44
  -1  -1 -13 35934.4 1661.02  43
   1   1  13 34073.4 1553.68  45
  -1   1 -13 34094.8 1647.68  43
   1   1  13 32045.5 1532.80  41
   1  -1  13 33840.0 1590.90  45
   1   1  13 32633.5 1608.60  37
  -1  -1 -13 33126.6 1520.50  39
  -1   1 -13 32791.1 1631.96  33
   1  -1  13 34142.8 1591.75  36
   1  -1  13 32101.6 1585.14  37
  -1   1 -13 33402.0 1563.97  39
   1   1  14 9571.25 738.828   1
   1  -1  14 8692.00 705.216   5
  -1  -1 -14 9390.17 683.735  56
   1   1  14 9037.32 705.710  52
   1  -1  14 9958.40 724.735  57
   1  -1  14 9063.25 657.004  58
   1  -1  14 8623.51 625.175  52
   1   1  14 10080.2 694.004  57
  -1   1 -14 8984.49 717.390  55
  -1  -1 -14 9598.53 725.471  61
  -1   1 -14 9193.85 715.460  61
  -1  -1 -14 9130.85 642.152  59
  -1   1 -14 8954.66 686.437  59
   1   1  14 8659.23 691.614  51
  -1   1 -14 8964.92 700.991  50
  -1  -1 -14 10193.3 723.223  50
  -1   1 -14 8313.14 610.963  47
   1  -1  14 8973.30 707.651  51
   1   1  14 8851.61 648.786  45
   1  -1  14 8888.44 700.320  44
   1   1  14 8558.06 695.943  44
  -1  -1 -14 7982.66 695.181  43
  -1   1 -14 10312.3 758.583  43
   1  -1  14 8772.83 682.011  45
   1   1  14 7743.79 619.154  41
  -1   1 -14 9851.89 704.876  39
   1   1  14 8723.28 702.479  36
  -1   1 -14 9873.15 745.012  33
  -1  -1 -14 9126.94 638.603  39
   1   1  14 9261.68 715.178  37
   1  -1  14 9429.32 714.868  37
   1  -1  14 9216.84 708.294  36
   1   1  15 9576.97 783.523   1
   1  -1  15 10013.2 788.285   1
   1   1  15 9818.26 786.416   4
  -1  -1 -15 9428.57 726.102  56
   1  -1  15 11727.1 773.292  58
  -1   1 -15 10506.9 788.474  55
   1   1  15 9410.71 739.741  52
   1  -1  15 9610.57 695.720  52
   1  -1  15 10513.3 789.869  57
   1   1  15 10612.9 759.527  57
  -1   1 -15 10591.3 800.508  61
  -1  -1 -15 9513.84 666.290  60
  -1   1 -15 11934.0 781.730  59
  -1  -1 -15 11706.9 738.774  59
  -1  -1 -15 11842.1 824.457  61
   1   1  15 9986.85 772.524  51
   1  -1  15 10118.8 778.039  51
  -1   1 -15 9818.07 688.995  47
  -1   1 -15 10150.3 768.665  50
  -1  -1 -15 10940.1 777.412  50
   1   1  15 11500.8 761.561  45
   1   1  15 9840.86 713.056  41
  -1  -1 -15 11383.1 830.490  43
   1  -1  15 10548.3 769.355  44
   1   1  15 11582.0 817.881  44
   1  -1  15 10434.8 771.265  45
  -1   1 -15 10956.5 825.867  43
  -1   1 -15 10324.9 748.500  39
   1  -1  15 10946.1 786.288  36
   1   1  15 11807.1 843.505  37
   1   1  15 10653.5 796.702  36
  -1  -1 -15 11292.6 727.185  39
   1  -1  15 10183.1 780.526  37
  -1   1 -15 10336.2 808.633  33
   1   1  16 21756.2 1314.46   1
   1   1  16 22168.5 1312.39   4
   1  -1  16 23263.8 1342.73   4
   1  -1  16 22533.6 1331.98   1
   1   1  16 24163.6 1275.60  57
   1  -1  16 22589.3 1226.22  58
  -1  -1 -16 19901.6 1201.26  56
   1  -1  16 23033.9 1301.83  57
   1  -1  16 19419.5 1140.49  52
  -1   1 -16 21478.9 1293.47  55
   1   1  16 21735.0 1236.34  52
  -1  -1 -16 20943.5 1274.32  61
  -1   1 -16 23233.8 1228.59  59
  -1  -1 -16 23910.1 1205.99  59
  -1   1 -16 24208.4 1338.79  61
   1  -1  16 22136.8 1289.46  51
  -1   1 -16 24359.8 1308.32  50
  -1  -1 -16 23049.6 1259.26  50
  -1   1 -16 20470.0 1131.31  47
   1   1  16 23236.7 1303.55  51
   1   1  16 22173.0 1296.07  44
   1   1  16 23857.8 1254.51  45
  -1   1 -16 24863.4 1361.86  43
   1  -1  16 22562.1 1273.32  45
   1   1  16 22548.7 1203.40  41
   1  -1  16 22046.9 1262.53  44
  -1  -1 -16 24409.0 1351.28  43
   1   1  16 20933.3 1283.65  36
  -1   1 -16 21915.0 1226.15  39
  -1  -1 -16 21456.5 1174.89  39
   1   1  16 22720.7 1325.16  37
   1  -1  16 22921.0 1310.69  37
   1  -1  16 24658.0 1319.77  36
  -1   1 -16 24750.6 1387.93  33
   1   1  17 16554.8 1082.85   4
   1   1  17 16579.1 1084.76   1
   1  -1  17 15956.0 1079.96   4
   1  -1  17 16851.5 1103.83   1
   1   1  17 16167.1 998.867  57
   1  -1  17 17187.7 994.416  58
   1   1  17 15555.2 984.313  52
  -1   1 -17 15088.6 1031.46  55
   1  -1  17 15215.7 913.886  52
   1  -1  17 15776.1 1031.85  57
  -1   1 -17 16669.9 1070.24  61
  -1   1 -17 17146.0 981.944  59
  -1  -1 -17 15305.1 1033.16  61
  -1  -1 -17 15392.4 917.825  59
   1  -1  17 16135.2 1053.31  51
  -1  -1 -17 16864.6 1017.80  50
  -1   1 -17 18019.5 1057.71  50
   1   1  17 15732.1 1033.17  51
  -1   1 -17 17856.8 1102.06  43
  -1  -1 -17 17418.1 1097.91  43
   1   1  17 15951.5 979.967  45
   1  -1  17 15626.0 1013.99  44
   1  -1  17 15518.8 1007.45  45
   1   1  17 16627.0 1062.87  44
   1   1  17 14206.5 910.485  41
  -1  -1 -17 15044.6 921.839  39
  -1   1 -17 15655.7 1073.57  33
   1  -1  17 15157.1 1015.97  36
  -1   1 -17 15748.6 980.686  39
   1   1  17 14320.1 1035.34  37
   1   1  17 16052.1 1055.61  36
   1  -1  17 15967.1 1052.32  37
  -1   1 -18 8049.32 607.293  59
  -1   1 -18 7747.54 678.765  61
  -1  -1 -18 6951.54 547.398  59
  -1  -1 -18 7635.25 645.047  50
   1  -1  18 8339.22 704.274  51
  -1   1 -18 8137.33 664.505  50
   1   1  18 6798.75 641.514  51
   1   1  18 7006.73 609.743  57
   1  -1  18 8084.21 673.460  57
   1   1  18 6934.27 602.371  52
   1   1  18 7322.91 603.020  45
   1  -1  18 8748.92 686.847  44
   1  -1  18 7489.60 640.090  45
  -1   1 -18 7758.48 688.102  43
  -1  -1 -18 8242.61 701.027  43
   1   1  18 6543.92 627.682  44
   1   1  18 7847.76 706.928   1
   1  -1  18 8152.03 722.209   1
  -1   1 -19-41.3690 150.973  61
  -1  -1 -19-35.3783 147.643  50
   1  -1  19 41.7977 133.784  51
  -1   1 -19 37.0346 145.180  50
   1   1  19 32.6940 109.754  52
   1   1  19 80.0041 128.037  51
  -1   1 -19 56.7775 103.604  59
   1  -1  19 159.987 151.475  57
   1   1  19 205.416 147.018  57
   1   1  19-31.2276 94.8247  45
  -1   1 -19 293.913 175.224  43
   1   1  19 80.9938 135.948  44
  -1  -1 -19-42.4094 148.698  43
   1  -1  19 37.2370 145.973  44
   1   1  19 174.220 187.035   1
   1  -1  19-133.251 190.737   1
  -1   1 -20 624.933 191.919  61
   1   1  20 1020.64 202.268  57
   1  -1  20 1132.81 225.627  57
   1   1  20 598.386 167.699  52
  -1  -1 -20 1207.26 223.431  50
   1  -1  20 1016.88 230.546  51
   1   1  20 999.377 233.123  51
  -1   1 -20 1104.71 232.018  50
  -1   1 -20 702.894 203.711  43
   1  -1  20 655.668 187.004  44
   1   1  20 505.786 188.689  44
  -1  -1 -20 1170.42 252.255  43
   1  -1  20 1004.96 217.102  45
   1   1  20 388.603 194.853   1
   1  -1  20 917.562 247.316   1
  -1   1 -21 12966.5 821.601  61
  -1  -1 -21 14549.2 837.598  55
   1  -1  21 12941.5 806.266  57
   1  -1  21 12623.9 757.636  28
   1   1  21 12670.0 805.964  51
  -1   1 -21 13977.5 797.205  50
   1  -1  21 13412.2 838.215  51
  -1  -1 -21 13459.4 778.581  50
   1   1  21 13295.5 821.704  44
   1  -1  21 12593.8 771.455  45
  -1   1 -21 13043.4 817.693  43
   1  -1  21 14489.9 810.942  44
  -1  -1 -21 14570.9 860.126  43
   1  -1  21 14750.9 892.864   1
   1   1  21 14232.5 864.171   1
  -1  -1 -22 7154.24 513.418  55
   1  -1  22 7429.34 505.699  57
  -1   1 -22 7736.04 495.427  50
  -1  -1 -22 7216.93 474.516  50
   1  -1  22 7474.37 535.171  51
   1   1  22 7510.17 519.579  51
   1   1  22 7618.35 527.426  44
  -1   1 -22 7052.00 511.069  43
  -1  -1 -22 8256.60 550.978  43
   1  -1  22 7000.50 544.533   1
   1   1  22 8148.82 564.291   1
  -1   1 -22 7709.93 533.599  61
   1   1  23 12242.7 653.929   1
   1  -1  23 12027.8 669.712   1
  -1  -3  23 4800.26 360.909   1
   1  -3 -23 3030.37 263.992  19
   1   3 -22 1111.76 204.671  61
   1  -3 -22 1657.20 220.285  61
  -1  -3  22 1114.70 210.595  57
   1  -3 -22 1472.72 201.589  55
   1   3 -22 1411.88 213.373  55
  -1  -3  22 1216.51 252.761   1
  -1   3  22 1376.94 197.734   1
   1   3 -22 1265.75 178.809  50
  -1  -3  22 1456.95 231.008  51
  -1   3  22 1633.20 216.583  51
  -1   3  22 1451.24 226.853  44
   1   3 -22 1655.58 241.502  43
  -1  -3  22 1540.57 236.806  45
   1  -3 -22 1508.46 244.403  43
   1  -3 -22 1547.28 186.893  11
   1   3 -21 221.134 139.469  61
   1  -3 -21 279.169 135.610  61
   1   3 -21 147.319 115.615  55
  -1  -3  21 166.522 116.885  57
   1  -3 -21 392.863 137.842  55
  -1   3  21 26.0373 98.7413   1
  -1  -3  21 201.932 148.572   1
  -1  -3  21 63.9726 102.508  51
  -1   3  21 58.1764 102.119  51
   1   3 -21 149.682 107.251  50
  -1   3  21 74.0731 93.6502  52
  -1   3  21 188.825 127.517  44
   1   3 -21 98.5620 105.282  43
  -1  -3  21 192.291 129.854  45
   1  -3 -21 269.349 132.083  43
   1  -3 -21 157.834 102.192  11
   1  -3 -20 100.217 117.147  61
   1   3 -20-37.6299 131.955  61
   1   3 -20-35.4433 113.463  55
  -1  -3  20 39.0615 118.627  57
   1  -3 -20 126.238 115.192  55
  -1  -3  20 169.708 123.884  58
  -1  -3  20-39.3574 154.297   1
  -1   3  20 97.1362 122.641   1
  -1   3  20 105.223 112.282  51
   1   3 -20 154.776 129.200  50
  -1   3  20-31.6090 101.193  52
  -1  -3  20 37.3623 119.605  51
  -1   3  20 37.4332 119.831  44
  -1  -3  20 151.291 126.986  45
   1   3 -20 78.8771 119.772  43
   1  -3 -20 78.9385 113.013  43
   1  -3 -20 140.746 113.985  11
   1  -3 -19 53972.2 2293.26  55
   1  -3 -19 50801.0 2349.92  56
  -1  -3  19 54562.5 2390.15  57
  -1   3  19 50036.0 2284.27  52
  -1  -3  19 50558.8 2315.05  58
   1   3 -19 51429.8 2326.19  55
  -1   3  19 52458.7 2306.50   1
   1   3 -19 48279.1 2250.94  50
  -1  -3  19 52967.0 2360.41  51
   1  -3 -19 51254.7 2181.59  50
  -1   3  19 55427.1 2361.89  51
  -1   3  19 47476.5 2180.75  41
  -1   3  19 49864.1 2337.02  44
  -1  -3  19 49178.7 2336.11  45
   1  -3 -19 53664.4 2396.69  43
   1   3 -19 54382.3 2409.56  43
   1  -3 -19 51235.9 2298.81  61
   1   3 -19 43945.1 2112.17  59
   1   3 -19 53085.7 2372.32  61
   1   3 -18 1282.36 302.226  61
   1  -3 -18 1005.27 246.421  61
   1   3 -18 1052.40 210.424  59
   1  -3 -18 1493.90 281.524  55
  -1  -3  18 1241.30 292.469  57
   1  -3 -18 782.224 230.537  56
  -1  -3  18 635.963 208.438  58
   1   3 -18 1084.25 272.609  55
  -1   3  18 687.269 215.173   1
   1  -3 -18 1313.69 237.100  50
   1   3 -18 861.722 223.194  50
  -1   3  18 469.241 200.600  51
  -1   3  18 858.564 229.048  52
  -1  -3  18 787.305 252.603  51
  -1   3  18 1299.57 243.116  45
  -1  -3  18 809.369 197.066  44
   1  -3 -18 1211.70 288.820  43
  -1   3  18 661.763 192.697  41
  -1  -3  18 1209.97 274.148  45
   1   3 -18 1157.79 278.180  43
  -1   3  18 991.106 267.923  44
   1  -3 -18 964.826 205.107  13
   1  -3 -17 8794.47 643.431  13
   1   3 -17 8966.96 752.275  61
   1   3 -17 8191.95 637.865  59
   1  -3 -17 7794.97 678.380  61
  -1   3  17 9209.81 733.691  52
   1  -3 -17 8912.56 752.673  56
  -1  -3  17 9039.88 735.388  58
  -1  -3  17 8136.96 718.981  57
  -1   3  17 9179.21 668.544  57
   1  -3 -17 8327.92 679.785  55
   1   3 -17 8874.09 731.829  55
  -1   3  17 7693.11 668.955   4
  -1   3  17 8067.44 690.979   1
  -1  -3  17 7986.25 725.137   5
  -1   3  17 8922.08 729.308  51
  -1  -3  17 10078.4 766.690  51
   1  -3 -17 7630.79 611.241  50
   1   3 -17 9048.31 710.358  50
   1  -3 -17 8547.94 745.458  43
   1   3 -17 9268.30 782.961  43
  -1  -3  17 7074.82 589.779  44
  -1  -3  17 8961.37 739.809  45
  -1   3  17 9265.10 679.787  45
  -1  -3  17 8203.01 676.084  37
   1   3 -17 8421.21 677.722  39
   1   3 -17 7515.45 718.280  33
  -1   3  17 9013.65 762.367  36
  -1   3  17 8433.81 744.001  37
   1   3 -16 561.071 212.965  61
   1  -3 -16 690.812 207.013  61
  -1  -3  16 688.696 214.274  57
  -1   3  16 740.571 193.676  57
   1  -3 -16 909.131 248.085  56
  -1  -3  16 349.431 167.110  58
   1  -3 -16 740.802 213.837  55
   1   3 -16 713.064 222.253  55
  -1   3  16 619.097 206.024   1
  -1  -3  16 566.177 192.487   5
   1  -3 -16 921.250 203.950  50
   1   3 -16 452.168 178.105  50
  -1   3  16 691.699 215.671  51
  -1  -3  16 868.520 245.871  51
  -1   3  16 575.806 176.293  45
  -1  -3  16 446.787 160.011  44
  -1  -3  16 853.510 233.050  45
   1   3 -16 840.346 256.219  43
  -1   3  16 1234.54 272.897  37
  -1  -3  16 849.191 215.299  37
  -1  -3  16 827.309 223.440  36
   1   3 -16 641.417 218.969  33
   1   3 -16 670.708 197.063  39
   1  -3 -15 2757.65 374.434  61
   1   3 -15 3196.86 427.514  61
  -1  -3  15 2668.28 389.250  57
  -1   3  15 3024.12 362.446  57
  -1  -3  15 2991.10 406.114  58
   1  -3 -15 3141.06 395.595  55
   1   3 -15 3032.11 381.804  56
   1  -3 -15 2732.45 399.750  56
  -1  -3  15 2956.67 418.160   5
  -1   3  15 3134.88 408.486   1
   1  -3 -15 3028.99 377.688  50
  -1  -3  15 3181.86 407.522  51
  -1   3  15 3024.27 404.170  51
   1   3 -15 3632.32 430.151  50
  -1  -3  15 3179.21 418.199  45
  -1   3  15 2421.99 337.471  45
  -1  -3  15 2558.41 335.540  44
   1   3 -15 2765.83 422.039  43
   1   3 -15 3076.64 391.576  34
  -1   3  15 2401.18 383.487  37
   1   3 -15 2753.84 380.087  39
  -1  -3  15 3371.61 400.447  37
  -1  -3  15 2859.61 355.272  36
   1   3 -15 2270.92 375.616  33
  -1  -3  14 34504.5 1645.37  14
   1  -3 -14 34185.8 1669.84  61
   1   3 -14 33708.1 1718.76  61
  -1   3  14 34043.8 1616.57  57
  -1  -3  14 34761.0 1705.59  58
   1  -3 -14 34755.9 1735.48  54
   1   3 -14 32639.3 1643.47  56
   1  -3 -14 35792.0 1675.77  55
   1  -3 -14 31946.6 1706.23  56
  -1   3  14 33007.4 1660.77   1
  -1  -3  14 30756.4 1671.87   5
   1   3 -14 33690.2 1667.45  50
   1  -3 -14 35490.7 1612.62  50
  -1  -3  14 34339.0 1689.88  51
  -1   3  14 35130.8 1702.46  51
  -1   3  14 35423.6 1636.62  45
  -1  -3  14 32119.8 1557.40  44
  -1  -3  14 33989.3 1594.48  46
  -1  -3  14 34586.8 1721.51  45
   1   3 -14 38230.2 1813.08  43
   1   3 -14 34152.2 1746.11  33
   1   3 -14 31357.7 1643.13  34
   1   3 -14 35467.0 1678.89  39
  -1  -3  14 33424.8 1632.66  37
  -1  -3  14 32436.4 1567.13  36
  -1   3  14 30700.8 1578.83  35
  -1   3  14 36845.6 1763.05  37
  -1  -3  13 2141.74 294.742  14
   1   3 -13 1363.73 286.438  61
   1  -3 -13 1232.66 244.088  61
   1  -3 -13 1416.18 276.632  56
   1  -3 -13 1520.79 263.112  55
   1   3 -13 1618.67 263.738  56
  -1   3  13 1596.62 251.312  57
   1  -3 -13 1346.49 258.836  54
  -1  -3  13 1357.80 262.581  58
  -1   3  13 1020.82 229.230   1
   1  -3 -13 1366.63 224.812  50
  -1  -3  13 1472.71 275.288  51
  -1   3  13 1313.84 254.421  51
   1   3 -13 1858.40 317.128  43
  -1  -3  13 1142.47 207.906  44
  -1   3  13 2026.98 275.979  45
  -1  -3  13 1526.48 236.554  46
  -1  -3  13 1396.42 273.249  45
  -1   3  13 1574.86 252.403  35
   1   3 -13 1550.07 262.376  34
  -1   3  13 2043.77 328.388  37
  -1  -3  13 1674.74 244.000  36
   1   3 -13 1585.21 292.679  33
   1   3 -13 1240.74 242.289  39
  -1  -3  13 1665.51 264.519  37
   1  -3 -12 29339.9 1420.05  61
   1   3 -12 29440.3 1477.24  61
   1  -3 -12 29251.7 1418.99  62
   1  -3 -12 28892.6 1410.30  55
  -1   3  12 28233.6 1382.71  57
   1   3 -12 30180.6 1452.39  56
   1  -3 -12 28252.1 1481.91  54
  -1  -3  12 29422.5 1458.41  58
   1  -3 -12 28689.6 1482.49  56
  -1   3  12 27239.9 1319.14   5
  -1  -3  12 31247.3 1458.16  51
  -1   3  12 29818.2 1445.00  51
   1  -3 -12 30333.3 1380.53  50
  -1  -3  12 28529.3 1393.48  46
   1   3 -12 30480.1 1511.59  43
  -1  -3  12 27145.2 1333.41  44
  -1   3  12 29401.5 1398.08  45
  -1   3  12 30735.1 1486.74  37
   1  -3 -12 28387.8 1248.25  39
  -1   3  12 31369.5 1497.86  36
  -1  -3  12 29564.8 1353.97  36
   1   3 -12 28775.5 1436.66  34
   1   3 -12 28481.2 1424.65  39
  -1  -3  12 30121.3 1390.82  37
   1   3 -12 28824.6 1475.45  33
   1  -3 -11 17751.3 1031.30  62
   1   3 -11 20447.0 1100.37  61
   1  -3 -11 19547.0 1042.31  61
  -1   3  11 18548.3 1001.96  57
  -1  -3  11 20265.8 1081.54  58
   1  -3 -11 21072.6 1062.27  55
   1   3 -11 20730.7 1077.05  56
   1  -3 -11 18865.5 1098.63  54
  -1  -3  11 18031.2 1046.31  57
   1  -3 -11 21210.9 1125.75  56
  -1   3  11 19720.8 972.142   5
  -1   3  11 20219.7 984.976   3
  -1  -3  11 20076.8 1064.11  51
   1  -3 -11 18852.1 988.423  50
  -1   3  11 20697.3 1071.89  51
  -1  -3  11 19500.9 1030.03  46
  -1  -3  11 19301.6 976.294  44
   1   3 -11 20702.1 1119.16  43
  -1   3  11 19568.0 1022.56  45
  -1  -3  11 22694.5 1014.42  36
  -1   3  11 20950.6 1097.33  37
  -1   3  11 21547.1 1115.75  36
   1   3 -11 19992.7 1062.04  39
   1  -3 -11 19777.5 904.912  39
  -1  -3  11 21580.5 1031.55  37
   1  -3 -11 22074.4 1065.26  33
   1   3 -11 21503.8 1088.18  34
   1   3 -11 20496.4 1104.12  33
   1  -3 -10 95.5622 76.5082  61
   1  -3 -10-26.5273 71.0822  62
   1  -3 -10 30.1428 68.2671  54
   1  -3 -10 94.0086 82.4417  55
  -1  -3  10 80.4305 85.8485  57
   1  -3 -10 240.908 121.944  56
  -1   3  10 130.433 79.3729  57
   1   3 -10 78.2598 74.7233  56
  -1  -3  10 27.2105 61.6356  58
  -1   3  10 56.5177 53.9920   3
  -1   3  10 144.567 65.9957   5
   1  -3 -10 40.8411 62.0574  50
  -1   3  10 25.4882 63.2422  51
  -1  -3  10 99.3598 75.4676  51
  -1   3  10 111.711 81.5738  45
  -1  -3  10 24.5328 60.8755  46
   1   3 -10 106.021 84.8733  34
   1   3 -10 51.7950 108.105  39
   1  -3 -10 65.9262 48.1840  39
  -1  -3  10 106.014 93.5775  37
   1  -3 -10 166.042 122.446  33
  -1   3  10 112.709 98.8273  36
   1   3 -10 29.4294 66.6537  33
  -1  -3  10 483.701 109.825  36
  -1   3  10 27.4745 83.4633  37
  -1  -3   9 128503. 5058.66  20
  -1   3   9 142721. 5163.49   5
  -1   3   9 137798. 5171.11   3
   1  -3  -9 140315. 5241.08  61
  -1  -3   9 141717. 5291.70  58
  -1  -3   9 137619. 5270.64  57
   1  -3  -9 139993. 5326.32  56
   1  -3  -9 137202. 5231.68  55
   1  -3  -9 133317. 5313.12  54
  -1  -3   9 138382. 5246.00  51
  -1  -3   9 138121. 5272.15  45
   1  -3  -9 142264. 5304.11  43
  -1  -3   9 139181. 5256.76  46
  -1  -3   9 146988. 5177.94  36
   1   3  -9 141033. 5278.62  39
   1   3  -9 147724. 5325.87  33
   1   3  -9 143249. 5280.94  34
  -1  -3   9 141749. 5205.62  37
  -1   3   9 145488. 5297.91  37
   1  -3  -9 142046. 5105.39  39
  -1   3   9 145807. 5317.51  36
   1  -3  -9 148626. 5249.61  33
  -1  -3   8 58722.5 2298.45  27
  -1  -3   8 61099.6 2347.52  36
   1   3  -8 60103.4 2441.12  34
  -1   3   8 60242.7 2463.84  36
  -1   3   8 61212.9 2452.85  37
   1   3  -8 59788.1 2475.40  33
   1  -3  -8 61704.9 2298.35  39
  -1  -3   8 61549.3 2376.45  37
   1  -3  -8 64603.3 2424.78  33
  -1   3   8 63422.6 2346.58   5
  -1   3   8 61617.9 2358.74   3
  -1  -3   8 60516.8 2441.12   5
  -1  -3   8 60452.5 2312.26  20
   1  -3  -7 2710.18 207.222  20
   1  -3  -7 2526.17 214.341  24
   1  -3  -7 2685.40 206.780  27
  -1  -3   7 2499.30 199.493  27
  -1   3   7 2730.89 257.528  37
  -1  -3   7 2613.46 208.350  36
  -1  -3   7 2560.28 217.731  37
  -1   3   7 2726.40 267.246  36
   1   3  -7 2289.62 244.797  33
   1  -3  -7 2559.26 185.065  39
   1   3  -7 2883.86 263.690  34
   1  -3  -7 2767.67 238.938  33
  -1   3   7 2841.12 207.037   5
  -1  -3   7 2585.43 249.362   5
  -1   3   7 2520.96 207.426   3
  -1  -3   7 2574.33 210.573  20
   1  -3  -7 2316.46 191.697  16
  -1  -3   6 7072.91 385.731  27
   1  -3  -6 7382.65 386.691  20
   1  -3  -6 7284.29 399.238  24
   1  -3  -6 6926.19 385.322  27
  -1   3   6 6441.80 410.220  37
   1   3  -6 6424.35 427.575  33
   1   3  -6 6852.20 422.025  34
  -1   3   6 7177.27 437.775  36
   1  -3  -6 6740.97 336.708  39
  -1  -3   6 6625.68 369.717  37
  -1  -3   6 6625.85 358.923  36
  -1  -3   6 6912.19 392.365  20
   1  -3  -6 6819.94 374.628  16
  -1  -3   6 6556.85 411.349   5
  -1   3   6 6755.02 344.668   5
  -1   3   6 6746.56 365.701   3
   1  -3  -5 144992. 5145.30  16
  -1  -3   5 140124. 5163.03  20
   1  -3  -5 153055. 5158.05  20
  -1  -3   5 147115. 5176.88   5
  -1   3   5 147663. 5110.41   3
  -1   3   5 145290. 5068.95   5
  -1  -3   5 142308. 5144.44  65
   1  -3  -5 145977. 5152.79  27
  -1  -3   5 146745. 5159.75  27
   1  -3  -5 147777. 5178.03  24
  -1   3   5 123141. 5016.95  40
  -1   3   5 145744. 5181.76  37
   1   3  -5 148164. 5195.58  34
  -1  -3   5 145489. 5101.47  37
   1   3  -5 146403. 5205.86  33
  -1   3   5 149758. 5208.27  36
  -1  -3   5 143513. 5086.10  36
   1  -3  -4 106236. 3696.21  20
   1  -3  -4 105136. 3688.22  16
  -1  -3   4 84748.7 3675.43  20
  -1   3   4 100276. 3572.49   5
  -1  -3   4 103459. 3685.52   6
  -1   3   4 102444. 3626.11   3
  -1  -3   4 103099. 3686.90   5
  -1  -3   4 98128.3 3680.79  65
   1  -3  -4 102972. 3695.18  27
   1  -3  -4 109074. 3726.20  24
  -1  -3   4 101927. 3696.68  27
  -1   3   4 93265.0 3579.04  40
   1   3  -4 102240. 3715.27  33
   1   3  -4 99765.7 3701.00  34
  -1   3   4 103897. 3689.89  37
   1   3  -4 98866.5 3571.05  35
  -1  -3   4 99108.2 3605.06  37
  -1  -3   3 352998. 12392.6   6
  -1   3   3 346087. 12339.8   3
  -1  -3   3 352835. 12385.5   5
  -1  -3   3 353022. 12425.4  27
   1  -3  -3 348896. 12443.3  24
   1  -3  -3 338734. 12416.6  27
  -1  -3   3 343844. 12411.8  65
   1  -3  -3 351861. 12410.9  16
  -1  -3   3 332374. 12435.6  20
   1  -3  -3 363489. 12426.7  20
  -1  -3   3 343036. 12302.2  37
   1   3  -3 345653. 12321.4  35
  -1   3   3 353193. 12388.2  37
   1   3  -3 354696. 12424.6  34
  -1  -3   2 508.060 78.9449   6
   1  -3  -2 560.842 106.308  24
   1  -3  -2 421.300 86.5365  27
  -1  -3   2 641.209 104.905  27
  -1  -3   2 444.713 83.8301  65
   1  -3  -2 549.582 92.6316  20
   1  -3  -2 410.500 84.4426  16
   1   3  -2 560.742 96.7980  34
   1   3  -2 525.608 68.3593  35
  -1  -3   1 6260.24 351.414  27
   1  -3  -1 5946.16 354.214  24
  -1  -3   1 5672.79 333.796  65
  -1  -3   1 6147.43 302.487   6
   1   3  -1 5570.78 301.796  35
   1  -3   0 96276.0 3525.89  27
  -1  -3   0 99803.9 3539.66  27
   1  -3   0 103934. 3558.66  24
  -1  -3   0 97706.1 3524.78  65
   1   3   0 96665.6 3426.47  36
   1   3   0 99922.9 3502.32  35
  -1  -3   0 97971.4 3459.49   6
   1   3   0 88730.3 3400.77   7
   1  -3   1 240833. 8376.12  27
   1   3   1 231442. 8290.89  36
  -1   3  -1 238618. 8296.05  33
   1   3   1 234900. 8254.35  37
   1  -3   1 236510. 8252.78   4
   1   3   1 220870. 8244.61   4
   1   3   1 228684. 8259.88   7
   1  -3   1 238566. 8235.82   7
   1  -3   1 232347. 8271.63   5
   1   3   2 399577. 14246.0   4
   1   3   2 421084. 14331.5   3
   1  -3   2 396574. 14281.4   5
   1  -3   2 398047. 14260.4   4
   1  -3   2 393283. 14348.0  27
  -1  -3  -2 397946. 14357.6  27
   1  -3   2 432876. 14385.1  24
  -1  -3  -2 391896. 14342.1  65
   1  -3   2 401793. 14358.9  20
   1  -3   2 425113. 14352.3  16
  -1   3  -2 415117. 14297.2  33
   1   3   2 390713. 14263.8  37
   1   3   2 399026. 14296.6  36
   1  -3   3 39890.8 1539.68   5
   1   3   3 39991.2 1504.69   4
   1   3   3 39811.4 1562.21   3
   1  -3   3 42737.8 1607.36  24
  -1  -3  -3 40162.3 1583.57  27
   1  -3   3 41041.2 1578.79  27
  -1  -3  -3 40876.1 1573.13  65
   1  -3   3 41896.9 1588.27  20
  -1  -3  -3 38445.2 1583.79  20
   1  -3   3 39391.0 1566.70  16
  -1   3  -3 40552.4 1548.18  33
  -1   3  -3 39074.4 1529.74  34
   1   3   3 38984.6 1523.83  37
   1   3   3 39473.9 1550.22  36
   1   3   4 144172. 5393.36   4
   1  -3   4 152208. 5437.53   5
   1   3   4 152101. 5450.70   3
   1  -3   4 149799. 5444.08  27
  -1  -3  -4 148011. 5443.95  27
   1  -3   4 158289. 5471.58  24
  -1  -3  -4 151836. 5434.33  65
   1  -3   4 155585. 5441.96  16
   1  -3   4 146911. 5444.32  20
  -1  -3  -4 145753. 5451.56  20
  -1   3  -4 152276. 5443.83  33
  -1   3  -4 150919. 5407.98  34
  -1  -3  -4 141905. 5365.50  38
   1   3   4 148923. 5444.65  36
   1   3   4 151004. 5421.20  37
  -1  -3  -4 152574. 5418.66  39
   1   3   5 199634. 7215.91   3
   1  -3   5 198523. 7208.18   5
  -1  -3  -5 199091. 7186.90  27
   1  -3   5 205573. 7213.94  24
   1  -3   5 201885. 7185.94  27
  -1  -3  -5 194330. 7168.02  65
  -1   3  -5 197954. 7228.87  39
  -1  -3  -5 213673. 7182.85  39
  -1  -3  -5 189663. 7104.30  38
   1  -3   5 201116. 7193.14  36
   1   3   5 195483. 7223.02  36
  -1   3  -5 195510. 7166.71  34
  -1   3  -5 202986. 7219.53  33
   1   3   5 200933. 7198.27  37
   1  -3   5 200978. 7186.72  37
   1  -3   5 207470. 7197.64  20
  -1  -3  -5 191912. 7186.63  20
   1  -3   5 197591. 7175.37  16
  -1   3  -6 3910.15 308.248  33
  -1  -3  -6 4123.60 278.027  39
   1   3   6 4061.96 298.535  37
  -1   3  -6 4433.94 287.089  34
   1  -3   6 4562.64 304.909  36
   1   3   6 4108.08 313.288  36
   1  -3   6 4409.01 296.319  37
  -1  -3  -6 4068.81 225.859  38
  -1   3  -6 4200.83 317.953  39
   1  -3   6 4303.89 309.087   5
   1   3   6 4069.76 305.651   3
   1  -3   6 4167.54 270.947  16
  -1  -3  -6 3601.65 262.915  20
  -1  -3  -6 4199.87 275.755  27
   1  -3   6 4031.33 272.415  20
   1  -3   6 3971.27 284.290  24
   1  -3   6 4348.26 277.802  27
  -1   3  -7 127544. 4657.08  39
  -1   3  -7 132940. 4662.40  33
  -1  -3  -7 115588. 4439.92  38
   1   3   7 129253. 4637.70  37
  -1   3  -7 122535. 4571.79  34
   1  -3   7 128002. 4606.28  37
  -1  -3  -7 130500. 4578.67  39
   1  -3   7 131355. 4606.84  36
   1   3   7 124899. 4650.91  36
   1  -3   7 128516. 4539.60  20
  -1  -3  -7 123132. 4523.82  27
   1  -3   7 118670. 4520.57  16
  -1  -3  -7 114552. 4510.69  20
   1   3   7 133959. 4648.18   3
   1  -3   7 129707. 4643.44   5
  -1  -3  -8 12301.5 644.694  20
   1  -3   8 17454.8 831.478   5
   1   3   8 17383.3 819.630   3
  -1  -3  -8 15822.4 810.557  61
   1  -3   8 15795.9 820.532  58
  -1  -3  -8 14632.9 666.312  27
  -1  -3  -8 16239.9 801.296  50
   1  -3   8 14854.4 795.904  51
   1  -3   8 15133.8 806.115  45
  -1  -3  -8 15682.0 823.866  43
  -1   3  -8 16542.8 827.202  33
  -1  -3  -8 16711.6 756.012  39
   1   3   8 14875.7 805.775  35
  -1   3  -8 15381.8 752.583  34
   1  -3   8 16532.4 784.017  36
   1   3   8 15393.3 797.138  37
  -1   3  -8 14905.6 809.567  39
   1  -3   8 16118.7 782.179  37
   1   3   8 16458.5 831.288  36
  -1  -3  -9 65251.2 2599.73  61
  -1  -3  -9 62715.1 2528.33  59
  -1   3  -9 62048.3 2604.20  61
  -1  -3  -9 63919.5 2624.25  56
   1  -3   9 62874.2 2602.22  58
   1  -3   9 67613.6 2622.71   5
   1   3   9 68248.8 2600.50   3
  -1  -3  -9 62040.5 2567.70  50
   1   3   9 61253.3 2546.13  51
   1  -3   9 64959.3 2604.07  51
   1  -3   9 67111.6 2618.59  45
  -1  -3  -9 66235.4 2632.70  43
   1  -3   9 61635.6 2570.52  46
   1  -3   9 62488.9 2545.84  44
  -1   3  -9 59884.7 2610.49  43
   1  -3   9 65992.5 2573.67  37
   1  -3   9 67496.9 2567.82  36
   1   3   9 61886.5 2592.31  35
  -1   3  -9 65535.7 2531.30  34
   1   3   9 63770.2 2596.05  37
  -1  -3  -9 64462.5 2508.56  39
  -1   3  -9 67807.0 2634.32  33
   1   3   9 64090.6 2623.87  36
  -1  -3 -10 28831.9 1358.97  61
  -1   3 -10 30337.9 1399.49  61
  -1  -3 -10 29519.4 1309.57  59
  -1  -3 -10 26852.6 1371.12  56
   1  -3  10 28771.2 1375.70  58
   1   3  10 29884.7 1365.67   3
   1  -3  10 29257.2 1377.09   5
   1  -3  10 29349.3 1373.20  51
  -1  -3 -10 30214.1 1357.18  50
   1   3  10 26503.9 1310.29  51
  -1  -3 -10 31059.7 1410.58  43
   1  -3  10 28946.8 1376.68  45
   1  -3  10 28494.5 1322.54  44
   1  -3  10 29150.6 1340.14  46
  -1   3 -10 26191.3 1369.35  43
   1   3  10 29058.9 1372.68  37
   1   3  10 29936.1 1394.18  36
  -1  -3 -10 29003.7 1278.74  39
   1  -3  10 29546.0 1341.25  37
   1   3  10 27468.9 1337.64  35
   1  -3  10 29075.0 1331.22  36
  -1   3 -10 28619.5 1384.44  33
  -1   3 -10 28470.4 1294.35  34
  -1  -3 -11 825.292 182.971  61
  -1   3 -11 819.508 192.842  61
  -1  -3 -11 483.411 174.371  59
   1  -3  11 427.056 136.602  58
  -1  -3 -11 731.072 177.762  56
   1   3  11 829.135 175.201   3
   1  -3  11 814.719 184.739  51
  -1  -3 -11 765.324 169.902  50
   1   3  11 970.724 184.573  51
   1  -3  11 517.254 192.004  44
  -1  -3 -11 610.243 170.533  43
  -1   3 -11 632.001 182.810  43
   1   3  11 595.593 166.518  44
   1  -3  11 520.233 159.662  45
  -1   3 -11 849.478 188.528  33
  -1   3 -11 712.633 145.329  34
  -1   3 -11 778.418 193.123  39
   1   3  11 644.130 165.938  37
   1   3  11 606.179 175.466  36
   1  -3  11 787.738 175.843  36
   1  -3  11 600.007 150.487  37
   1   3  11 630.393 158.666  35
  -1  -3 -11 554.132 131.532  39
   1  -3  12 4043.95 427.522  14
  -1  -3 -12 4075.99 378.204  59
  -1   3 -12 5188.72 478.657  61
  -1  -3 -12 4285.82 436.320  61
  -1  -3 -12 4289.04 441.032  56
   1  -3  12 4119.16 440.970  57
   1  -3  12 4191.43 431.474  58
   1   3  12 3963.34 436.648   1
   1   3  12 4582.66 432.844   4
   1  -3  12 4650.33 461.876   1
   1   3  12 4398.74 427.079   3
   1   3  12 3829.46 398.244  51
  -1  -3 -12 4398.14 422.835  50
  -1  -3 -12 4232.91 450.311  43
   1  -3  12 3757.84 411.552  45
  -1   3 -12 3352.93 414.029  43
   1   3  12 4316.85 450.155  44
   1  -3  12 4651.63 423.923  44
   1   3  12 4913.49 462.283  37
  -1   3 -12 4502.33 451.799  39
  -1  -3 -12 4150.95 370.639  39
  -1   3 -12 4732.43 398.846  38
   1   3  12 4142.96 402.379  35
  -1   3 -12 4252.60 450.122  33
   1   3  12 4580.06 455.274  36
   1  -3  12 4429.44 424.671  37
   1  -3  12 4011.45 396.220  36
   1  -3  13 5865.21 530.286  14
  -1  -3 -13 6322.07 487.372  59
  -1   3 -13 6378.63 575.866  61
  -1  -3 -13 5749.24 569.608  61
   1  -3  13 5289.85 516.061  58
   1  -3  13 6272.70 580.816  57
  -1  -3 -13 5175.55 521.779  56
   1   3  13 5562.76 541.694   1
   1   3  13 5426.76 502.739   3
   1  -3  13 5990.69 564.064   1
   1   3  13 5564.42 509.679   4
   1   3  13 6461.87 536.857  51
  -1  -3 -13 6370.81 562.759  50
   1  -3  13 5606.66 504.104  44
   1  -3  13 6117.27 574.428  45
  -1  -3 -13 6783.59 602.885  43
  -1   3 -13 6156.61 572.734  43
   1   3  13 5464.99 562.602  44
   1   3  13 5788.64 554.586  36
  -1  -3 -13 5859.24 460.213  39
   1   3  13 5461.87 540.176  37
  -1   3 -13 6055.37 569.266  39
  -1   3 -13 5639.95 457.103  38
  -1   3 -13 6034.58 583.520  33
   1   3  13 5632.82 485.853  35
   1  -3  13 6058.20 518.943  36
   1  -3  13 6224.03 541.813  37
   1  -3  14 513.351 210.230  14
  -1  -3 -14 272.256 197.135  61
  -1   3 -14 206.993 173.110  61
   1  -3  14 195.515 168.271  58
   1  -3  14 205.812 167.008  57
  -1  -3 -14 483.109 177.953  56
  -1  -3 -14 460.065 212.822  55
  -1  -3 -14 421.627 222.470  59
   1   3  14 124.531 139.775   1
   1  -3  14 210.249 141.581   1
   1   3  14 304.637 154.556   4
   1   3  14 203.044 201.656  52
  -1  -3 -14 317.255 185.715  50
   1   3  14 397.239 151.101  51
   1  -3  14 407.068 178.742  44
   1   3  14 661.422 213.629  44
  -1   3 -14 389.885 196.394  43
   1  -3  14 279.631 162.099  45
  -1  -3 -14 252.430 165.285  43
   1   3  14 339.519 177.447  36
   1  -3  14 733.751 218.279  36
   1   3  14 454.529 177.776  37
  -1  -3 -14 345.608 164.041  39
   1   3  14 486.819 182.518  35
   1  -3  14 73.7208 112.457  37
  -1   3 -14 315.855 183.453  39
  -1   3 -14 260.114 164.544  33
   1  -3  15 94261.1 4002.80  14
  -1  -3 -15 96216.8 3893.01  59
  -1  -3 -15 101955. 4081.66  61
  -1   3 -15 100971. 4105.17  61
  -1   3 -15 98446.2 4104.00  55
  -1  -3 -15 101325. 4072.98  55
   1   3  15 100589. 4091.88  52
   1  -3  15 101886. 4112.93  57
  -1  -3 -15 98609.0 4070.56  56
   1  -3  15 102034. 4077.80  58
   1   3  15 98314.2 4056.72   4
   1   3  15 95327.0 4082.34   1
   1  -3  15 96553.5 4081.39   4
   1  -3  15 98413.7 4112.13   1
  -1  -3 -15 105747. 4042.76  50
   1   3  15 99296.6 4031.99  51
  -1   3 -15 101924. 4136.71  43
   1  -3  15 99346.9 4001.85  44
  -1  -3 -15 103544. 4140.77  43
   1   3  15 103292. 4132.17  44
   1  -3  15 97845.4 4079.56  45
  -1   3 -15 96471.9 4118.10  33
   1   3  15 100603. 4110.50  37
   1  -3  15 98026.8 4012.72  36
   1   3  15 100678. 4128.54  36
   1  -3  15 100326. 4050.49  37
  -1  -3 -15 95396.5 3868.93  39
  -1   3 -15 95916.5 4046.59  39
   1  -3  16 35249.6 1780.64  14
  -1   3 -16 37889.5 1830.70  59
  -1   3 -16 38859.6 1901.88  61
  -1  -3 -16 36304.8 1844.38  61
  -1  -3 -16 37330.0 1698.43  59
  -1   3 -16 37347.6 1888.04  55
   1  -3  16 40006.9 1884.59  58
   1   3  16 39947.1 1897.00  52
  -1  -3 -16 36741.0 1844.80  55
  -1  -3 -16 37662.5 1862.10  56
   1  -3  16 41340.2 1941.82  57
   1  -3  16 35942.5 1885.50   1
   1   3  16 37347.1 1852.92   4
   1   3  16 35357.9 1861.39   1
   1  -3  16 36995.4 1892.90   4
  -1  -3 -16 42242.0 1865.92  50
   1   3  16 38133.9 1834.53  51
  -1   3 -16 38075.3 1907.56  43
   1   3  16 37768.6 1836.67  41
  -1  -3 -16 37058.3 1899.70  43
   1  -3  16 37845.6 1883.04  45
   1  -3  16 37192.3 1794.54  44
   1   3  16 38975.9 1910.50  44
  -1   3 -16 36960.9 1915.55  33
   1   3  16 35428.0 1877.65  36
   1  -3  16 36462.3 1810.50  36
  -1   3 -16 36177.7 1844.53  39
   1   3  16 36998.0 1893.91  37
  -1   3 -17 30938.2 1637.50  61
  -1   3 -17 31721.8 1581.35  59
  -1  -3 -17 33419.0 1658.38  61
  -1  -3 -17 32995.2 1645.35  55
  -1   3 -17 32081.0 1664.78  55
   1  -3  17 31553.1 1613.38  58
   1   3  17 30873.5 1623.13  52
   1  -3  17 30878.4 1648.71  57
   1   3  17 32139.7 1667.74   1
   1  -3  17 31301.2 1682.16   1
   1  -3  17 27869.0 1614.96   4
  -1   3 -17 29991.4 1618.30  50
  -1  -3 -17 32690.4 1589.54  50
  -1   3 -17 28489.9 1472.81  47
   1   3  17 32243.5 1599.01  51
   1  -3  17 30581.1 1551.11  44
   1  -3  17 31506.4 1641.86  45
  -1   3 -17 32573.7 1671.75  43
   1   3  17 32898.2 1679.66  44
   1   3  17 32053.6 1598.75  41
  -1  -3 -17 31482.5 1662.66  43
   1   3  17 29603.8 1639.42  37
  -1   3 -17 29544.4 1652.02  33
  -1   3 -17 29263.6 1583.30  39
   1   3  17 31552.2 1678.56  36
  -1  -3 -18 39.8345 161.279  55
   1  -3  18 175.176 188.064  57
  -1   3 -18 85.6213 156.237  55
  -1  -3 -18-40.9483 155.082  61
  -1   3 -18-42.4049 166.234  61
  -1   3 -18 103.664 110.606  59
  -1   3 -18 40.4624 153.242  50
  -1  -3 -18 70.8619 129.307  50
   1   3  18 112.169 136.455  51
   1   3  18-40.4098 168.643  52
  -1   3 -18 43.2392 145.156  43
   1  -3  18 102.366 124.530  44
  -1  -3 -18 88.6140 155.354  43
   1   3  18 87.0358 176.191  44
   1  -3  18-41.8251 140.410  45
   1   3  18-35.2300 123.530  41
   1  -3  18 180.144 157.910   1
   1   3  18 84.8126 142.361   1
   1   3  19 2075.36 332.522   1
   1  -3  19 1911.76 343.357   1
   1  -3  19 2467.40 354.020  57
  -1   3 -19 1943.62 322.057  55
  -1  -3 -19 2234.01 334.401  55
  -1   3 -19 2479.65 312.910  59
  -1  -3 -19 1811.52 301.225  61
  -1   3 -19 2348.92 346.546  61
   1   3  19 1631.66 285.342  52
  -1   3 -19 1677.68 293.954  50
  -1  -3 -19 1851.09 280.600  50
   1   3  19 2026.99 301.942  51
   1  -3  19 1995.45 288.635  44
  -1   3 -19 1592.63 296.852  43
   1   3  19 1500.71 257.839  41
  -1  -3 -19 2040.54 334.875  43
   1  -3  19 2150.27 325.342  45
  -1  -3 -19 1840.75 263.394  13
  -1  -3 -20 2637.25 342.493  61
  -1   3 -20 2818.45 349.209  61
  -1   3 -20 2571.23 292.196  59
   1   3  20 2811.55 334.194  52
  -1   3 -20 3116.79 365.487  55
  -1  -3 -20 2488.01 329.140  55
   1  -3  20 2983.92 374.001  57
   1   3  20 2061.25 289.893  51
  -1   3 -20 2801.74 338.450  50
  -1  -3 -20 3031.45 331.480  50
  -1   3 -20 2865.00 351.769  43
  -1  -3 -20 3179.51 386.277  43
   1  -3  20 3503.98 385.353  45
   1  -3  20 2420.32 355.547   1
   1   3  20 2566.98 335.409   1
  -1  -3 -21 10147.7 642.655  61
  -1   3 -21 9332.89 621.269  61
   1  -3  21 9369.16 638.682  57
  -1  -3 -21 9471.90 619.458  55
  -1   3 -21 9411.12 623.513  55
   1  -3  21 9392.22 615.877  28
  -1   3 -21 8981.85 597.778  50
  -1  -3 -21 9152.40 565.518  50
   1   3  21 8048.76 564.491  52
   1   3  21 7892.62 553.137  51
   1  -3  21 9465.10 625.803  45
  -1   3 -21 8815.58 602.227  43
  -1  -3 -21 9192.60 639.500  43
   1  -3  21 10958.5 694.644   1
   1   3  21 8692.78 605.312   1
   1   3  22 902.113 180.949   1
   1  -3  22 1019.65 220.132   1
  -1   3 -22 974.796 185.446  61
  -1  -3 -22 822.742 179.860  61
  -1  -3 -22 1085.42 192.493  55
   1  -3  22 1001.02 204.202  57
  -1   3 -22 814.642 175.751  55
  -1   3 -22 992.133 170.722  50
   1   3  22 1013.84 194.858  44
  -1  -3 -22 1205.64 211.072  43
  -1  -3 -22 1014.37 184.312  30
  -1  -3 -22 867.079 145.177  11
   1  -3  23 2957.14 260.930   1
   1  -5 -22 85.5421 80.4005  11
   1  -5 -21 17635.1 855.671  11
   1  -5 -21 16519.8 835.295  19
   1   5 -21 16650.7 879.501  61
   1   5 -21 14557.0 844.885  55
  -1   5  21 15271.3 848.309  52
   1  -5 -21 15758.5 816.247  55
  -1  -5  21 19547.9 951.722   1
   1   5 -21 15192.8 820.779  50
  -1  -5  21 16340.0 868.852  51
  -1   5  21 16371.9 893.011  44
   1   5 -21 16054.4 879.318  43
  -1  -5  21 16846.9 910.812  45
   1  -5 -21 16424.1 865.878  30
   1  -5 -20 1426.96 225.281  61
   1   5 -20 1631.31 261.279  61
   1  -5 -20 1563.12 233.843  55
  -1  -5  20 1642.61 280.045  57
  -1  -5  20 1568.17 276.588   1
  -1   5  20 1540.58 254.828  52
  -1  -5  20 1727.52 259.528  51
  -1   5  20 1413.66 214.225  51
   1   5 -20 1916.74 273.708  50
  -1   5  20 1820.17 279.137  44
   1   5 -20 1681.41 269.931  43
  -1   5  20 1390.12 223.505  41
  -1  -5  20 1667.69 272.842  45
   1  -5 -20 1590.54 215.695  13
   1  -5 -20 1850.77 259.545  19
   1  -5 -20 1814.49 258.265  11
   1  -5 -19 1538.87 253.305  61
   1   5 -19 1092.60 200.104  59
   1   5 -19 1356.56 267.317  61
  -1  -5  19 1860.77 309.317  57
  -1  -5  19 1464.58 270.916  58
   1  -5 -19 1243.55 235.330  55
  -1  -5  19 1522.14 292.708   1
  -1   5  19 1531.46 278.421  52
   1   5 -19 1410.51 251.459  50
  -1   5  19 1326.87 234.850  51
  -1  -5  19 1580.31 269.687  51
  -1   5  19 1259.54 258.413  44
  -1   5  19 1478.62 255.059  41
   1   5 -19 1627.74 284.743  43
   1  -5 -19 1706.97 250.537  13
   1  -5 -19 1747.46 276.815  19
   1   5 -18 283.732 166.406  59
   1  -5 -18 272.588 158.674  61
   1   5 -18 455.446 192.563  61
  -1  -5  18 586.939 220.945  58
  -1  -5  18 794.812 239.931  57
   1  -5 -18 410.670 177.187  55
  -1  -5  18 420.344 217.399   1
  -1  -5  18 457.273 185.511  51
  -1   5  18 204.776 147.239  51
  -1   5  18 497.774 192.920  52
   1   5 -18 676.593 215.681  50
   1  -5 -18 418.812 138.391  50
   1   5 -18 175.897 167.136  43
  -1   5  18 255.801 173.185  44
  -1   5  18 456.363 196.782  41
   1  -5 -18 623.176 182.378  13
   1  -5 -17 440.054 174.601  61
   1   5 -17 178.249 175.192  61
   1  -5 -17 479.681 183.445  55
  -1  -5  17 44.1695 141.999  57
  -1  -5  17 536.519 202.816  58
  -1  -5  17 535.569 235.103   1
   1   5 -17 450.746 181.274  50
  -1   5  17 314.702 198.792  52
  -1  -5  17 363.925 174.150  51
   1  -5 -17 351.974 136.696  50
  -1   5  17 372.979 160.717  51
  -1   5  17 546.916 221.632  44
   1   5 -17 664.348 240.519  43
   1  -5 -17 506.515 168.338  13
   1  -5 -16 3991.85 445.988  13
  -1  -5  16 4184.53 468.482  14
   1   5 -16 3693.74 472.815  61
   1  -5 -16 4115.87 453.025  61
  -1  -5  16 4266.92 494.668  58
   1  -5 -16 4187.81 449.869  55
  -1  -5  16 4443.30 501.450  57
   1  -5 -16 4128.99 517.319  56
  -1  -5  16 4064.09 460.960   4
  -1  -5  16 3549.85 458.776   5
  -1  -5  16 3501.26 468.494   1
  -1  -5  16 4612.29 492.321  51
  -1   5  16 4355.22 468.660  51
   1  -5 -16 3517.25 383.784  50
   1   5 -16 3850.42 463.839  50
   1   5 -16 3992.19 511.994  43
  -1   5  16 3797.01 484.120  44
  -1   5  16 3396.36 453.032  37
  -1   5  16 3457.66 466.359  36
   1   5 -16 3093.66 442.039  33
   1   5 -16 3198.81 420.888  39
   1  -5 -15 38.4815 116.902  13
  -1  -5  15 41.7788 126.910  14
   1  -5 -15 75.3102 120.576  61
   1   5 -15 138.553 147.865  61
   1  -5 -15 303.753 148.883  55
   1  -5 -15 251.781 169.079  56
  -1  -5  15 264.939 161.182  57
  -1  -5  15 91.0878 138.338  58
  -1  -5  15 182.465 130.638   5
  -1  -5  15 134.635 163.817   1
  -1   5  15 78.0378 118.533  51
  -1  -5  15 81.2085 116.296  51
   1  -5 -15 94.8768 101.287  50
  -1  -5  15 267.592 168.938  45
  -1   5  15 93.2782 156.605  44
   1   5 -15-49.3989 132.333  43
  -1   5  15 134.449 128.350  37
  -1   5  15 125.097 119.429  35
   1   5 -15 175.402 125.586  39
  -1   5  15 144.892 138.311  36
   1   5 -15-47.9763 84.1829  33
  -1  -5  14 56411.3 2547.21  14
   1   5 -14 54907.6 2574.64  61
   1  -5 -14 57702.7 2488.61  61
   1  -5 -14 58152.5 2648.73  56
  -1  -5  14 59568.2 2582.47  57
  -1  -5  14 58561.5 2595.69  58
   1  -5 -14 57960.5 2500.68  55
  -1  -5  14 54583.4 2551.35   5
  -1  -5  14 60757.7 2610.80   1
  -1   5  14 57274.2 2512.45  51
  -1  -5  14 57355.9 2515.36  51
   1  -5 -14 57334.4 2419.03  50
  -1  -5  14 57664.5 2527.34  46
   1   5 -14 55436.0 2613.76  43
  -1  -5  14 57683.6 2569.52  45
  -1   5  14 52385.2 2514.97  35
  -1   5  14 54330.0 2551.62  37
   1   5 -14 52329.7 2561.11  33
   1   5 -14 53327.8 2530.94  39
  -1   5  14 57128.8 2611.96  36
  -1  -5  13 522.650 187.530  14
   1   5 -13 851.376 236.825  61
   1  -5 -13 274.955 152.927  61
  -1  -5  13 793.868 251.681  57
  -1  -5  13 750.040 239.403  58
   1  -5 -13 420.003 204.470  55
   1  -5 -13 326.389 195.594  56
  -1  -5  13 487.056 180.166   5
  -1  -5  13 1022.37 245.681   1
   1  -5 -13 447.887 187.355  50
  -1  -5  13 764.790 209.461  51
  -1   5  13 503.711 164.065  51
   1  -5 -13 553.852 216.521  43
  -1  -5  13 524.232 220.693  45
   1   5 -13 410.394 222.233  43
  -1  -5  13 617.427 188.365  46
   1   5 -13 812.463 198.784  34
   1   5 -13 441.244 174.105  33
  -1   5  13 1012.63 239.877  37
  -1   5  13 625.097 211.830  35
  -1   5  13 484.588 200.393  36
   1   5 -13 576.199 209.230  39
  -1  -5  12 5467.51 531.344  14
   1  -5 -12 5010.37 481.814  61
   1   5 -12 5185.63 485.944  56
  -1  -5  12 6039.07 586.940  57
   1  -5 -12 5516.66 526.884  55
   1  -5 -12 5552.12 587.105  56
  -1  -5  12 6347.52 565.202   1
  -1  -5  12 6303.27 579.835   5
  -1  -5  12 5463.62 510.934  51
  -1   5  12 5965.16 524.182  51
   1  -5 -12 6143.10 493.732  50
  -1  -5  12 5911.32 576.464  45
   1   5 -12 4801.45 542.777  43
   1  -5 -12 5838.62 572.072  43
  -1  -5  12 6364.04 557.215  46
   1   5 -12 5340.57 546.647  33
   1   5 -12 6282.00 544.434  34
  -1   5  12 6146.98 583.577  36
   1   5 -12 6774.40 583.583  39
  -1   5  12 5691.78 540.921  37
  -1  -5  11 13646.4 865.727  14
   1  -5 -11 12990.0 793.729  61
   1  -5 -11 12477.4 853.024  62
   1   5 -11 12056.2 792.038  56
   1  -5 -11 11836.4 872.366  56
  -1  -5  11 13073.1 828.135  57
   1  -5 -11 12130.8 781.491  55
  -1  -5  11 13467.4 852.389   1
  -1  -5  11 13420.3 840.969   5
  -1  -5  11 13970.7 822.485  51
   1  -5 -11 13405.6 766.413  50
  -1   5  11 13408.3 811.323  51
  -1  -5  11 11463.0 808.107  46
   1  -5 -11 13993.1 876.040  43
  -1  -5  11 12593.9 830.524  45
   1   5 -11 12885.3 820.099  34
  -1   5  11 12373.7 821.719  37
  -1   5  11 12145.1 852.477  36
   1   5 -11 13207.1 870.574  33
   1   5 -11 12211.8 826.785  39
  -1  -5  10 13988.2 862.295  14
  -1  -5  10 13546.6 815.566   5
  -1  -5  10 12575.7 818.670   1
   1  -5 -10 13148.6 857.792  62
   1  -5 -10 13900.0 793.633  61
  -1  -5  10 12078.6 788.252  57
   1  -5 -10 14298.7 811.646  55
  -1  -5  10 13560.7 834.269  58
   1  -5 -10 14026.9 898.298  56
   1   5 -10 11709.8 770.709  56
   1  -5 -10 13868.1 767.051  50
  -1  -5  10 14440.2 807.344  51
  -1  -5  10 12577.7 818.435  46
  -1  -5  10 13214.3 817.674  45
   1  -5 -10 13215.5 838.652  43
  -1   5  10 13157.9 816.333  37
   1   5 -10 12937.6 803.512  34
   1   5 -10 12900.4 836.135  33
  -1   5  10 13405.7 859.123  36
  -1  -5   9 13126.2 714.501  20
  -1   5   9 12698.1 683.714   3
  -1  -5   9 14232.0 788.049   5
   1  -5  -9 12851.9 835.655  62
   1  -5  -9 12765.7 738.511  61
  -1  -5   9 13608.4 787.198  57
  -1  -5   9 12852.2 793.193  58
   1  -5  -9 12945.2 764.066  55
   1   5  -9 13141.2 774.287  56
   1  -5  -9 12165.9 820.576  56
  -1  -5   9 11840.9 681.936  27
  -1  -5   9 12936.4 809.898  49
  -1  -5   9 13279.5 756.845  51
   1  -5  -9 13158.7 732.159  50
  -1  -5   9 12229.0 774.885  45
  -1  -5   9 13276.9 808.840  46
   1  -5  -9 14378.3 836.388  43
   1   5  -9 13202.3 785.765  34
  -1   5   9 14213.8 800.735  37
  -1   5   9 13240.6 815.067  36
   1   5  -9 13476.7 811.688  33
  -1  -5   8 9028.07 544.063  20
  -1   5   8 8176.45 487.767   3
  -1  -5   8 7978.20 552.435   5
   1  -5  -8 8782.15 548.403  61
   1  -5  -8 7242.75 587.639  62
  -1  -5   8 8946.13 570.396  57
   1   5  -8 7071.20 534.604  56
  -1  -5   8 9323.25 600.027  58
   1  -5  -8 8789.72 560.782  55
   1  -5  -8 7838.36 601.661  56
  -1  -5   8 8601.92 529.478  27
   1  -5  -8 8251.69 514.247  20
   1  -5  -8 8812.56 527.088  27
   1  -5  -8 8661.97 533.057  50
  -1  -5   8 7435.81 516.304  51
  -1  -5   8 7952.01 580.070  49
  -1  -5   8 8335.09 588.341  46
   1  -5  -8 9191.06 609.377  43
  -1  -5   8 8146.23 560.021  45
   1   5  -8 8207.46 578.831  33
  -1   5   8 8314.34 555.585  37
   1   5  -8 7238.58 534.600  34
  -1   5   8 9094.48 607.278  36
   1  -5  -7 1418.10 190.059  16
   1  -5  -7 1701.71 204.233  20
  -1  -5   7 1258.56 191.240  20
  -1  -5   7 1347.69 197.362   5
  -1   5   7 1403.00 171.455   3
   1  -5  -7 1239.92 219.422  62
  -1  -5   7 1315.35 200.274  58
   1  -5  -7 2032.39 234.423  55
  -1  -5   7 1313.69 188.609  27
   1  -5  -7 1237.03 184.954  27
  -1  -5   7 1432.10 220.117  49
  -1  -5   7 1424.22 204.142  45
   1  -5  -7 1675.21 231.149  43
  -1  -5   7 1412.29 217.846  46
   1   5  -7 1766.48 230.629  34
  -1   5   7 1410.30 195.346  37
  -1   5   7 1589.70 229.224  36
   1   5  -7 1576.06 220.845  33
   1  -5  -6 16289.3 804.020  20
  -1  -5   6 15291.4 805.420  20
   1  -5  -6 15309.7 784.873  16
  -1  -5   6 15322.2 762.119   5
  -1   5   6 14919.7 715.207   3
   1  -5  -6 14681.6 858.242  62
   1  -5  -6 14921.8 844.533  56
  -1  -5   6 14349.4 783.897  58
   1  -5  -6 15675.9 792.600  27
  -1  -5   6 14296.9 777.672  27
  -1  -5   6 14287.8 817.483  49
  -1  -5   6 15127.0 822.276  46
   1  -5  -6 16039.2 834.703  43
   1   5  -6 14374.9 788.502  34
  -1   5   6 16557.2 833.153  36
   1   5  -6 15767.3 817.244  33
  -1   5   6 14618.3 763.082  37
  -1  -5   5 57935.3 2127.83   5
  -1   5   5 58734.4 2086.38   3
  -1  -5   5 58879.1 2206.34  27
   1  -5  -5 59995.9 2236.00  24
   1  -5  -5 57011.5 2195.81  27
   1  -5  -5 53047.7 2255.98  62
  -1  -5   5 53379.9 2204.21  49
  -1  -5   5 51957.0 2192.50  48
   1  -5  -5 58068.8 2200.31  20
   1  -5  -5 57740.6 2185.70  16
  -1  -5   5 57729.5 2225.42  20
  -1   5   5 57051.7 2135.30  37
  -1   5   5 59487.6 2203.30  36
   1   5  -5 56846.2 2185.04  33
   1   5  -5 58400.7 2187.17  34
   1  -5  -4 52370.5 2113.73  27
   1  -5  -4 53503.0 2153.03  24
  -1  -5   4 51128.6 2118.25  27
  -1   5   4 51329.8 2022.76  37
   1   5  -4 53713.5 2097.53  34
   1   5  -4 51184.9 2078.33  33
  -1   5   4 53263.4 2088.05  36
   1   5  -4 49368.9 1933.20  35
   1  -5  -4 54709.3 2113.63  16
   1  -5  -4 53935.0 2123.52  20
  -1  -5   4 49270.4 2113.17  20
  -1  -5   4 50566.0 2010.90   5
  -1   5   4 52908.9 2001.11   3
   1  -5  -3 3913.51 345.378  24
   1  -5  -3 4538.54 352.270  27
  -1  -5   3 3189.11 309.206  27
   1   5  -3 3605.72 239.971  35
   1   5  -3 3459.29 297.820  34
  -1   5   3 3607.56 258.842  37
  -1  -5   3 3788.76 330.044  20
   1  -5  -3 3041.79 288.289  16
  -1  -5   3 3603.48 250.370   5
  -1  -5   3 3681.78 264.656   6
  -1   5   3 3820.37 257.310   3
  -1  -5   2 3104.62 211.734   5
  -1  -5   2 3371.99 235.060   6
  -1  -5   2 2868.64 285.727  27
   1  -5  -2 3527.69 316.876  24
  -1  -5   2 2819.59 275.118  65
   1  -5  -2 3673.41 311.999  20
   1   5  -2 3079.43 231.448  35
  -1   5   2 3009.45 220.749  37
  -1  -5   1 31.0947 36.4051   6
  -1  -5   1 75.5520 41.2366   5
   1  -5  -1 131.609 80.0767  24
  -1  -5   1 61.8152 59.0273  27
  -1  -5   1 38.5270 55.1895  65
   1  -5  -1 41.1946 59.0051  20
   1   5  -1 140.689 69.7937  35
  -1  -5   0 530.796 84.8433   6
  -1  -5   0 309.020 66.1621   5
   1  -5   0 478.835 115.249  27
   1  -5   0 547.745 141.082  24
  -1  -5   0 515.429 124.395  27
  -1  -5   0 404.354 111.298  65
   1   5   0 410.810 95.8358  35
   1   5   0 511.477 78.0355  36
   1  -5   0 597.688 124.352  20
   1  -5   0 476.263 115.091  16
  -1  -5   0 262.978 92.7205  20
   1   5   1 2712.61 203.703  36
   1   5   1 2739.45 144.171  37
   1   5   1 2779.54 252.994  35
  -1   5  -1 2894.91 211.861  33
  -1  -5  -1 2794.24 197.532   6
   1  -5   1 2913.57 272.531  16
  -1  -5  -1 3091.72 294.724  20
   1  -5   1 2458.35 257.711  27
   1   5   2 11187.3 478.581  37
   1   5   2 11241.7 548.202  36
  -1   5  -2 11854.6 551.819  33
   1   5   2 12219.3 592.375   3
   1  -5   2 10994.0 495.510   5
  -1  -5  -2 11434.8 515.256   6
   1  -5   2 10178.4 428.704   4
   1  -5   2 10870.0 616.827  16
  -1  -5  -2 11450.3 648.835  20
   1  -5   2 12056.6 646.131  20
   1  -5   2 11227.1 627.983  27
  -1  -5  -2 11831.1 642.063  27
   1  -5   2 11396.9 660.253  24
  -1   5  -3 34585.0 1409.26  33
   1   5   3 36386.3 1420.22  36
  -1   5  -3 34218.3 1424.10  34
   1   5   3 34404.1 1347.38  37
   1  -5   3 34510.1 1365.86   5
   1   5   3 38252.7 1462.35   3
   1   5   3 32168.4 1306.83   7
  -1  -5  -3 33779.0 1353.61   6
   1  -5   3 34744.6 1310.42   4
   1  -5   3 34189.3 1507.20  20
   1  -5   3 36323.2 1499.40  16
  -1  -5  -3 35848.0 1520.21  20
   1  -5   3 33385.0 1495.15  27
  -1  -5  -3 33672.7 1492.65  27
   1  -5   3 37933.0 1549.57  24
  -1   5  -4 4249.74 302.779  33
   1   5   4 3604.00 255.562  37
  -1   5  -4 4317.03 303.814  34
   1   5   4 3883.01 296.376  36
  -1  -5  -4 3702.59 326.313  27
   1  -5   4 3429.84 312.425  27
   1  -5   4 3671.27 334.904  24
   1  -5   4 3900.13 325.805  16
   1  -5   4 3908.31 334.498  20
  -1  -5  -4 4010.18 341.340  20
   1  -5   4 3836.07 273.507   5
   1  -5   4 3792.07 240.274   4
   1   5   4 4318.38 318.910   3
   1   5   5 17827.9 860.797   3
   1  -5   5 17149.0 814.673   5
   1  -5   5 17870.3 781.544   4
  -1   5  -5 16918.9 825.161  34
   1   5   5 17571.0 803.457  37
   1   5   5 17345.0 851.200  36
  -1   5  -5 17920.5 852.685  33
  -1  -5  -5 17218.9 875.747  55
   1  -5   5 17102.9 874.300  27
  -1  -5  -5 18004.9 888.468  27
   1  -5   5 18101.9 910.849  24
  -1  -5  -5 17247.1 863.622  50
   1  -5   5 14911.5 870.911  46
  -1  -5  -5 18810.5 928.093  43
   1  -5   5 18435.2 893.576  20
   1  -5   5 18879.8 885.651  16
  -1  -5  -5 17098.7 880.815  20
  -1  -5  -6 27799.1 1237.66  20
   1  -5   6 26032.1 1209.30  16
   1  -5   6 28878.9 1247.35  20
   1   5   6 26480.1 1102.63   4
   1  -5   6 27357.3 1197.62   5
   1   5   6 28429.8 1232.52   3
   1  -5   6 25592.1 1141.38   4
  -1  -5  -6 27851.2 1244.39  61
   1  -5   6 26157.5 1246.08  58
   1  -5   6 26084.2 1218.78  57
  -1  -5  -6 26927.2 1243.76  55
  -1  -5  -6 26408.1 1216.48  27
   1  -5   6 28669.3 1239.61  27
   1  -5   6 28299.0 1238.62  51
  -1  -5  -6 27372.7 1238.45  50
   1  -5   6 24483.3 1248.48  46
   1  -5   6 27382.0 1244.72  45
  -1  -5  -6 28774.6 1292.77  43
   1   5   6 26787.1 1298.18  35
  -1   5  -6 26610.6 1217.36  33
   1   5   6 26941.2 1176.73  37
  -1   5  -6 25793.4 1177.43  34
   1   5   6 26765.1 1226.61  36
  -1  -5  -7 4040.23 336.246  20
   1   5   7 3666.20 278.278   4
   1   5   7 3658.24 331.056   3
   1  -5   7 3793.86 330.654   5
  -1  -5  -7 4032.82 334.147  59
  -1  -5  -7 3798.04 351.328  61
  -1  -5  -7 4096.65 366.665  55
   1  -5   7 3893.38 357.772  57
   1  -5   7 3719.39 356.252  58
   1  -5   7 3817.16 330.528  27
  -1  -5  -7 3775.03 326.054  27
   1  -5   7 3892.64 332.743  20
   1  -5   7 4414.99 366.229  51
  -1  -5  -7 3845.20 346.837  50
  -1  -5  -7 4165.87 381.518  43
   1  -5   7 3588.35 359.734  46
   1  -5   7 4409.52 380.058  45
   1   5   7 3695.39 320.590  37
  -1   5  -7 3800.16 316.822  34
  -1   5  -7 4484.53 383.413  39
   1   5   7 4144.78 363.421  36
  -1   5  -7 3737.20 342.227  33
  -1  -5  -8 27824.7 1317.71  20
   1  -5   8 31067.2 1395.86   5
   1   5   8 32222.8 1415.95   3
   1   5   8 30495.7 1309.06   4
  -1  -5  -8 30955.6 1369.86  59
  -1  -5  -8 30707.5 1419.88  61
   1  -5   8 30377.0 1421.01  57
  -1  -5  -8 29555.8 1421.62  55
   1  -5   8 30979.8 1443.53  58
   1  -5   8 31396.0 1364.64  20
  -1  -5  -8 29048.0 1329.87  27
   1  -5   8 29613.4 1345.91  27
   1  -5   8 32038.7 1428.04  51
  -1  -5  -8 30811.6 1416.29  50
  -1  -5  -8 31238.2 1350.57  47
   1  -5   8 29954.1 1448.10  46
   1  -5   8 30120.3 1346.84  44
  -1  -5  -8 31019.6 1469.28  43
   1  -5   8 30794.1 1433.13  45
   1   5   8 32314.8 1446.22  36
  -1   5  -8 29708.8 1347.16  34
   1   5   8 31452.6 1495.68  35
  -1   5  -8 32048.0 1429.73  33
   1   5   8 30323.3 1375.63  37
  -1   5  -8 30819.3 1459.18  39
   1  -5   9 14613.5 890.018  14
   1   5   9 14779.4 767.876   4
   1  -5   9 13686.7 818.104   5
   1   5   9 15968.4 855.171   3
  -1  -5  -9 15800.0 824.780  59
  -1  -5  -9 14447.7 856.965  61
   1  -5   9 13622.2 834.513  57
  -1  -5  -9 16197.7 887.034  55
   1  -5   9 14279.4 768.478  20
  -1  -5  -9 14294.0 746.096  27
   1  -5   9 12828.8 819.601  51
  -1  -5  -9 15411.6 849.112  50
  -1  -5  -9 14939.9 780.546  47
   1  -5   9 15468.1 876.132  45
  -1  -5  -9 15403.2 898.733  43
   1  -5   9 14196.3 861.593  46
   1  -5   9 14844.5 794.264  44
   1   5   9 15331.4 834.373  37
  -1   5  -9 13346.3 849.437  39
  -1   5  -9 16019.5 877.334  33
   1   5   9 15082.4 908.232  35
  -1   5  -9 14267.5 787.119  34
   1   5   9 15852.4 889.927  36
   1  -5  10 2558.18 309.524  15
   1  -5  10 2587.50 334.882  14
  -1   5 -10 2252.06 301.168  61
  -1  -5 -10 2284.91 272.254  59
  -1  -5 -10 2475.63 315.845  61
  -1  -5 -10 2703.09 333.433  55
   1  -5  10 2020.11 289.526  57
   1  -5  10 2197.47 298.329   5
   1   5  10 2730.18 276.407   4
   1   5  10 2374.29 296.087   3
   1  -5  10 2328.22 306.830   1
   1  -5  10 2327.76 306.226  51
  -1  -5 -10 2102.07 292.442  50
  -1  -5 -10 2558.80 333.773  43
   1  -5  10 2928.74 351.306  45
   1  -5  10 2629.42 292.006  44
  -1   5 -10 1879.90 302.259  39
  -1   5 -10 2616.93 326.633  33
   1   5  10 2182.10 287.018  37
   1   5  10 2238.19 322.350  35
   1   5  10 2026.38 295.295  36
   1  -5  11 1438.19 238.740  15
   1  -5  11 1691.00 289.388  14
  -1  -5 -11 1367.91 251.344  61
  -1   5 -11 1375.05 252.711  61
  -1  -5 -11 1464.75 223.808  59
  -1  -5 -11 1669.15 291.133  55
   1  -5  11 1549.47 278.731  57
   1  -5  11 1311.96 285.742  58
   1   5  11 1274.38 224.148   3
   1  -5  11 1691.73 253.851   4
   1  -5  11 1495.59 260.448   5
   1   5  11 1437.06 252.786   1
   1  -5  11 1940.61 296.009   1
  -1  -5 -11 1196.42 233.511  50
   1  -5  11 1701.39 276.188  51
   1   5  11 1430.12 263.668  44
  -1  -5 -11 1217.23 274.533  43
   1  -5  11 1507.64 234.636  44
  -1   5 -11 1752.29 295.753  43
  -1   5 -11 1738.61 317.469  39
   1   5  11 1609.59 281.971  36
   1   5  11 1198.98 230.857  37
   1   5  11 1578.58 291.932  35
  -1   5 -11 1616.57 264.878  33
   1  -5  12 36591.9 1797.79  14
   1  -5  12 33720.0 1657.09  15
  -1   5 -12 35906.3 1758.69  61
  -1  -5 -12 34837.5 1620.89  59
  -1  -5 -12 36938.3 1744.43  61
  -1  -5 -12 37681.6 1771.89  55
   1  -5  12 36837.8 1768.06  57
   1  -5  12 36767.2 1788.08  58
   1  -5  12 33773.2 1687.31   4
   1   5  12 33319.8 1673.76   3
   1   5  12 34968.5 1739.52   1
   1  -5  12 36831.4 1760.31   5
   1  -5  12 35292.5 1755.95   1
  -1  -5 -12 36658.2 1718.08  50
   1  -5  12 36851.2 1758.21  51
   1   5  12 37516.1 1793.66  44
   1  -5  12 36960.1 1657.12  44
  -1   5 -12 38231.3 1817.43  43
  -1  -5 -12 38865.6 1820.08  43
   1   5  12 36191.1 1733.89  37
  -1   5 -12 36007.1 1772.06  33
   1   5  12 35243.3 1761.06  35
   1   5  12 37272.2 1797.64  36
   1  -5  13-209.671 169.777  14
  -1  -5 -13 191.264 144.871  61
  -1   5 -13 40.6877 116.484  61
  -1  -5 -13 275.234 142.051  59
  -1  -5 -13 155.002 146.756  55
   1  -5  13 82.0994 124.649  57
   1  -5  13 41.8070 133.815  58
   1  -5  13 40.5763 148.081   5
   1   5  13-38.8344 111.179   1
   1  -5  13 72.7674 104.163   4
   1  -5  13-81.2622 179.261   1
   1  -5  13 39.6247 133.020  51
  -1  -5 -13 177.602 129.630  50
   1   5  13 93.6997 89.4195  51
  -1  -5 -13-43.5649 124.721  43
   1  -5  13 60.0057 139.164  44
   1   5  13-41.5782 111.346  44
  -1   5 -13 43.7007 125.110  43
   1   5  13 120.816 141.204  35
   1   5  13-38.3820 116.549  37
  -1   5 -13 41.7706 94.5416  33
   1   5  13-42.7620 114.516  36
   1  -5  14 20679.3 1259.82  14
  -1  -5 -14 23789.7 1277.69  61
  -1   5 -14 22134.8 1268.05  61
  -1  -5 -14 21373.5 1118.78  59
   1  -5  14 23016.1 1301.25  57
  -1  -5 -14 23377.8 1270.60  55
   1  -5  14 22904.4 1303.94  58
   1   5  14 21509.3 1244.08   1
   1  -5  14 19951.3 1203.99   4
   1  -5  14 21396.7 1263.18   5
   1  -5  14 22990.8 1298.84   1
  -1  -5 -14 23035.0 1235.89  50
  -1   5 -14 21789.6 1279.83  50
   1  -5  14 21949.0 1262.54  51
   1   5  14 22087.0 1177.83  51
   1   5  14 23311.4 1322.93  44
  -1   5 -14 20960.3 1282.13  43
   1  -5  14 23580.7 1306.64  45
  -1  -5 -14 22143.8 1312.64  43
   1  -5  14 21596.0 1162.09  44
   1   5  14 22357.2 1305.89  36
  -1   5 -14 20662.5 1177.65  38
   1   5  14 21941.4 1256.13  37
   1   5  14 22824.8 1270.31  35
  -1   5 -14 21116.9 1267.58  33
  -1   5 -14 22780.9 1301.89  39
   1  -5  15 9167.33 761.738  14
  -1  -5 -15 10692.2 789.028  61
  -1   5 -15 9936.36 781.066  61
   1  -5  15 10265.9 799.007  58
  -1  -5 -15 11264.3 809.806  55
   1  -5  15 9624.64 778.579  57
   1  -5  15 9653.74 757.549   4
   1   5  15 10535.3 785.521   1
   1  -5  15 10720.6 823.501   1
  -1  -5 -15 10897.5 763.889  50
   1  -5  15 11403.2 817.915  51
   1   5  15 10438.5 726.488  51
   1  -5  15 10039.9 700.814  44
   1  -5  15 11668.1 847.014  45
   1   5  15 11045.5 827.878  44
  -1  -5 -15 12208.1 871.383  43
  -1   5 -15 10530.3 823.161  43
   1   5  15 10067.7 814.573  36
   1   5  15 9767.61 752.484  35
  -1   5 -15 10213.3 804.867  39
  -1   5 -15 9394.26 784.903  33
   1   5  15 10887.4 808.357  37
   1   5  16 436.541 184.709   1
   1  -5  16 483.033 209.032   1
   1  -5  16 708.338 224.569  58
  -1   5 -16 403.622 182.214  55
  -1  -5 -16 368.111 185.773  55
  -1   5 -16 465.718 196.973  61
  -1  -5 -16 529.002 193.791  61
   1  -5  16 599.891 204.001  51
  -1  -5 -16 436.637 169.465  50
   1  -5  16 133.163 162.710  45
  -1  -5 -16 278.252 169.934  43
   1   5  16 355.921 191.663  44
   1   5  16 529.430 195.251  41
  -1   5 -16 625.170 212.549  43
   1  -5  16 497.703 201.908  14
   1  -5  17 2485.73 390.325   1
   1   5  17 2524.07 350.173   1
  -1  -5 -17 2302.96 354.265  55
  -1   5 -17 2638.06 384.497  55
  -1   5 -17 2330.78 346.134  59
  -1   5 -17 2400.41 362.623  61
  -1  -5 -17 2764.02 378.823  61
   1   5  17 2249.53 383.191  52
   1  -5  17 2151.22 357.571  51
  -1  -5 -17 2296.46 323.057  50
   1   5  17 2226.13 358.819  41
  -1   5 -17 2509.91 375.941  43
   1   5  17 2689.00 404.539  44
  -1  -5 -17 2584.79 399.346  43
   1  -5  17 2306.48 368.562  45
   1  -5  17 1715.08 310.107  14
   1  -5  18 8213.83 668.732   1
   1   5  18 7951.39 606.588   1
  -1   5 -18 7333.83 610.774  61
  -1   5 -18 7096.23 582.629  59
  -1  -5 -18 7090.97 596.587  61
   1   5  18 7841.26 644.352  52
  -1   5 -18 7509.69 631.213  55
  -1  -5 -18 8290.83 631.987  55
  -1  -5 -18 7562.88 576.331  50
   1  -5  18 7661.22 634.093  51
  -1   5 -18 6594.41 521.955  47
   1  -5  18 7237.04 630.001  45
   1   5  18 7901.57 649.215  44
   1   5  18 7332.93 621.574  41
  -1   5 -18 6988.12 608.396  43
  -1  -5 -18 7370.21 643.590  43
   1  -5  18 6207.01 551.735  14
  -1  -5 -18 7375.48 562.006  19
  -1  -5 -18 7179.54 573.502  13
   1   5  19 82.3198 114.522   1
   1  -5  19 68.2258 142.368   1
  -1  -5 -19-31.3502 114.418  61
  -1   5 -19-30.9773 113.057  61
  -1   5 -19 27.4735 100.272  59
  -1   5 -19 167.558 135.684  55
  -1  -5 -19 31.4877 119.257  55
   1  -5  19 134.074 117.532  28
   1   5  19 34.1515 109.319  52
  -1  -5 -19 77.9160 101.823  50
   1  -5  19 135.705 113.898  51
  -1  -5 -19 36.4632 116.718  43
   1  -5  19-34.9941 117.482  45
   1   5  19 30.6301 107.406  41
  -1   5 -19 31.5076 105.779  43
   1   5  19 138.564 116.297  44
  -1  -5 -19 107.194 105.062  13
   1  -5  20 112.928 127.854   1
   1   5  20 103.102 95.7254   1
  -1  -5 -20 155.293 111.214  61
  -1   5 -20 62.4296 81.6726  59
  -1   5 -20 99.6354 97.7248  61
  -1   5 -20 274.050 120.973  55
  -1  -5 -20 130.035 111.750  55
  -1  -5 -20-53.5534 124.261  30
   1  -5  20 140.807 127.534  28
   1  -5  20 113.583 115.032  51
   1   5  20 55.6834 112.790  52
  -1   5 -20 130.268 98.7484  50
  -1   5 -20 98.4850 93.3285  43
   1   5  20 93.0940 94.3091  41
   1   5  20 202.138 109.432  44
   1  -5  20 263.980 132.826  45
  -1  -5 -20 214.649 131.737  43
  -1  -5 -20 101.619 84.9088  13
   1  -5  21 170.387 149.352   1
  -1  -5 -21 78.1259 106.458  61
  -1  -5 -21 19.7707 109.604  55
  -1   5 -21 41.5850 119.049  55
   1  -5  21-65.8836 121.748  28
  -1  -5 -21-20.9766 116.289  30
   1  -5  21 22.8054 119.940  45
  -1  -5 -21-23.8473 127.721  43
   1   5  21 111.947 126.174  44
  -1  -5 -21 36.8760 115.041  11
  -1   5 -21 39.0053 108.118  50
   1   5  21-124.162 127.404  52
   1  -5  21-65.9785 113.504  51
   1  -5  22 4515.50 335.598  23
  -1  -5 -22 7308.35 367.926  11
   1  -7 -21 5691.88 338.384  11
  -1  -7  21 4572.42 325.775  12
   1  -7 -20 4459.30 344.764  13
  -1  -7  20 3240.60 337.213  12
   1  -7 -20 4328.17 355.641  11
   1   7 -20 3797.79 328.054  61
  -1   7  20 3652.94 357.294  52
  -1  -7  20 4135.08 358.723  28
  -1  -7  20 3966.44 354.159  23
   1   7 -20 4036.55 338.873  50
   1   7 -20 3851.40 340.205  43
  -1  -7  20 4338.36 378.706  45
  -1   7  20 3895.36 352.555  44
   1  -7 -20 4268.40 339.724  30
   1  -7 -19 5127.55 410.263  13
   1  -7 -19 4956.21 410.284  11
   1   7 -19 4400.69 394.054  61
   1   7 -19 4141.45 348.931  59
   1  -7 -19 4838.45 375.004  55
  -1  -7  19 4344.01 403.660  57
  -1  -7  19 3729.09 377.511  23
  -1  -7  19 4040.08 387.495  28
   1   7 -19 3468.13 359.221  50
   1  -7 -19 5529.18 470.549  43
   1   7 -19 4696.98 417.580  43
  -1  -7  19 4332.74 411.867  45
  -1   7  19 4578.02 422.840  44
  -1   7  19 4435.99 405.811  41
   1  -7 -19 4589.36 389.435  30
   1  -7 -18 14027.4 804.687  11
   1  -7 -18 14005.3 803.762  13
   1  -7 -18 12750.5 748.557  19
   1   7 -18 11473.9 723.867  59
   1   7 -18 11484.7 761.915  61
   1   7 -18 10693.6 764.912  55
  -1  -7  18 11824.6 776.017  57
   1  -7 -18 12596.7 743.439  55
  -1  -7  18 12484.9 783.191  23
   1   7 -18 11503.3 757.915  50
  -1  -7  18 11311.6 716.175  51
   1  -7 -18 14264.7 866.351  43
  -1   7  18 11403.6 778.620  44
   1   7 -18 12048.5 796.054  43
  -1   7  18 12679.0 816.978  41
  -1  -7  18 12121.6 793.347  45
   1  -7 -18 11313.5 741.376  30
  -1  -7  17 434.854 172.688   1
   1  -7 -17 550.947 163.269  61
   1   7 -17 503.517 175.223  61
  -1  -7  17 637.194 203.238  57
   1  -7 -17 585.813 171.584  55
   1  -7 -17 612.967 182.424  30
  -1   7  17 237.771 150.825  52
   1   7 -17 393.256 158.438  50
  -1  -7  17 482.025 170.437  51
   1   7 -17 514.157 188.360  43
   1  -7 -17 611.827 202.805  43
  -1  -7  17 412.542 161.745  45
  -1   7  17 265.050 144.179  44
   1  -7 -17 189.679 136.579  19
   1  -7 -17 376.518 151.756  13
  -1  -7  16-118.706 169.958   1
   1  -7 -16 30.9065 103.821  61
   1   7 -16 318.436 184.663  61
   1  -7 -16 307.834 158.692  55
  -1  -7  16 114.501 144.593  57
   1  -7 -16 35.0447 127.948  30
   1   7 -16 118.641 149.818  50
  -1  -7  16 132.483 142.278  51
   1  -7 -16 154.864 107.781  50
   1  -7 -16 44.2923 155.344  43
  -1   7  16 331.081 182.625  44
  -1  -7  16 242.660 168.821  45
   1   7 -16 43.8358 147.203  43
   1  -7 -16 141.399 143.168  19
   1  -7 -16 113.180 152.788  13
   1  -7 -15 18935.9 1092.60  13
   1  -7 -15 17664.4 1049.98  19
  -1  -7  15 18571.8 1114.23   1
   1   7 -15 17227.9 1081.69  61
   1  -7 -15 18157.5 1013.88  61
   1  -7 -15 18182.1 1046.69  55
  -1  -7  15 17361.7 1059.63  57
  -1  -7  15 16461.2 1007.27  51
   1  -7 -15 16003.6 936.566  50
   1   7 -15 15249.2 1073.37  43
  -1  -7  15 17048.7 1075.07  45
   1  -7 -15 18094.5 1140.32  43
  -1   7  15 17524.1 1105.68  44
   1  -7 -15 15975.7 1007.15  30
  -1  -7  14 685.467 242.828  14
   1  -7 -14 1531.09 283.107  19
   1  -7 -14 1192.11 271.864  13
  -1  -7  14 1261.08 249.468   5
  -1  -7  14 1225.65 282.645   1
   1  -7 -14 988.790 221.002  61
   1   7 -14 739.305 227.107  61
   1  -7 -14 1164.09 245.825  55
  -1  -7  14 877.250 227.373  57
  -1  -7  14 896.832 246.862  58
   1  -7 -14 1002.56 228.150  30
  -1  -7  14 1167.32 242.667  51
   1  -7 -14 978.918 201.270  50
  -1  -7  14 893.085 234.383  45
   1   7 -14 1004.56 263.032  43
  -1   7  14 889.577 240.731  44
   1  -7 -14 896.269 263.801  43
  -1   7  14 972.969 254.907  36
   1   7 -14 862.873 232.433  39
  -1   7  14 809.059 238.519  35
   1   7 -14 976.357 231.654  33
  -1  -7  13 16912.5 1117.86  14
   1  -7 -13 19414.0 1107.33  19
   1  -7 -13 20321.0 1130.52  13
   1   7 -13 16713.2 1089.43  61
   1  -7 -13 17853.3 1028.70  61
   1  -7 -13 18990.3 1079.24  55
  -1  -7  13 18599.5 1084.69  57
  -1  -7  13 17365.1 1100.81  58
  -1  -7  13 19517.4 1138.70   1
  -1  -7  13 17741.9 1072.35   5
  -1  -7  13 16396.9 1009.67  51
   1  -7 -13 17259.3 993.483  50
   1  -7 -13 19567.5 1176.98  43
  -1  -7  13 17644.5 1094.00  45
   1   7 -13 16854.8 1124.38  43
  -1   7  13 16096.4 1098.52  36
   1   7 -13 15527.4 1070.31  33
  -1   7  13 15280.6 1101.58  35
  -1  -7  12 263.447 145.471  15
  -1  -7  12 272.666 159.505  14
   1  -7 -12 120.437 128.703  13
   1  -7 -12 584.457 197.322  19
   1  -7 -12 233.557 139.433  61
   1  -7 -12 481.309 175.919  55
  -1  -7  12-42.6467 114.438  58
  -1  -7  12 111.765 119.467  57
  -1  -7  12 112.561 114.164   5
  -1  -7  12 487.816 193.127   1
  -1  -7  12 267.418 155.217  51
   1  -7 -12 188.187 131.095  50
  -1  -7  12 362.040 157.860  45
   1  -7 -12 366.213 179.595  43
  -1  -7  12 133.427 168.594  46
  -1   7  12 266.641 149.362  36
  -1   7  12 145.663 120.601  35
   1   7 -12 172.232 130.949  33
  -1  -7  11 5155.18 539.972  14
   1  -7 -11 4532.85 485.976  10
   1  -7 -11 5175.52 506.546  19
  -1  -7  11 4330.55 447.467  15
  -1  -7  11 5553.56 532.484   1
  -1  -7  11 5084.68 479.446   5
   1  -7 -11 4290.56 445.250  61
  -1  -7  11 4224.60 463.000  57
   1  -7 -11 5802.67 523.594  55
  -1  -7  11 4287.67 481.191  58
   1  -7 -11 4707.75 449.039  50
  -1  -7  11 4499.87 445.520  51
   1  -7 -11 5104.34 553.839  43
  -1  -7  11 5248.76 515.413  45
  -1  -7  11 4714.91 514.527  46
   1   7 -11 4267.21 480.171  33
  -1   7  11 4420.09 530.663  35
   1   7 -11 3413.47 447.778  39
  -1   7  11 4840.63 470.209  37
  -1   7  11 4947.27 525.508  36
   1  -7 -10 1919.45 335.843  19
  -1  -7  10 1395.86 263.969  18
  -1  -7  10 1441.87 261.279  15
  -1  -7  10 1351.26 275.096  14
  -1  -7  10 2164.10 338.011   1
  -1  -7  10 1738.80 306.526   5
   1  -7 -10 1171.89 255.224  10
   1  -7 -10 1305.36 281.215  61
  -1  -7  10 1551.96 298.686  58
  -1  -7  10 1416.73 304.774  57
   1  -7 -10 1577.32 284.436  55
   1  -7 -10 1201.14 264.886  30
   1  -7 -10 1178.14 235.591  21
   1  -7 -10 1639.61 316.269  50
  -1  -7  10 1399.81 243.397  51
  -1  -7  10 1120.75 289.493  46
   1  -7 -10 2009.41 342.799  43
  -1  -7  10 1312.54 271.136  45
  -1   7  10 1230.48 265.329  36
   1   7 -10 1423.16 254.670  34
   1   7 -10 1855.85 299.835  33
   1   7 -10 1499.57 285.830  39
  -1   7  10 1457.57 239.007  37
   1  -7  -9 12811.2 829.113  13
  -1  -7   9 12580.4 798.353  20
  -1  -7   9 12331.2 854.767  18
   1  -7  -9 12212.5 862.980  10
  -1  -7   9 12808.5 880.213  14
   1  -7  -9 14205.1 863.482  19
  -1  -7   9 12563.6 820.109  15
  -1  -7   9 13990.9 863.001   1
  -1  -7   9 12596.9 776.815   5
   1  -7  -9 12903.4 783.655  61
   1  -7  -9 10593.8 759.626  66
   1   7  -9 10888.0 766.913  56
   1  -7  -9 13667.9 843.368  55
  -1  -7   9 11495.0 828.068  58
  -1  -7   9 13091.3 788.539  57
   1  -7  -9 11699.3 778.533  26
   1  -7  -9 13795.4 859.539  21
  -1  -7   9 13095.0 770.394  51
   1  -7  -9 14333.7 808.060  50
  -1  -7   9 13620.9 901.776  46
  -1  -7   9 14044.8 840.357  45
   1  -7  -9 15464.2 966.135  43
   1   7  -9 12014.4 806.196  34
  -1   7   9 12198.3 842.167  36
   1   7  -9 14069.8 867.955  33
  -1   7   9 11893.5 761.699  37
   1  -7  -9 11442.8 770.456  30
  -1  -7   8 4805.64 460.319  20
  -1  -7   8 5870.65 535.040  18
   1  -7  -8 4769.67 494.163  10
   1  -7  -8 4488.94 448.828  19
  -1  -7   8 5565.44 486.701  15
   1  -7  -8 5723.34 490.797  13
  -1  -7   8 4493.30 450.169   9
  -1  -7   8 6083.60 504.607   1
  -1  -7   8 4790.57 414.344   5
  -1  -7   8 4594.22 448.200  66
   1  -7  -8 4257.78 442.206  66
   1  -7  -8 5139.40 460.994  55
  -1  -7   8 4787.46 420.241  57
  -1  -7   8 5275.00 471.977  58
   1  -7  -8 4563.69 442.049  23
   1  -7  -8 4786.45 440.251  20
  -1  -7   8 4428.14 434.908  26
   1  -7  -8 4872.02 448.673  27
   1  -7  -8 5727.61 507.232  21
   1  -7  -8 4484.02 437.076  26
  -1  -7   8 4273.63 432.049  22
  -1  -7   8 5111.21 458.661  27
   1  -7  -8 4783.70 429.805  50
  -1  -7   8 4850.33 500.912  46
  -1  -7   8 4974.90 451.410  45
   1  -7  -8 5246.07 507.097  43
   1   7  -8 5054.35 467.021  33
   1  -7  -8 5145.53 439.458  30
   1   7  -8 4323.48 435.992  34
  -1   7   8 5259.25 435.852  37
  -1   7   8 5136.32 482.246  36
  -1  -7   7 57743.9 2396.21  15
   1  -7  -7 53274.5 2352.27  13
  -1  -7   7 58118.4 2422.08  20
   1  -7  -7 55996.9 2456.50  10
  -1  -7   7 58507.1 2468.21  18
   1  -7  -7 59241.6 2397.55  19
  -1  -7   7 55627.1 2271.38   5
   1  -7  -7 48269.0 2373.60  66
  -1  -7   7 51806.0 2373.02  66
  -1  -7   7 55835.4 2364.94  58
  -1  -7   7 53247.3 2266.57  57
   1  -7  -7 56331.6 2365.60  55
  -1  -7   7 54497.3 2388.44  26
   1  -7  -7 56209.4 2424.99  21
   1  -7  -7 51787.2 2327.33  23
   1  -7  -7 58634.6 2398.15  20
   1  -7  -7 53816.6 2383.73  26
   1  -7  -7 55178.5 2385.15  27
  -1  -7   7 56729.0 2386.53  23
  -1  -7   7 54204.9 2379.89  27
  -1  -7   7 48462.6 2420.46  49
   1  -7  -7 56588.1 2324.73  50
  -1  -7   7 57412.1 2340.14  45
   1  -7  -7 62395.1 2489.38  43
   1   7  -7 55808.8 2371.88  34
  -1   7   7 55767.9 2381.86  36
   1  -7  -7 54671.1 2295.72  30
   1   7  -7 55404.7 2373.81  33
  -1   7   7 55961.0 2279.69  37
  -1  -7   6 973.363 208.428  20
  -1  -7   6 1287.96 244.111  18
  -1  -7   6 1322.40 239.275  14
   1  -7  -6 956.879 193.900  13
   1  -7  -6 1563.82 245.617  20
  -1  -7   6 1353.01 228.619  15
   1  -7  -6 1432.24 254.831  10
  -1  -7   6 991.964 167.108   5
   1  -7  -6 1089.81 217.149  66
  -1  -7   6 1587.96 253.569  66
  -1  -7   6 1456.44 229.997  58
   1  -7  -6 1400.74 236.143  55
   1  -7  -6 1256.23 192.580  59
  -1  -7   6 1155.89 211.347  23
   1  -7  -6 1283.79 238.432  21
  -1  -7   6 1222.29 220.297  27
  -1  -7   6 1145.07 216.453  26
   1  -7  -6 1335.65 220.637  23
   1  -7  -6 1106.69 214.329  27
   1  -7  -6 1158.18 210.284  30
   1  -7  -6 1223.51 229.939  26
   1  -7  -6 1346.72 214.968  50
  -1  -7   6 1315.14 236.977  46
  -1  -7   6 1158.74 232.808  45
   1  -7  -6 1312.82 244.820  43
   1   7  -6 1211.03 211.651  34
  -1   7   6 1456.73 228.130  36
  -1   7   6 1234.36 186.087  37
   1   7  -6 1176.98 207.995  33
   1  -7  -5 2498.24 302.190  16
   1  -7  -5 1567.24 249.456  20
  -1  -7   5 2058.55 289.692  20
  -1  -7   5 2031.09 233.006   5
  -1   7   5 1821.15 208.136   3
  -1  -7   5 2105.32 293.712  66
   1  -7  -5 1855.75 288.519  66
  -1  -7   5 2041.37 262.026  58
   1  -7  -5 1854.76 270.977  55
  -1  -7   5 2185.81 291.606  27
  -1  -7   5 1928.63 283.053  26
   1  -7  -5 1804.10 290.397  26
   1  -7  -5 2308.35 304.435  27
   1  -7  -5 2291.14 303.736  50
  -1  -7   5 1754.14 278.125  46
   1  -7  -5 1793.18 281.365  43
  -1  -7   5 1800.68 232.815  45
   1   7  -5 1572.27 229.353  33
   1  -7  -5 1902.38 232.813  30
   1   7  -5 1680.05 243.744  34
  -1   7   5 2247.69 273.067  36
   1  -7  -4 764.990 169.569  16
  -1  -7   4 839.792 197.696  20
   1  -7  -4 869.024 183.944  20
  -1   7   4 1186.82 165.211   3
  -1  -7   4 782.591 122.155   5
  -1  -7   4 675.887 172.013  66
   1  -7  -4 924.825 251.889  66
  -1  -7   4 841.755 160.897  58
   1  -7  -4 1090.08 168.229  30
   1  -7  -4 913.887 193.807  27
  -1  -7   4 1025.19 202.218  27
  -1  -7   4 652.132 167.826  26
   1  -7  -4 642.596 220.287  26
  -1  -7   4 750.254 208.271  49
  -1  -7   4 919.915 225.580  46
   1   7  -4 872.960 168.344  33
   1   7  -4 1026.85 190.900  34
  -1   7   4 933.491 174.018  36
  -1  -7   3 84342.1 3353.68  20
   1  -7  -3 81673.6 3328.22  20
   1  -7  -3 87142.5 3324.60  16
  -1  -7   3 83501.2 3337.69  66
   1  -7  -3 76534.9 3319.59  66
  -1  -7   3 82427.6 3330.27  27
   1  -7  -3 79972.6 3326.32  26
  -1  -7   3 79489.0 3327.92  26
   1  -7  -3 83202.6 3324.57  27
  -1   7   3 83732.7 3137.43   3
  -1  -7   3 74968.5 3264.40  49
  -1  -7   3 80332.8 3281.36  48
  -1  -7   3 80449.2 3254.72  46
   1   7  -3 81721.9 3212.15  33
   1   7  -3 79750.2 3099.00  35
   1   7  -3 85276.4 3273.07  34
  -1   7   3 85106.4 3205.01  36
   1  -7  -2 3584.18 388.410  20
   1  -7  -2 3720.37 393.826  66
  -1  -7   2 3391.07 380.112  66
  -1  -7   2 4077.95 403.974  27
   1  -7  -2 3662.83 389.470  26
  -1  -7   2 3661.82 396.830  26
  -1   7   2 3659.17 302.480   3
  -1  -7   2 3475.59 362.105  49
  -1  -7   2 4279.07 387.346  48
  -1  -7   2 3339.15 338.104  46
   1   7  -2 4257.49 325.257  35
   1   7  -2 4251.18 388.510  34
   1  -7  -1-31.9500 72.3175  20
  -1  -7   1 63.8816 91.4455  66
  -1  -7   1 21.6471 92.9621  29
  -1  -7   1 31.8238 78.9058  27
  -1  -7   1 97.1179 92.6817  26
  -1  -7   1 25.1908 62.4625  49
  -1  -7   1 26.1279 69.9752  48
  -1  -7   1 69.0463 80.7028  46
   1   7  -1 42.3291 64.2731  35
  -1  -7   0 13012.1 824.557  20
   1  -7   0 12336.3 803.574  20
   1  -7   0 13370.1 793.779  16
   1  -7   0 12677.9 799.942  66
  -1  -7   0 12007.2 793.980  66
   1  -7   0 12629.6 789.546  27
  -1  -7   0 13699.5 828.662  26
   1  -7   0 13161.0 814.648  26
  -1  -7   0 12165.3 706.044  29
  -1  -7   0 13258.4 809.098  27
  -1  -7   0 12904.7 598.834   6
  -1  -7   0 14343.7 776.662  47
  -1  -7   0 11569.3 725.696  49
  -1  -7   0 12713.4 748.052  48
  -1  -7   0 12135.8 703.518  46
  -1   7   0 12008.7 633.475  33
   1   7   0 14573.4 753.909  35
   1  -7   1 75591.1 3178.63  66
   1  -7   1 82246.3 3215.85  27
   1  -7   1 78287.5 3204.94  26
  -1  -7  -1 77399.7 3060.26  29
   1   7   1 85000.4 3095.23   3
  -1  -7  -1 74855.5 3080.66  48
  -1  -7  -1 74010.7 3099.80  47
  -1  -7  -1 69846.7 3051.26  49
  -1  -7  -1 82185.4 3233.06  20
   1  -7   1 81485.0 3199.87  16
   1   7   1 85991.8 3150.67  35
  -1   7  -1 77584.3 2981.57  33
   1  -7   2 32583.5 1583.35  66
  -1  -7  -2 32118.7 1503.91  59
  -1  -7  -2 31704.2 1573.26  66
   1  -7   2 30675.5 1566.60  26
   1  -7   2 33877.1 1592.91  27
  -1  -7  -2 33796.4 1604.23  26
  -1  -7  -2 34991.3 1482.29  29
  -1  -7  -2 32908.9 1582.62  27
  -1  -7  -2 36307.6 1506.01  30
   1   7   2 34259.7 1488.26   3
  -1  -7  -2 30147.5 1459.43  48
  -1  -7  -2 33144.5 1513.94  47
  -1   7  -2 33849.1 1428.59  35
  -1   7  -2 32370.6 1406.11  33
   1   7   2 36918.3 1577.94  35
  -1   7  -2 32820.1 1486.24  34
   1   7   2 33938.1 1399.92  36
  -1  -7  -2 35289.2 1627.53  20
   1  -7   2 34133.6 1602.48  20
   1  -7   2 35023.8 1597.30  16
   1  -7   3 54709.6 2359.29  20
  -1  -7  -3 55558.0 2364.33  20
   1  -7   3 59402.8 2363.65  16
   1   7   3 54669.7 2233.59   3
  -1  -7  -3 54794.0 2349.83  66
   1  -7   3 55397.9 2348.74  66
  -1  -7  -3 54731.8 2259.94  59
  -1  -7  -3 53591.6 2339.71  27
  -1  -7  -3 56411.9 2248.92  30
   1  -7   3 54065.1 2349.21  26
   1  -7   3 58765.3 2364.53  27
  -1  -7  -3 52034.9 2205.64  29
  -1  -7  -3 51382.7 2337.31  26
   1  -7   3 55252.4 2177.91  28
  -1  -7  -3 48117.1 2187.71  48
  -1  -7  -3 53353.3 2254.98  47
  -1  -7  -3 53665.3 2284.77  50
   1  -7   3 51238.3 2243.27  45
  -1   7  -3 52508.2 2225.21  34
   1   7   3 53415.2 2160.28  36
  -1   7  -3 55961.6 2178.43  33
   1   7   3 58179.3 2346.55  35
   1  -7   4 10569.8 704.119  16
   1  -7   4 11196.5 725.610  20
  -1  -7  -4 11824.5 751.109  20
   1   7   4 10757.3 652.025   3
  -1  -7  -4 10353.3 662.863  59
  -1  -7  -4 10467.9 735.441  66
   1  -7   4 10374.8 711.755  66
  -1  -7  -4 11436.8 709.281  55
   1  -7   4 10596.0 707.013  27
  -1  -7  -4 10601.0 712.067  27
   1  -7   4 9666.31 602.903  28
  -1  -7  -4 10220.9 657.052  30
   1  -7   4 9542.42 698.066  26
  -1  -7  -4 10395.1 738.446  26
  -1  -7  -4 10883.7 642.251  29
  -1  -7  -4 11219.1 693.016  50
  -1  -7  -4 10914.9 672.190  47
  -1  -7  -4 9755.34 610.184  48
   1  -7   4 9974.04 639.653  51
   1  -7   4 10751.1 665.200  45
  -1   7  -4 10105.5 628.096  34
  -1   7  -4 11089.5 620.522  33
   1   7   4 11018.5 622.857  36
   1   7   4 10750.3 716.276  35
   1  -7   5 5270.42 485.429  20
  -1  -7  -5 5744.85 498.880  20
  -1  -7  -5 5274.27 511.389  10
   1  -7   5 6305.61 513.948  15
   1  -7   5 5401.55 506.519  18
   1   7   5 5984.50 459.523   3
  -1  -7  -5 5795.70 466.239  59
  -1  -7  -5 4754.30 461.072  66
   1  -7   5 6069.45 511.990  66
  -1  -7  -5 6252.80 509.720  55
   1  -7   5 5965.69 449.552  57
  -1  -7  -5 5463.73 457.031  23
   1  -7   5 5717.45 454.541  28
   1  -7   5 5988.65 511.572  27
  -1  -7  -5 5874.17 505.144  26
   1  -7   5 5962.48 478.825  23
   1  -7   5 5907.69 513.502  26
  -1  -7  -5 6194.87 514.864  27
  -1  -7  -5 6555.01 511.360  50
  -1  -7  -5 6796.94 498.893  47
   1  -7   5 5386.77 452.239  51
   1  -7   5 6075.49 490.100  45
  -1   7  -5 5579.16 424.688  33
   1   7   5 6284.34 540.393  35
  -1   7  -5 4461.76 401.975  34
  -1  -7  -5 6153.36 478.991  30
   1   7   5 6131.20 444.958  36
   1  -7   6 214.966 126.080  18
  -1  -7  -6 422.668 136.110  20
   1  -7   6 360.791 137.300  20
   1  -7   6 195.075 119.137  15
   1  -7   6 476.500 161.940  14
  -1  -7  -6 229.698 123.005  10
   1   7   6 291.925 107.983   3
   1  -7   6 343.486 104.567   5
  -1  -7  -6 319.504 129.802  66
   1  -7   6 452.092 142.875  66
  -1  -7  -6 395.265 139.005  59
   1  -7   6 489.170 146.019  58
  -1  -7  -6 439.773 139.005  55
   1  -7   6 397.996 142.829  57
  -1  -7  -6 409.584 135.822  30
  -1  -7  -6 285.713 130.778  21
   1  -7   6 228.190 109.959  26
   1  -7   6 447.847 141.542  27
  -1  -7  -6 194.499 118.788  26
   1  -7   6 347.289 121.255  23
  -1  -7  -6 196.178 110.387  23
  -1  -7  -6 254.987 116.815  27
   1  -7   6 260.426 126.871  51
  -1  -7  -6 306.120 113.060  47
  -1  -7  -6 89.6541 109.590  50
   1  -7   6 462.507 146.685  45
   1   7   6 333.680 122.330  36
   1   7   6 258.969 140.520  35
  -1   7  -6 373.991 113.370  33
  -1   7  -6 221.877 90.6099  34
   1  -7   7 25363.3 1345.97  14
  -1  -7  -7 26621.6 1390.32  10
   1  -7   7 24729.2 1347.16  18
  -1  -7  -7 26349.6 1302.85  20
   1  -7   7 26190.8 1335.13  15
   1   7   7 25490.1 1255.57   3
   1  -7   7 26481.8 1199.88   5
   1  -7   7 25189.2 1317.91   9
  -1  -7  -7 24537.3 1294.62  66
  -1  -7  -7 26572.1 1257.33  59
   1  -7   7 25188.6 1311.34  66
  -1  -7  -7 26924.8 1324.93  55
   1  -7   7 26728.9 1315.75  58
   1  -7   7 25099.6 1256.72  57
  -1  -7  -7 24414.7 1285.94  26
  -1  -7  -7 26122.4 1300.41  27
   1  -7   7 25193.9 1312.41  26
   1  -7   7 25110.6 1295.28  23
  -1  -7  -7 25311.6 1343.06  21
   1  -7   7 24255.0 1289.28  27
   1  -7   7 24267.2 1294.46  20
   1  -7   7 25155.3 1299.66  22
  -1  -7  -7 24016.0 1264.09  23
  -1  -7  -7 26096.5 1302.73  50
  -1  -7  -7 25175.2 1228.70  47
   1  -7   7 27330.6 1290.09  51
   1  -7   7 27267.3 1332.33  45
   1   7   7 28357.4 1422.24  35
   1   7   7 26356.3 1280.58  36
  -1   7  -7 25345.2 1312.81  39
  -1   7  -7 23889.7 1212.93  34
  -1   7  -7 26706.6 1260.10  33
  -1  -7  -7 23950.2 1258.55  30
  -1  -7  -8 3645.25 438.796  10
  -1  -7  -8 3190.47 345.647  19
   1  -7   8 3601.26 420.378  18
  -1  -7  -8 2412.25 312.838  20
   1  -7   8 3976.55 423.789  15
   1  -7   8 3933.08 359.507   5
   1   7   8 3542.77 367.434   3
  -1  -7  -8 2825.70 332.441  59
  -1  -7  -8 3192.23 368.729  66
  -1  -7  -8 3828.82 403.309  61
   1  -7   8 3105.03 362.102  57
  -1  -7  -8 3373.58 410.741  55
   1  -7   8 3437.40 395.228  58
  -1  -7  -8 3731.06 385.009  26
  -1  -7  -8 3273.18 363.836  27
  -1  -7  -8 3689.20 410.584  21
  -1  -7  -8 2888.34 357.001  23
   1  -7   8 3281.18 367.640  27
   1  -7   8 3366.52 371.932  20
  -1  -7  -8 3193.31 334.136  47
  -1  -7  -8 3725.44 395.017  50
   1  -7   8 3765.68 385.897  51
   1  -7   8 3301.53 393.064  45
  -1   7  -8 3902.88 425.981  39
   1   7   8 3113.39 444.309  35
  -1   7  -8 3274.42 353.203  33
  -1  -7  -8 2893.01 353.331  30
   1   7   8 3421.21 374.123  36
   1  -7   9 187.475 105.065  20
   1  -7   9 227.416 121.466  18
  -1  -7  -9 380.792 139.191  19
   1  -7   9 35.9270 150.053  15
   1  -7   9 155.690 118.079   1
  -1  -7  -9 83.9819 104.282  10
   1  -7   9 341.786 132.246   5
   1   7   9 152.544 97.8374   3
  -1  -7  -9 411.552 240.573  61
   1  -7   9 73.3840 123.321  58
  -1  -7  -9 475.761 206.328  55
  -1  -7  -9 226.501 134.548  59
   1  -7   9 229.992 207.767  57
  -1  -7  -9 185.125 112.588  21
  -1  -7  -9 99.3730 150.059  30
  -1  -7  -9 200.073 100.397  27
  -1  -7  -9 205.075 192.709  50
  -1  -7  -9-51.1149 183.014  47
   1  -7   9 163.350 162.108  51
   1  -7   9 217.141 186.874  45
   1   7   9 239.631 120.180  36
  -1   7  -9 117.355 118.935  39
  -1   7  -9 228.052 119.046  33
   1  -7  10 1321.57 264.148  15
   1  -7  10 1211.47 266.768  14
  -1  -7 -10 1383.12 260.644  19
   1  -7  10 980.750 265.773  18
  -1  -7 -10 1319.98 279.781  10
   1  -7  10 1353.82 268.688   5
   1  -7  10 1313.89 278.751   1
  -1   7 -10 1281.75 248.721  61
  -1  -7 -10 1443.85 286.727  61
  -1  -7 -10 1346.09 284.466  55
  -1  -7 -10 1233.69 286.766  59
   1  -7  10 1135.65 247.944  57
   1  -7  10 1294.83 284.578  58
  -1  -7 -10 1299.04 267.540  30
  -1  -7 -10 1275.71 257.083  21
  -1  -7 -10 1352.48 282.823  50
   1  -7  10 1606.42 286.504  51
  -1  -7 -10 1538.47 305.248  43
   1  -7  10 1274.37 301.222  45
   1   7  10 1294.75 246.993  36
   1   7  10 1589.05 315.059  35
  -1   7 -10 1262.68 239.954  33
  -1   7 -10 1245.26 269.682  39
   1  -7  11 17904.5 1098.87  15
  -1  -7 -11 20163.3 1186.67  10
  -1  -7 -11 20804.1 1097.51  19
   1  -7  11 20621.1 1216.11  14
  -1  -7 -11 20509.7 1140.91  61
  -1  -7 -11 18921.6 1034.08  59
  -1   7 -11 18517.9 1107.86  61
  -1  -7 -11 20083.1 1155.98  55
   1  -7  11 19157.9 1121.97  57
   1  -7  11 18471.6 1145.00  58
   1  -7  11 20494.4 1139.04   1
  -1  -7 -11 18262.9 1094.38  50
   1  -7  11 19698.1 1129.00  51
  -1   7 -11 18551.7 1150.53  43
  -1  -7 -11 23017.5 1265.83  43
   1  -7  11 21257.9 1184.74  45
   1   7  11 19255.4 1136.97  44
  -1   7 -11 18307.9 1102.65  33
   1   7  11 18160.5 1190.99  35
  -1  -7 -11 18040.5 1099.06  30
  -1   7 -11 18847.4 1163.75  39
   1   7  11 20222.9 1167.72  36
   1  -7  12 7272.94 598.252  15
   1  -7  12 6355.41 629.827  14
  -1  -7 -12 6768.18 558.571  19
  -1  -7 -12 5763.36 574.928  10
  -1   7 -12 7106.26 603.993  61
  -1  -7 -12 6049.69 500.449  59
  -1  -7 -12 6761.37 596.616  61
   1  -7  12 6710.86 620.469  58
  -1  -7 -12 6620.04 602.325  55
   1  -7  12 7276.47 619.010  57
   1  -7  12 7033.21 603.595   1
   1  -7  12 5899.59 562.378  51
  -1  -7 -12 6439.92 579.377  50
   1  -7  12 7144.56 630.377  45
  -1  -7 -12 6570.73 638.427  43
   1   7  12 6712.01 598.787  44
  -1   7 -12 6425.91 608.186  43
   1   7  12 6001.68 616.378  35
  -1   7 -12 6312.49 572.254  33
  -1   7 -12 6544.15 620.116  39
  -1  -7 -12 5872.66 561.585  30
   1   7  12 6570.46 607.783  36
   1  -7  13 3265.12 392.410  15
   1  -7  13 3368.45 453.512  14
  -1  -7 -13 3542.25 394.628  19
  -1  -7 -13 3777.47 434.281  10
   1  -7  13 3743.07 434.723   1
  -1   7 -13 3222.20 408.583  61
  -1  -7 -13 3265.90 412.944  61
   1  -7  13 3442.19 434.546  57
  -1  -7 -13 4695.83 487.843  55
   1  -7  13 3632.05 431.192  51
  -1  -7 -13 3407.65 409.090  50
  -1  -7 -13 3260.25 451.081  43
   1   7  13 3600.58 447.553  44
   1  -7  13 4049.21 478.235  45
  -1   7 -13 3440.61 447.726  43
   1   7  13 3284.27 444.688  35
   1   7  13 3104.02 421.991  36
  -1  -7 -13 3173.81 405.587  30
  -1   7 -13 3553.33 444.883  39
   1  -7  14 347.058 183.460   1
  -1  -7 -14 272.387 142.508  61
  -1   7 -14 270.642 146.910  61
   1  -7  14 371.197 191.674  57
  -1  -7 -14 328.690 166.771  55
  -1  -7 -14 351.632 168.201  30
  -1  -7 -14 292.339 152.967  50
   1  -7  14 513.008 179.024  51
   1   7  14 361.313 199.617  52
   1  -7  14 435.864 187.550  45
   1   7  14 572.199 207.185  44
  -1   7 -14 475.806 191.210  43
  -1  -7 -14 571.267 215.817  43
   1  -7  14 226.445 127.373  15
  -1  -7 -14 347.019 143.298  19
   1  -7  14 138.093 154.985  14
  -1  -7 -15 7150.98 620.795  13
   1  -7  15 7201.05 658.560  14
  -1  -7 -15 6851.62 542.654  19
   1  -7  15 7555.20 623.500   1
  -1  -7 -15 7407.53 615.841  61
  -1   7 -15 6620.44 586.265  61
   1  -7  15 6538.33 610.546  57
  -1  -7 -15 6624.15 605.460  55
   1   7  15 7682.35 672.870  52
   1  -7  15 6971.10 609.909  51
  -1  -7 -15 6806.85 583.107  50
  -1   7 -15 6796.47 631.665  50
  -1   7 -15 6716.99 619.467  43
   1  -7  15 8789.82 703.290  45
   1   7  15 7404.40 638.514  44
  -1  -7 -15 8058.39 698.670  43
  -1  -7 -15 6572.43 592.203  30
  -1  -7 -16 23676.2 1240.18  13
   1  -7  16 20566.0 1225.47  14
   1  -7  16 24319.8 1233.26   1
  -1  -7 -16 21884.3 1190.96  61
  -1   7 -16 18771.0 1133.50  61
   1  -7  16 22087.1 1233.43  57
   1   7  16 23578.2 1277.52  52
  -1  -7 -16 23682.2 1235.35  55
   1  -7  16 22055.7 1217.10  28
  -1  -7 -16 21510.6 1154.71  50
  -1   7 -16 20957.6 1220.52  50
   1  -7  16 21197.9 1194.49  51
   1   7  16 21524.5 1215.85  44
  -1   7 -16 20578.7 1197.97  43
  -1  -7 -16 23448.8 1300.17  43
   1  -7  16 23884.5 1280.08  45
   1   7  16 21785.9 1258.28  41
  -1  -7 -16 20865.3 1184.69  30
  -1  -7 -17 25903.0 1234.99  13
   1  -7  17 25523.4 1218.42   1
  -1   7 -17 21332.3 1168.05  59
  -1   7 -17 20998.2 1137.67  61
  -1  -7 -17 24310.1 1219.85  55
   1  -7  17 22259.0 1209.18  57
   1   7  17 21522.9 1209.37  52
  -1   7 -17 20986.6 1184.71  55
   1  -7  17 22085.8 1198.56  28
  -1   7 -17 20300.8 1174.01  50
   1  -7  17 22369.2 1189.49  51
  -1  -7 -17 23338.2 1142.71  50
  -1   7 -17 20492.6 1159.75  43
  -1  -7 -17 23834.3 1280.62  43
   1   7  17 22950.8 1236.96  41
   1   7  17 21711.1 1185.41  44
   1  -7  17 23343.0 1241.34  45
  -1  -7 -17 19987.4 1152.67  30
   1  -7  18 1152.35 206.491   1
  -1   7 -18 1255.52 201.192  61
  -1   7 -18 1383.87 227.426  59
  -1   7 -18 975.511 200.382  55
  -1  -7 -18 1712.70 251.069  55
  -1  -7 -18 732.431 178.155  30
   1  -7  18 1219.51 224.948  28
   1  -7  18 1258.58 225.256  23
  -1   7 -18 896.155 169.049  47
  -1   7 -18 1164.59 220.345  50
   1  -7  18 1209.53 217.562  51
   1   7  18 1104.04 222.639  52
  -1   7 -18 1146.90 203.306  43
   1   7  18 1299.36 231.573  41
  -1  -7 -18 1536.65 266.355  43
   1   7  18 1058.05 208.675  44
  -1  -7 -18 1331.69 224.827  13
  -1  -7 -19 27026.0 1178.46  11
  -1  -7 -19 27201.3 1165.12  13
  -1   7 -19 21007.7 1063.31  61
  -1   7 -19 22764.7 1103.28  59
  -1   7 -19 22278.7 1137.74  55
  -1  -7 -19 26503.4 1166.20  55
   1  -7  19 23785.7 1133.01  51
   1   7  19 25475.9 1178.85  41
   1   7  19 25589.5 1159.50  44
   1  -7  19 21488.3 1120.49  23
   1  -7  19 25208.1 1175.91  28
  -1  -7 -19 23671.0 1145.63  30
   1  -7  19 22940.0 1113.98  32
   1  -7  20 749.210 154.466  23
  -1  -7 -20 1272.44 165.180  13
  -1  -7 -20 1443.46 187.095  11
   1  -7  20 959.194 165.115  12
  -1  -7 -21 1269.64 143.316  11
  -1  -9  19 1334.73 172.843  23
   1  -9 -19 1583.76 182.734  13
   1  -9 -19 1970.81 188.394  11
  -1  -9  19 1347.21 174.527  12
   1   9 -18 5218.53 420.555  55
  -1   9  18 6396.83 458.305  52
  -1  -9  18 6628.03 451.563  23
   1   9 -18 5999.49 430.890  50
  -1   9  18 6651.22 469.968  41
  -1  -9  18 6916.36 464.763  12
   1  -9 -18 7775.99 482.016  13
   1  -9 -18 6545.41 439.010  11
   1   9 -17 3094.20 311.348  61
  -1   9  17 4135.67 386.943  52
  -1  -9  17 3888.47 366.610  23
   1   9 -17 3297.37 342.866  43
  -1   9  17 3542.95 339.735  44
  -1  -9  17 3744.21 351.196  45
   1  -9 -17 4732.49 383.159  11
   1  -9 -17 5041.28 410.331  13
  -1  -9  17 4312.11 388.273  12
   1   9 -16 618.528 155.679  61
   1  -9 -16 472.989 134.501  30
  -1  -9  16 436.046 138.049  28
  -1  -9  16 712.976 183.710  23
  -1   9  16 558.802 167.529  52
   1   9 -16 767.871 187.652  43
  -1   9  16 563.470 154.992  44
  -1  -9  16 767.475 178.821  45
  -1  -9  16 637.832 190.613  12
   1  -9 -16 658.571 187.897  13
   1  -9 -16 480.011 156.404  11
  -1   9  15 3770.70 422.319  52
   1   9 -15 4018.73 406.585  61
  -1   9  15 4840.61 446.550  44
  -1  -9  15 4617.65 436.357  45
   1   9 -15 4245.34 452.077  43
   1  -9 -15 5930.71 511.850  13
   1  -9 -15 4367.56 417.623  11
  -1  -9  15 3822.20 425.503  12
  -1  -9  15 3326.92 394.555  23
  -1  -9  15 4393.28 402.702  28
   1  -9 -15 4968.51 416.843  30
   1   9 -14 13661.7 883.061  61
  -1  -9  14 15649.3 922.785  45
  -1   9  14 14646.1 918.018  44
   1   9 -14 13247.9 924.565  43
   1  -9 -14 14901.6 884.985  19
  -1  -9  14 15984.1 970.848  12
   1  -9 -14 15599.5 907.739  11
  -1  -9  14 15629.8 950.371  23
  -1  -9  14 15266.9 879.272  28
   1  -9 -14 13917.9 851.432  30
   1   9 -13 40544.0 1975.47  61
  -1  -9  13 44244.8 2002.06  45
  -1   9  13 42262.7 1997.49  44
   1   9 -13 40858.2 2045.20  43
  -1  -9  13 39458.3 1900.19  15
   1  -9 -13 49278.3 2025.14  19
   1  -9 -13 43592.5 1977.20  11
  -1  -9  13 43986.5 2060.53  12
   1  -9 -13 43782.2 1998.42  10
  -1  -9  13 41883.9 1928.23  28
  -1  -9  13 46191.8 2051.85  23
   1  -9 -13 44044.0 1944.13  30
   1   9 -12 2974.15 393.589  61
  -1   9  12 3675.00 433.503  44
  -1  -9  12 4940.44 483.592  45
   1  -9 -12 3658.86 397.909  30
  -1  -9  12 3975.11 412.648  28
  -1  -9  12 4748.44 488.539  23
  -1  -9  12 3884.27 430.354  15
   1  -9 -12 4477.70 480.718  13
  -1  -9  12 3787.81 465.177  12
   1  -9 -12 4193.36 440.553  11
   1  -9 -12 4069.69 455.329  10
   1  -9 -12 3870.55 428.773  19
  -1  -9  11 10125.2 752.906  23
   1  -9 -11 9189.27 665.798  30
   1  -9 -11 8519.24 692.973  21
  -1  -9  11 8561.68 644.148  28
  -1  -9  11 10341.9 730.159  45
   1  -9 -11 9572.97 763.410  10
   1  -9 -11 9722.01 695.937  11
   1  -9 -11 10647.4 747.786  19
  -1  -9  11 8830.50 692.814  15
   1  -9 -11 9368.46 735.397  13
  -1  -9  11 8470.07 727.909  12
   1   9 -11 10026.2 781.749  39
  -1  -9  10 17157.0 978.377  28
  -1  -9  10 19013.4 1111.75  23
   1  -9 -10 18459.6 1115.82  21
   1  -9 -10 17788.2 1004.32  30
  -1   9  10 18163.2 1180.28  35
   1   9 -10 16098.5 1079.75  39
  -1  -9  10 16880.8 1026.57  45
   1  -9 -10 17553.9 1062.14  19
   1  -9 -10 18767.2 1048.47  11
   1  -9 -10 19349.7 1117.88  13
  -1  -9  10 16900.4 1056.34  15
   1  -9 -10 20146.5 1184.18  10
  -1  -9  10 15858.6 1071.18  12
   1  -9  -9 38935.5 1817.59  13
  -1  -9   9 34190.4 1846.85  18
   1  -9  -9 35438.3 1701.97  11
   1  -9  -9 38508.7 1797.36  19
  -1  -9   9 35936.5 1786.32  15
   1  -9  -9 38268.0 1899.16  10
  -1  -9   9 36904.6 1836.17  12
   1  -9  -9 38616.0 1860.58  21
  -1  -9   9 35657.9 1760.23  22
   1  -9  -9 35004.4 1681.32  30
  -1  -9   9 39735.7 1831.38  23
  -1  -9   9 36067.0 1782.10  66
  -1  -9   9 34868.8 1790.56   9
  -1  -9   9 38665.0 1758.59  45
   1   9  -9 33220.4 1792.87  39
  -1   9   9 36079.2 1903.58  35
  -1   9   9 35041.1 1767.48  36
  -1  -9   8 2338.69 361.886  20
   1  -9  -8 2862.63 378.193  13
   1  -9  -8 2146.92 338.546  20
   1  -9  -8 3533.01 413.935  19
  -1  -9   8 2465.63 367.422  12
  -1  -9   8 2879.01 387.562  15
  -1  -9   8 3137.26 436.634  18
   1  -9  -8 2215.16 359.698  17
   1  -9  -8 2978.31 348.018  11
   1  -9  -8 2906.19 416.901  10
  -1  -9   8 2894.02 388.001  26
  -1  -9   8 2116.94 335.592  23
  -1  -9   8 2444.61 361.197  22
   1  -9  -8 3465.55 424.242  23
   1  -9  -8 2563.21 322.900  30
  -1  -9   8 2312.66 352.171  27
   1  -9  -8 3509.22 443.512  21
   1  -9  -8 2751.69 367.272  22
  -1  -9   8 2515.87 361.517  66
   1  -9  -8 2647.12 378.069  66
  -1  -9   8 2953.78 396.260   9
   1  -9  -8 2738.44 381.603   9
  -1  -9   8 2726.29 350.695  45
  -1   9   8 2484.80 394.277  35
   1   9  -8 1893.06 308.792  34
   1   9  -8 3250.58 415.961  39
  -1  -9   7 41452.0 1965.92  12
   1  -9  -7 40977.7 1824.61  11
   1  -9  -7 42064.2 1919.37  13
  -1  -9   7 36312.6 1939.62  20
  -1  -9   7 43085.2 2056.64  18
   1  -9  -7 44034.8 2066.88  10
   1  -9  -7 41665.4 1931.62  19
   1  -9  -7 41259.5 1990.84  17
  -1  -9   7 44688.7 1992.23  15
   1  -9  -7 45687.9 2060.36  21
   1  -9  -7 37021.7 1933.55  20
  -1  -9   7 43093.6 1953.01  23
   1  -9  -7 41376.2 1919.55  23
   1  -9  -7 41726.1 1822.30  30
   1  -9  -7 40873.8 1974.51  26
  -1  -9   7 37574.8 1946.07  27
   1  -9  -7 41523.2 1963.02  22
   1  -9  -7 38192.1 1951.63  27
  -1  -9   7 41263.5 1982.22  26
  -1  -9   7 39032.1 1947.37  22
   1  -9  -7 37983.7 1944.22  66
  -1  -9   7 40198.3 1973.07  66
  -1  -9   7 42206.8 2012.57   9
   1  -9  -7 38871.9 1953.55   9
  -1  -9   7 38469.9 1821.78  45
  -1  -9   7 40050.1 1984.09  46
  -1   9   7 41814.9 2047.52  35
   1   9  -7 35798.1 1868.64  34
   1  -9  -6 130.932 116.884  20
   1  -9  -6-37.1271 106.297  19
  -1  -9   6 271.939 165.407  20
   1  -9  -6 110.468 244.400  18
   1  -9  -6-34.8278 122.121  13
  -1  -9   6 81.2208 116.268  15
   1  -9  -6 142.231 126.969  10
  -1  -9   6 116.712 157.513  12
  -1  -9   6 46.9459 116.400  18
   1  -9  -6 43.6724 146.612  17
  -1  -9   6-43.9417 125.804  26
  -1  -9   6 87.4218 98.9388  27
   1  -9  -6 43.3356 124.069  27
  -1  -9   6 363.628 238.526  21
   1  -9  -6 217.786 187.048  26
   1  -9  -6 89.8160 143.744  21
   1  -9  -6 249.906 157.744  22
   1  -9  -6-27.0030 175.011  30
  -1  -9   6 112.424 100.364  23
  -1  -9   6 127.521 149.045  22
   1  -9  -6-35.4185 129.263  23
  -1  -9   6 43.6970 146.695  66
   1  -9  -6-43.4597 181.372  66
   1  -9  -6 43.9989 99.5906   9
  -1  -9   6 45.1938 144.659   9
  -1  -9   6-82.4309 144.517  46
  -1   9   6-46.3988 140.895  35
   1   9  -6 187.572 113.920  34
   1  -9  -5 310.164 251.413  18
   1  -9  -5 140.572 134.414  10
  -1  -9   5 183.264 131.439  20
   1  -9  -5 197.985 160.400  13
   1  -9  -5 486.006 214.636  17
   1  -9  -5 398.888 168.065  20
   1  -9  -5 584.579 206.073  19
  -1  -9   5 325.920 170.128  18
  -1  -9   5 265.561 195.979  10
  -1  -9   5 323.134 147.651  15
  -1  -9   5 113.162 108.324  12
   1  -9  -5 176.899 237.688  15
  -1  -9   5 445.478 206.800  26
   1  -9  -5 312.567 150.137  21
  -1  -9   5 221.454 134.758  27
  -1  -9   5 183.123 128.696  23
   1  -9  -5 483.219 199.026  27
   1  -9  -5 138.810 116.806  23
   1  -9  -5 338.744 154.760  22
   1  -9  -5 176.847 190.045  26
  -1  -9   5 301.379 151.197  22
  -1  -9   5 265.704 220.864  21
  -1  -9   5 132.569 155.172  66
   1  -9  -5 220.188 209.238  66
   1  -9  -5 178.959 128.365   9
  -1  -9   5 137.200 139.129   9
  -1  -9   5 313.587 206.332  46
   1   9  -5 224.109 125.676  34
  -1   9   5 310.029 155.523  35
   1  -9  -4 4218.78 495.989  17
  -1  -9   4 3929.28 454.917  15
   1  -9  -4 4793.67 537.726  10
   1  -9  -4 4932.31 507.497  19
  -1  -9   4 5231.09 501.984  12
   1  -9  -4 4373.72 500.116  18
  -1  -9   4 5319.08 523.343  10
  -1  -9   4 4377.38 514.828  20
   1  -9  -4 4285.17 483.579  15
  -1  -9   4 4695.67 528.973  18
   1  -9  -4 4899.13 455.349  13
   1  -9  -4 4425.99 501.024  20
   1  -9  -4 4069.02 486.014  21
   1  -9  -4 4323.04 505.693  26
   1  -9  -4 4257.67 445.118  23
  -1  -9   4 5210.36 535.524  21
   1  -9  -4 5131.93 531.454  27
  -1  -9   4 5389.44 553.915  26
  -1  -9   4 4104.39 491.856  27
   1  -9  -4 4230.81 487.043  22
  -1  -9   4 4618.56 466.385  23
  -1  -9   4 4076.73 487.596  22
   1  -9  -4 4969.92 542.292  66
  -1  -9   4 4810.39 523.202  66
  -1  -9   4 4280.35 503.640   9
   1  -9  -4 4093.79 498.920   8
   1  -9  -4 4880.79 534.075   9
  -1  -9   4 5003.89 500.985  46
   1   9  -4 4295.64 456.895  34
  -1   9   4 4530.78 497.550  35
   1  -9  -3 15628.6 1046.90  66
  -1  -9   3 16464.1 1071.72  66
   1  -9  -3 16359.0 1060.23   9
  -1  -9   3 17312.5 1096.55   9
   1  -9  -3 14820.2 1033.87   8
  -1  -9   3 16216.1 1062.11  27
  -1  -9   3 15873.8 1014.66  21
  -1  -9   3 16062.0 1066.62  26
  -1  -9   3 15253.8 1028.37  22
   1  -9  -3 15390.2 1029.73  21
   1  -9  -3 16645.0 1072.77  26
   1  -9  -3 17185.5 971.953  23
  -1  -9   3 15641.8 964.745  23
   1  -9  -3 16552.4 1069.22  27
   1  -9  -3 17913.3 1072.35  22
  -1  -9   3 11304.2 866.406  19
   1  -9  -3 16324.1 1041.00  18
  -1  -9   3 17017.4 1096.88  17
  -1  -9   3 16679.6 988.759  12
  -1  -9   3 16654.4 1016.70  15
   1  -9  -3 16874.6 994.467  19
   1  -9  -3 16760.0 1075.33  17
   1  -9  -3 16517.3 999.083  15
  -1  -9   3 16161.0 1019.37  10
  -1  -9   3 18457.0 1115.05  18
   1  -9  -3 16265.7 1070.05  10
   1  -9  -3 15838.3 1052.93  20
  -1  -9   3 15391.5 1049.89  20
   1  -9  -3 15558.4 910.068  13
   1   9  -3 14729.1 963.571  34
  -1   9   3 17926.0 1040.66  35
  -1  -9   2 583.007 213.577  66
   1  -9  -2 637.657 201.658   9
   1  -9  -2 577.765 196.807   8
   1  -9  -2 258.309 145.507  22
  -1  -9   2 415.300 201.935  23
  -1  -9   2 614.919 199.710  21
  -1  -9   2 361.933 178.154  26
  -1  -9   2 480.276 198.355  22
   1  -9  -2 464.611 196.589  23
  -1  -9   2 314.564 171.023  27
   1  -9  -2 844.405 238.625  27
  -1  -9   2 360.758 194.383  17
  -1  -9   2 623.792 196.027  12
   1  -9  -2 542.670 183.868  20
   1  -9  -2 419.019 212.729  18
  -1  -9   2 285.615 141.029  19
   1  -9  -2 467.472 171.550  19
  -1  -9   2 664.157 206.521  10
   1  -9  -2 666.802 216.444  17
   1  -9  -2 564.311 191.140  15
  -1   9   2 549.148 178.512  35
   1   9  -2 494.872 168.797  34
  -1  -9   1 1571.43 310.427  66
   1  -9  -1 1642.01 301.358   9
  -1  -9   1 1709.83 324.137  27
   1  -9  -1 2025.22 334.447  22
  -1  -9   1 1335.83 285.581  23
   1  -9  -1 1188.88 254.724  23
  -1  -9   1 1721.76 332.708  26
  -1  -9   1 2212.73 340.485  21
   1  -9  -1 1794.18 255.142  12
  -1  -9   1 1728.50 282.709  12
  -1  -9   1 1615.02 303.738  10
  -1  -9   1 1507.35 313.162  18
   1  -9  -1 1557.63 280.558  19
  -1  -9   1 1801.67 321.241  17
  -1  -9   1 1630.39 257.776  19
   1  -9  -1 2258.07 354.880  10
   1  -9  -1 1675.04 302.684  20
   1  -9  -1 1829.59 304.529  15
   1  -9  -1 1916.88 336.317  18
   1   9  -1 1514.90 284.113  34
  -1   9   1 1475.51 247.056  35
  -1  -9   0 56899.5 2573.36  66
   1  -9   0 54765.9 2553.34  66
  -1  -9   0 53761.2 2542.66   9
   1  -9   0 47876.7 2467.56   8
   1  -9   0 53956.5 2546.14   9
   1   9   0 56675.0 2377.18   3
  -1   9   0 52976.8 2293.36   3
  -1  -9   0 55335.3 2515.08  21
   1  -9   0 56422.8 2529.24  22
   1  -9   0 56944.0 2530.33  21
   1  -9   0 57921.6 2418.03  23
  -1  -9   0 54026.6 2530.17  27
  -1  -9   0 56219.6 2556.39  26
  -1  -9   0 57648.8 2554.68  22
  -1  -9   0 59740.0 2449.80  23
   1  -9   0 53377.6 2523.46  27
   1  -9   0 58348.9 2581.81  26
  -1  -9   0 58405.6 2563.70  10
   1  -9   0 58533.7 2554.85  18
  -1  -9   0 47935.9 2317.35  19
   1  -9   0 61288.0 2588.83  10
  -1  -9   0 57629.6 2429.35  12
   1  -9   0 58413.3 2580.01  17
  -1  -9   0 55909.4 2555.08  18
  -1  -9   0 57563.7 2576.95  20
   1  -9   0 54403.6 2461.21  15
   1  -9   0 55089.9 2560.11  20
   1  -9   0 52954.9 2433.19  19
   1  -9   0 57424.3 2359.75  12
  -1  -9   0 56997.1 2503.61  15
   1   9   0 53679.4 2491.26  34
   1   9   0 52854.4 2354.46  35
  -1   9   0 56757.8 2376.25  35
   1  -9   1 1868.36 343.318  66
   1  -9   1 2079.11 338.524   8
   1   9   1 1587.51 249.488   3
  -1  -9  -1 1611.63 312.636   9
  -1  -9  -1 2000.79 340.186  10
   1  -9   1 1434.65 278.071  23
  -1  -9  -1 1673.32 300.596  23
   1  -9   1 2419.91 359.407  21
   1  -9   1 2529.95 384.229  27
   1  -9   1 1969.20 354.124  26
  -1  -9  -1 2006.32 328.066  22
   1  -9   1 1933.01 342.112  18
  -1  -9  -1 2088.95 351.498  20
  -1  -9  -1 1808.91 317.767  15
  -1  -9  -1 2381.88 364.787  18
  -1  -9  -1 1480.37 255.572  12
   1  -9   1 2271.36 335.777  15
  -1  -9  -1 1595.70 265.588  19
   1  -9   1 2398.88 365.690  17
   1  -9   1 2104.31 286.743  12
   1  -9   1 1777.76 329.162  10
   1  -9   1 1785.88 301.405  19
  -1   9  -1 1983.49 288.816  34
   1   9   1 1656.67 264.421  35
  -1  -9  -2 10298.8 795.941  66
   1  -9   2 10619.7 819.932  66
   1   9   2 10208.2 679.170   3
  -1  -9  -2 8761.93 752.313   9
   1  -9   2 9143.95 764.168   8
   1  -9   2 10691.1 823.349   9
   1  -9   2 10817.1 810.996  27
  -1  -9  -2 9366.16 780.108  26
   1  -9   2 10683.7 726.518  23
  -1  -9  -2 9709.14 782.686  27
  -1  -9  -2 9573.74 652.733  29
   1  -9   2 9957.14 780.799  22
   1  -9   2 10532.1 786.764  21
  -1  -9  -2 10597.9 727.228  23
  -1  -9  -2 10611.8 799.794  22
   1  -9   2 10375.0 801.541  26
  -1  -9  -2 10451.7 811.961  10
  -1  -9  -2 10732.2 806.597  18
   1  -9   2 9845.15 788.493  20
  -1  -9  -2 10297.5 771.107  15
   1  -9   2 10935.9 705.357  12
   1  -9   2 10706.5 817.337  17
  -1  -9  -2 9395.73 784.587  20
  -1  -9  -2 9135.10 772.722  17
   1  -9   2 10099.2 787.398  10
   1  -9   2 9222.00 729.599  19
  -1   9  -2 10097.5 699.181  34
   1   9   2 10186.9 735.001  35
  -1  -9  -3 28304.5 1492.22  66
   1  -9   3 23860.0 1430.26  66
   1  -9   3 25676.5 1460.76   9
  -1  -9  -3 25577.8 1464.04   9
   1   9   3 26274.1 1303.42   3
   1  -9   3 24236.7 1421.45   8
  -1  -9  -3 29742.8 1403.75  23
   1  -9   3 28045.1 1393.84  23
  -1  -9  -3 27073.9 1463.28  27
  -1  -9  -3 25584.5 1272.09  29
  -1  -9  -3 26519.7 1458.57  21
   1  -9   3 24152.5 1422.76  22
   1  -9   3 25731.3 1452.11  27
  -1  -9  -3 26453.8 1468.10  26
   1  -9   3 27755.8 1447.42  21
   1  -9   3 26205.5 1463.27  26
  -1  -9  -3 28696.7 1485.09  22
  -1  -9  -3 26092.4 1434.98  18
   1  -9   3 26007.1 1320.45  12
  -1  -9  -3 27448.6 1295.96  13
   1  -9   3 22646.7 1362.25  19
  -1  -9  -3 26030.0 1462.63  20
   1  -9   3 26763.1 1470.98  18
  -1  -9  -3 26037.6 1472.55  17
   1  -9   3 24913.6 1434.91  17
   1  -9   3 28192.8 1476.86  10
  -1  -9  -3 26277.0 1421.82  15
   1  -9   3 25969.6 1465.06  20
   1   9   3 28192.9 1425.06  35
  -1   9  -3 23683.8 1293.08  34
   1  -9   4-44.1855 148.327  66
  -1  -9  -4 44.2040 167.406  66
  -1  -9  -4 45.1246 137.019   9
   1   9   4 91.0693 92.1757   3
  -1  -9  -4-47.4586 107.410  10
   1  -9   4-43.8509 108.717   8
   1  -9   4 91.1803 153.042   9
   1  -9   4-44.1770 99.9829  27
   1  -9   4 85.8726 162.605  22
  -1  -9  -4 35.4080 118.862  23
   1  -9   4 89.0002 142.431  26
  -1  -9  -4 128.471 122.595  22
  -1  -9  -4-56.2802 188.928  29
  -1  -9  -4 311.024 168.269  27
  -1  -9  -4 44.7170 169.348  26
   1  -9   4 35.2043 106.896  23
   1  -9   4 201.206 215.524  21
  -1  -9  -4-45.4373 112.651  21
   1  -9   4 41.0087 101.671  15
   1  -9   4-44.2713 118.554  17
   1  -9   4 154.934 199.902  14
  -1  -9  -4-45.3429 79.4904  20
   1  -9   4 131.522 188.260  12
   1  -9   4-45.9410 103.975  18
   1  -9   4-40.3191 115.425  19
  -1  -9  -4 119.466 128.252  13
   1  -9   4 126.154 229.205  10
   1  -9   4-90.2154 102.089  20
   1   9   4-41.7932 111.918  35
  -1   9  -4-31.6400 71.6087  34
   1  -9   5 2591.09 402.045  66
  -1  -9  -5 2839.41 452.779  66
   1  -9   5 2784.78 404.479  26
   1  -9   5 3414.34 436.598  22
  -1  -9  -5 3629.10 456.298  21
   1  -9   5 2635.52 394.675  27
  -1  -9  -5 3120.79 410.087  22
   1  -9   5 3323.41 427.762  20
  -1  -9  -5 3421.88 389.014  30
   1  -9   5 2996.87 373.755  23
   1  -9   5 3270.07 429.892  21
  -1  -9  -5 2193.50 360.242  27
  -1  -9  -5 3499.85 404.368  23
  -1  -9  -5 2920.25 350.939  29
  -1  -9  -5 3175.70 454.741  26
   1  -9   5 3354.56 445.916   9
  -1  -9  -5 3284.31 427.789   9
   1  -9   5 3536.02 456.998  18
  -1  -9  -5 4161.99 491.747  10
   1  -9   5 2646.76 386.088  14
  -1  -9  -5 3237.97 383.800  13
   1  -9   5 2880.10 374.620  12
  -1  -9  -5 2546.96 374.618  20
   1  -9   5 2900.01 416.729  17
   1  -9   5 3456.08 422.425  15
   1  -9   5 3009.16 434.779  10
  -1   9  -5 2885.05 366.664  39
   1   9   5 2819.41 393.221  35
   1  -9   6 23827.2 1302.51  66
  -1  -9  -6 19720.0 1219.04  66
  -1  -9  -6 21854.8 1294.36  21
  -1  -9  -6 21315.1 1194.62  23
  -1  -9  -6 22040.5 1180.62  30
   1  -9   6 21894.3 1264.27  27
   1  -9   6 20806.2 1250.60  26
  -1  -9  -6 19700.4 1224.01  27
   1  -9   6 19173.8 1223.21  20
  -1  -9  -6 21892.5 1266.05  26
  -1  -9  -6 22168.2 1128.45  29
  -1  -9  -6 20111.2 1216.77  22
   1  -9   6 20599.9 1204.32  21
   1  -9   6 23574.4 1233.65  23
   1  -9   6 21290.9 1253.38  22
  -1  -9  -6 22187.0 1265.97   9
   1  -9   6 20666.1 1264.01   9
  -1  -9  -6 20994.8 1137.87  47
  -1  -9  -6 22626.1 1186.62  13
   1  -9   6 20637.6 1283.92  18
   1  -9   6 21117.2 1187.86  12
   1  -9   6 19094.3 1226.84  17
  -1  -9  -6 19749.1 1220.76  20
   1  -9   6 22526.0 1259.62  15
  -1  -9  -6 23899.0 1364.82  10
   1  -9   6 21952.2 1261.54  14
  -1   9  -6 19871.7 1182.84  39
   1   9   6 22756.8 1303.51  35
  -1  -9  -7 34470.0 1768.12  66
   1  -9   7 35119.4 1793.11  66
  -1  -9  -7 38043.8 1860.60  21
  -1  -9  -7 36819.5 1761.72  23
   1  -9   7 38519.8 1782.95  23
  -1  -9  -7 36315.9 1719.26  30
   1  -9   7 34558.2 1788.51  20
  -1  -9  -7 34354.9 1640.71  29
  -1  -9  -7 34598.2 1777.43  27
   1  -9   7 37186.0 1663.74  28
  -1  -9  -7 35324.5 1783.96  26
   1  -9   7 35486.2 1782.95  22
   1  -9   7 36757.9 1815.59  26
  -1  -9  -7 32930.5 1733.63  22
  -1  -9  -7 34272.9 1773.69   9
   1  -9   7 35476.4 1804.71   9
  -1  -9  -7 33779.7 1648.32  47
  -1   9  -7 35773.1 1771.26  39
   1   9   7 37589.5 1877.71  35
  -1  -9  -7 42226.3 1957.27  10
   1  -9   7 33120.4 1779.17  17
  -1  -9  -7 36028.4 1793.53  20
   1  -9   7 34869.6 1726.60  12
  -1  -9  -7 37036.5 1739.52  13
   1  -9   7 34475.0 1833.09  18
   1  -9   7 38205.1 1853.11  14
   1  -9   7 37786.7 1823.87  15
   1  -9   8 10186.1 781.243  15
  -1  -9  -8 10398.4 837.248  10
   1  -9   8 11515.0 848.549  14
  -1  -9  -8 11477.6 778.565  13
   1  -9   8 9386.45 732.335  12
   1  -9   8 11406.7 855.132  18
   1  -9   8 9999.97 780.875   9
   1  -9   8 9409.04 747.808  66
  -1  -9  -8 8607.60 717.232  66
  -1  -9  -8 9081.52 653.767  29
   1  -9   8 9778.01 681.704  28
  -1  -9  -8 9905.09 750.196  27
  -1  -9  -8 11368.1 754.223  30
  -1  -9  -8 9305.27 733.580  26
  -1  -9  -8 10940.2 823.413  21
   1  -9   8 8855.14 741.602  20
   1  -9   8 9903.42 754.793  22
  -1  -9  -8 9172.53 713.288  22
   1  -9   8 10758.0 765.573  23
  -1  -9  -8 10887.3 775.700  50
   1  -9   8 9897.01 742.611  45
  -1   9  -8 9893.18 762.607  39
   1   9   8 9121.82 787.724  35
   1  -9   9 46.9827 142.681  14
  -1  -9  -9 39.0829 111.912  13
   1  -9   9 90.9551 138.111  18
   1  -9   9 78.4355 131.673  12
   1  -9   9 42.2387 113.136  15
  -1  -9  -9 98.4392 140.926  10
   1  -9   9 157.783 126.277   9
  -1  -9  -9 35.6536 88.4270  66
  -1  -9  -9 42.4997 136.050  55
   1  -9   9-65.6374 105.070  28
   1  -9   9 73.9020 118.293  22
   1  -9   9 235.179 153.671  23
  -1  -9  -9 290.052 137.329  30
  -1  -9  -9 44.0946 133.913  21
  -1  -9  -9 71.8154 89.0567  26
  -1  -9  -9 60.1293 100.953  29
  -1  -9  -9 272.543 152.645  50
   1  -9   9 232.044 151.622  45
  -1   9  -9 85.7152 114.793  39
   1   9   9 49.7719 100.782  35
  -1   9 -10 33511.1 1806.90  39
   1   9  10 34476.1 1883.48  35
  -1  -9 -10 38120.6 1845.57  55
   1  -9  10 36980.1 1807.76  23
   1  -9  10 35394.7 1725.95  28
  -1  -9 -10 37670.9 1701.70  29
  -1  -9 -10 37692.5 1783.00  30
  -1  -9 -10 36909.0 1831.41  21
  -1  -9 -10 38661.3 1809.12  50
   1  -9  10 38947.2 1833.36  45
   1  -9  10 36382.4 1847.28  18
   1  -9  10 34279.3 1787.53  12
   1  -9  10 35048.4 1800.83  15
  -1  -9 -10 40023.5 1936.44  10
  -1  -9 -10 40377.5 1854.01  13
  -1   9 -11 34365.3 1707.66  61
  -1  -9 -11 39045.7 1851.37  55
  -1  -9 -11 39028.1 1825.91  21
  -1  -9 -11 34136.4 1664.41  29
  -1  -9 -11 38858.3 1800.85  30
   1  -9  11 40023.1 1847.65  23
   1  -9  11 39402.9 1780.16  28
  -1  -9 -11 37541.5 1789.42  50
   1   9  11 36595.3 1734.78  44
  -1   9 -11 31417.4 1756.92  43
   1  -9  11 39977.5 1854.78  45
  -1  -9 -11 39646.4 1844.69  13
   1  -9  11 37465.8 1824.77  12
   1  -9  11 32042.0 1765.88  18
  -1  -9 -11 42602.2 1948.74  10
   1  -9  11 37502.4 1823.70  15
  -1  -9 -12 18398.5 1065.03  55
   1   9  12 16466.6 1023.68  52
  -1  -9 -12 14768.6 883.970  29
  -1  -9 -12 16495.2 994.676  30
   1  -9  12 16758.8 981.849  28
   1  -9  12 17471.1 1031.29  23
  -1  -9 -12 16368.5 986.902  50
   1  -9  12 14265.9 923.597  51
   1  -9  12 17850.9 1052.01  45
   1   9  12 16778.7 964.354  44
  -1   9 -12 15672.3 1006.71  43
  -1  -9 -12 18130.0 1060.66  13
  -1  -9 -12 18144.6 1077.76  10
   1  -9  12 17321.8 1110.43  14
   1  -9  12 15519.6 1004.44  12
   1  -9  12 14783.4 971.187  15
   1   9  13 29088.5 1456.61  52
  -1  -9 -13 27929.3 1433.71  55
   1  -9  13 29855.4 1444.51  23
   1  -9  13 27774.9 1385.05  28
  -1  -9 -13 27231.9 1388.34  30
  -1  -9 -13 26785.0 1369.79  50
  -1   9 -13 25501.6 1392.19  43
   1   9  13 26336.3 1339.03  44
   1  -9  13 28227.1 1444.65  45
  -1  -9 -13 30235.9 1465.99  13
  -1  -9 -13 28571.4 1435.04  10
   1  -9  13 22296.3 1309.76  15
   1  -9  13 25997.3 1404.38  12
   1   9  14 3245.40 389.196  52
  -1  -9 -14 3268.51 382.475  55
   1  -9  14 3514.70 377.292  28
   1  -9  14 2985.65 361.795  23
  -1  -9 -14 3196.49 368.308  30
   1  -9  14 3008.42 378.701  45
  -1   9 -14 2729.03 352.671  43
   1   9  14 2899.73 334.029  44
   1  -9  14 3720.58 405.098  12
  -1  -9 -14 3171.57 359.655  10
  -1  -9 -14 3791.43 386.236  11
   1  -9  14 2972.50 337.219  15
   1   9  15 21606.7 1131.62  52
   1  -9  15 21169.2 1086.50  28
   1  -9  15 23070.8 1127.79  23
  -1  -9 -15 20164.6 1073.76  30
  -1   9 -15 19159.5 1089.99  50
   1  -9  15 21909.7 1143.93  45
   1   9  15 20444.4 1146.69  41
   1   9  15 19922.4 1036.19  44
  -1   9 -15 17349.3 1038.10  43
   1  -9  15 20882.9 1109.70  12
  -1  -9 -15 23116.7 1105.58  11
  -1   9 -16 1339.52 229.082  55
  -1  -9 -16 1463.06 223.589  30
   1  -9  16 1255.59 221.119  23
   1  -9  16 1713.63 235.115  28
  -1   9 -16 1491.83 235.031  50
   1   9  16 1791.49 258.981  52
   1   9  16 1459.64 204.153  44
   1   9  16 1378.56 236.315  41
  -1   9 -16 1053.73 185.488  43
  -1  -9 -16 1806.03 262.516  13
  -1  -9 -16 1421.48 216.978  11
   1  -9  16 1233.52 218.268  12
  -1   9 -17 5654.20 433.658  59
   1   9  17 5580.03 445.015  52
  -1   9 -17 5530.29 432.080  55
   1  -9  17 6637.43 447.622  28
  -1  -9 -17 6091.14 431.990  30
   1  -9  17 6415.36 453.301  23
   1   9  17 6059.79 468.701  41
   1  -9  17 5053.49 422.135  12
  -1  -9 -17 7400.73 493.747  13
  -1  -9 -17 7030.49 455.767  11
  -1   9 -17 5596.66 441.462  50
   1  -9  18 976.163 157.736  23
   1  -9  18 1132.69 159.481  12
  -1  -9 -18 845.269 147.657  11
  -1  -9 -18 1135.62 174.197  13
  -1 -11  16 13585.9 630.793  23
   1 -11 -16 12715.9 629.032  13
  -1 -11  15-37.0481 115.617  23
   1  11 -15 76.2505 105.723  50
  -1  11  15 138.941 125.498  41
   1 -11 -15 134.918 108.660  13
  -1 -11  15 271.025 119.960  12
  -1  11  14 6948.06 469.818  52
  -1  11  14 7153.74 516.836  41
   1  11 -14 5766.98 465.146  43
   1 -11 -14 8546.19 542.705  13
  -1 -11  14 6955.09 493.955  12
  -1 -11  14 7972.88 519.062  23
  -1  11  13 8161.78 551.543  52
  -1 -11  13 9832.56 612.734  23
   1  11 -13 6961.85 552.204  43
  -1 -11  13 7396.08 509.628  15
   1 -11 -13 7834.45 549.481  10
  -1 -11  13 9638.83 610.056  12
   1 -11 -13 9854.95 612.960  13
  -1 -11  12 58.8435 126.422  23
  -1  11  12 128.800 97.6592  52
   1  11 -12 155.878 118.151  43
   1 -11 -12 146.330 110.925  13
  -1 -11  12 178.871 109.821  15
   1 -11 -12 123.374 108.236  10
  -1 -11  12 59.1332 140.436  12
  -1  11  11 6493.97 507.356  52
  -1 -11  11 6596.59 528.836  15
  -1 -11  11 6528.22 548.050  12
   1 -11 -11 6250.01 521.764  13
   1 -11 -11 7090.88 594.730  10
   1 -11 -11 5704.40 509.454  21
  -1 -11  11 6398.56 534.936  23
   1  11 -11 5479.53 522.288  43
   1 -11 -10 3415.61 402.955  21
  -1 -11  10 3267.57 386.062  23
  -1 -11  10 2932.83 374.347  12
  -1 -11  10 3583.17 403.049  15
   1 -11 -10 3921.65 451.969  10
   1 -11 -10 3617.95 398.227  13
  -1 -11   9 3149.09 405.122   9
   1 -11  -9 3843.99 423.394  13
  -1 -11   9 4770.10 472.449  12
   1 -11  -9 3980.12 400.906  19
  -1 -11   9 4251.85 463.877  15
   1 -11  -9 4397.42 502.976  10
   1 -11  -9 4043.47 467.406  21
  -1 -11   9 3326.34 405.580  23
  -1 -11   9 3641.88 412.833  22
   1 -11  -8 1348.04 275.098   9
  -1 -11   8 1370.94 278.617   9
  -1 -11   8 1046.27 240.841  66
   1 -11  -8 1232.65 281.126  21
   1 -11  -8 1052.99 241.051  22
  -1 -11   8 1422.33 278.690  23
  -1 -11   8 931.048 235.715  22
  -1 -11   8 1193.78 276.079  15
  -1 -11   8 1229.54 272.270  12
   1 -11  -8 930.781 214.300  19
   1 -11  -8 881.995 218.123  13
   1 -11  -8 1557.36 315.767  10
  -1 -11   7 181.119 144.934   9
   1 -11  -7 43.8189 125.452   9
  -1 -11   7 166.893 168.926  15
   1 -11  -7-33.5467 173.139  13
  -1 -11   7-189.570 236.562  12
   1 -11  -7-147.593 205.316  10
   1 -11  -7-33.7759 90.4595  19
   1 -11  -7 185.590 162.685  21
  -1 -11   7-43.9799 117.782  26
   1 -11  -7-41.4887 125.986  22
  -1 -11   7 42.3794 142.271  22
  -1 -11   7-115.073 145.272  23
  -1 -11   6 2884.20 428.431   9
   1 -11  -6 3147.25 432.633   9
  -1 -11   6 3699.12 471.171  66
  -1 -11   6 3238.07 427.862  15
   1 -11  -6 2523.72 357.163  13
   1 -11  -6 3280.90 389.985  19
   1 -11  -6 3236.61 466.345  10
  -1 -11   6 3057.27 394.015  12
   1 -11  -6 3383.81 416.964  23
  -1 -11   6 3328.01 442.076  26
  -1 -11   6 3337.69 402.436  21
   1 -11  -6 3269.69 447.471  21
  -1 -11   6 4286.73 457.324  23
  -1 -11   6 3517.39 452.518  22
   1 -11  -6 3243.11 439.392  22
  -1 -11   5 20120.7 1223.46   9
   1 -11  -5 18008.2 1168.66   9
  -1 -11   5 18192.5 1178.17  66
   1 -11  -5 17246.7 1165.06  66
   1 -11  -5 17659.6 1051.93  19
  -1 -11   5 17927.0 1074.05  12
  -1 -11   5 18753.4 1139.53  15
  -1 -11   5 15947.2 1048.05  10
   1 -11  -5 19592.0 1226.06  10
   1 -11  -5 16840.2 1000.07  13
   1 -11  -5 18555.3 1158.70  22
   1 -11  -5 19307.1 1102.75  23
  -1 -11   5 17905.4 1154.66  22
  -1 -11   5 15970.2 1057.74  21
  -1 -11   5 19198.7 1108.32  23
   1 -11  -5 20120.3 1217.22  21
  -1 -11   5 17063.5 1156.13  26
   1  11  -4 20566.0 1220.25   3
  -1 -11   4 23730.3 1410.94   9
   1 -11  -4 21691.7 1362.18   9
  -1 -11   4 23873.6 1403.60  66
   1 -11  -4 20274.5 1344.25  66
   1 -11  -4 26080.0 1463.43  10
  -1 -11   4 19065.1 1333.20  20
  -1 -11   4 24352.0 1293.94  12
   1 -11  -4 22065.4 1247.33  19
  -1 -11   4 25900.8 1399.56  15
  -1 -11   4 22534.3 1306.77  10
   1 -11  -4 22074.1 1179.03  13
   1 -11  -4 24934.3 1415.13  21
  -1 -11   4 24061.6 1390.40  22
  -1 -11   4 22373.9 1375.17  26
  -1 -11   4 22790.9 1320.54  21
   1 -11  -4 25021.5 1306.97  23
   1 -11  -4 24207.7 1417.78  26
   1 -11  -4 22392.4 1390.22  20
  -1 -11   4 25723.7 1323.80  23
   1 -11  -4 22846.8 1388.59  27
   1 -11  -4 24921.7 1405.84  22
  -1 -11   3 6422.74 627.135  21
   1 -11  -3 7229.52 693.694  26
  -1 -11   3 7452.73 706.832  26
  -1 -11   3 5860.71 619.002  22
  -1 -11   3 7246.78 620.758  23
   1 -11  -3 6904.59 660.159  22
   1 -11  -3 5874.14 638.335  20
   1 -11  -3 8019.67 708.914  21
   1 -11  -3 7411.54 622.890  23
   1 -11  -3 6554.08 661.547  27
  -1 -11   3 5571.71 625.501  27
  -1 -11   3 6395.89 658.697  66
   1 -11  -3 5520.17 618.250  66
   1 -11  -3 7994.58 722.691   9
   1  11  -3 5440.51 516.402   3
  -1 -11   3 5695.29 634.701   9
  -1 -11   3 6358.06 571.430  12
   1 -11  -3 6962.95 628.555  15
  -1 -11   3 5131.10 576.742  15
  -1 -11   3 5759.97 629.559  20
   1 -11  -3 7652.93 718.501  17
  -1 -11   3 5618.43 587.831  10
   1 -11  -3 5350.00 590.681  18
   1 -11  -3 6395.00 572.969  19
  -1  11   3 6808.59 633.703  34
   1  11  -3 5844.05 573.113  34
  -1 -11   2 6515.90 634.483  21
   1 -11  -2 6112.74 642.800  20
  -1 -11   2 7492.30 631.761  23
  -1 -11   2 5668.95 646.777  26
   1 -11  -2 6104.45 640.675  22
   1 -11  -2 6000.14 578.609  23
  -1 -11   2 6598.86 671.630  27
   1 -11  -2 7108.90 693.060  27
  -1 -11   2 6276.09 661.887  66
   1 -11  -2 5993.90 654.964   9
   1 -11  -2 5102.17 538.137  19
  -1 -11   2 6610.51 581.558  12
   1 -11  -2 7763.96 698.107  18
  -1 -11   2 7185.92 661.673  10
   1 -11  -2 7342.45 701.689  10
   1 -11  -2 6508.82 673.232  17
  -1 -11   2 6313.72 662.727  20
   1 -11  -2 6712.45 626.733  15
   1  11  -2 6498.94 613.500  34
  -1  11   2 6170.60 592.648  34
  -1 -11   1 288.949 176.022  21
   1 -11  -1 352.965 204.381  22
  -1 -11   1 850.549 246.762  27
   1 -11  -1 347.905 207.644  21
  -1 -11   1 370.199 220.921  26
   1 -11  -1 192.124 220.224  23
  -1 -11   1 118.882 219.905  23
  -1 -11   1 526.840 238.675  66
  -1 -11   1 751.939 243.315   9
   1 -11  -1 534.803 229.865   9
   1 -11  -1 307.702 214.243  10
   1 -11  -1 296.977 224.259  18
   1 -11  -1 44.0031 141.184  15
   1 -11  -1 214.163 143.714  20
  -1 -11   1 243.005 203.060  10
   1 -11  -1 77.9992 216.428  19
  -1  11   1 208.855 127.216  34
   1  11  -1 445.672 174.982  34
   1 -11   0 79659.5 3197.24  23
   1 -11   0 70116.5 3311.94  20
   1 -11   0 75273.6 3356.55  26
  -1 -11   0 76965.0 3339.46  22
  -1 -11   0 83856.3 3246.12  23
  -1 -11   0 79797.1 3336.93  21
  -1 -11   0 69949.3 3315.37  27
   1 -11   0 75527.4 3332.62  22
   1 -11   0 79494.3 3344.89  21
  -1 -11   0 75263.0 3353.66  26
   1 -11   0 73401.0 3337.71  27
   1 -11   0 72897.7 3333.37  66
  -1 -11   0 75489.3 3346.42  66
   1 -11   0 73873.3 3341.18   9
  -1 -11   0 77327.1 3371.02   9
   1 -11   0 80003.5 3362.91  10
   1 -11   0 66748.2 3139.32  19
   1 -11   0 75133.1 3243.02  15
  -1 -11   0 76663.8 3285.03  15
  -1 -11   0 72466.4 3336.28  20
   1 -11   0 76854.9 3366.13  17
  -1 -11   0 81635.2 3354.85  10
   1 -11   0 77112.2 3336.74  18
  -1  11   0 66188.9 3133.68  34
   1  11   0 70258.4 3223.34  34
   1 -11   1 2850.40 426.315  21
  -1 -11  -1 2993.47 448.145  21
  -1 -11  -1 3095.68 417.348  23
   1 -11   1 2884.66 410.747  23
  -1 -11  -1 2924.69 429.086  22
   1 -11   1 3099.05 461.618  26
   1 -11   1 3011.08 438.804  27
   1 -11   1 2462.45 432.142  66
  -1 -11  -1 2934.90 436.401   9
  -1 -11  -1 2583.35 414.267  15
  -1 -11  -1 2546.85 427.033  10
  -1 -11  -1 2429.50 431.003  20
   1 -11   1 2590.94 424.427  17
   1 -11   1 2039.42 379.378  10
   1 -11   1 4086.49 508.116  18
   1 -11   1 3030.37 440.464  15
   1 -11   1 2479.53 370.659  19
   1  11   1 2827.86 413.711  34
  -1 -11  -2 37861.2 1906.44  22
   1 -11   2 35918.7 1849.58  21
   1 -11   2 36062.9 1755.42  23
   1 -11   2 35966.2 1877.58  22
  -1 -11  -2 37703.0 1917.34  26
  -1 -11  -2 39345.4 1809.22  23
   1 -11   2 29926.2 1818.35  20
  -1 -11  -2 32743.1 1859.33  27
   1 -11   2 35992.9 1897.05  26
   1 -11   2 33241.8 1863.73  27
  -1 -11  -2 38525.9 1927.68  66
   1 -11   2 32932.7 1855.00  66
  -1 -11  -2 36237.8 1909.13   9
   1 -11   2 35710.1 1903.51   9
   1 -11   2 35157.2 1654.07  12
  -1 -11  -2 38738.9 1921.19  10
   1 -11   2 36844.5 1870.54  10
   1 -11   2 38252.1 1867.73  15
   1 -11   2 36537.1 1923.17  17
   1 -11   2 31093.6 1723.93  19
  -1 -11  -2 35650.9 1901.46  20
   1  11   2 36248.5 1859.61  34
  -1 -11  -3 5612.63 548.416  23
   1 -11   3 4892.74 545.904  21
  -1 -11  -3 5908.94 617.379  22
   1 -11   3 5128.31 585.206  20
   1 -11   3 4951.03 577.658  27
  -1 -11  -3 5771.84 611.597  27
  -1 -11  -3 6602.30 646.327  26
   1 -11   3 5833.82 618.678  26
  -1 -11  -3 5643.18 605.789  21
   1 -11   3 4763.58 559.819  22
   1 -11   3 5998.02 561.554  23
  -1 -11  -3 6572.71 643.686  66
   1 -11   3 5053.96 588.543  66
  -1 -11  -3 5315.28 596.554   9
   1 -11   3 5427.38 611.778   9
   1 -11   3 5148.82 589.338  17
   1 -11   3 5719.77 626.920  18
   1 -11   3 4978.53 550.768  10
   1 -11   3 5565.55 492.238  12
  -1 -11  -3 4975.97 573.572  20
   1  11   3 5192.23 574.261  34
  -1 -11  -4 198.103 166.255  66
   1 -11   4 249.034 167.200  66
   1 -11   4 50.9925 154.838   9
  -1 -11  -4-50.0330 151.925   9
   1 -11   4 205.027 187.055  18
   1 -11   4 64.0766 107.553  12
   1 -11   4-43.7633 146.912  21
   1 -11   4 143.885 145.635  22
  -1 -11  -4 47.3861 135.659  22
  -1 -11  -4-39.3335 154.191  23
   1 -11   4-49.9444 133.748  26
  -1 -11  -4 100.201 168.185  21
   1 -11   4-38.3439 128.720  23
  -1 -11  -4 49.7388 151.031  26
  -1 -11  -5 285.648 174.150  66
   1 -11   5 480.786 195.018  66
  -1 -11  -5 335.251 211.635   9
   1 -11   5 147.995 141.732   9
   1 -11   5 269.268 193.085  15
  -1 -11  -5 414.645 189.526  10
   1 -11   5 505.610 211.340  18
   1 -11   5 227.089 154.475  12
  -1 -11  -5 404.060 140.606  13
  -1 -11  -5 584.995 209.216  23
   1 -11   5 370.019 171.990  21
  -1 -11  -5 477.589 193.726  26
  -1 -11  -5 49.3695 141.840  21
   1 -11   5 649.160 220.455  22
   1 -11   5 457.487 177.232  23
  -1 -11  -5 317.918 178.437  22
  -1 -11  -6 2518.02 403.647  66
   1 -11   6 3103.42 436.659   9
  -1 -11  -6 3109.81 424.600   9
   1 -11   6 3211.59 442.868  15
  -1 -11  -6 3133.38 355.593  13
   1 -11   6 2510.70 334.566  12
   1 -11   6 4146.35 523.279  18
  -1 -11  -6 3723.50 498.941  10
  -1 -11  -6 3337.80 444.103  26
   1 -11   6 3046.89 421.342  22
   1 -11   6 3164.56 400.044  23
  -1 -11  -6 3174.85 448.746  21
  -1 -11  -6 3461.76 433.065  23
  -1 -11  -6 3337.05 427.041  22
   1 -11   6 2512.66 358.379  21
  -1 -11  -7 290.751 157.499  66
  -1 -11  -7 165.434 139.061   9
   1 -11   7 263.489 160.455   9
   1 -11   7 285.274 220.670  18
  -1 -11  -7 220.284 139.061  13
   1 -11   7 255.931 183.339  15
  -1 -11  -7 297.535 181.141  10
   1 -11   7 259.340 154.101  12
   1 -11   7 406.371 190.824  23
  -1 -11  -7 323.437 187.233  21
   1 -11   7 41.1807 132.043  22
  -1 -11  -7 291.324 157.809  26
  -1 -11  -7 118.039 126.183  22
  -1 -11  -8 2259.25 355.848  66
   1 -11   8 3083.64 378.176  23
  -1 -11  -8 3394.34 434.136  21
   1 -11   8 2601.58 360.928  22
  -1 -11  -8 2686.94 354.970  22
   1 -11   8 2899.69 390.170   9
  -1 -11  -8 2340.14 339.785   9
  -1 -11  -8 3181.22 446.512  10
   1 -11   8 3014.91 424.369  18
  -1 -11  -8 3189.73 374.539  13
   1 -11   8 3180.73 410.390  15
   1 -11   8 2864.29 353.788  12
   1 -11   9 16677.4 986.857  23
  -1 -11  -9 16863.5 1048.28  21
  -1 -11  -9 16143.4 1073.13  10
  -1 -11  -9 17641.7 977.385  13
   1 -11   9 15852.3 941.366  12
   1 -11   9 15392.8 1002.58  15
   1 -11   9 18260.9 1103.02  18
  -1 -11 -10 3881.91 448.080  10
   1 -11  10 2880.72 369.488  15
   1 -11  10 3254.77 373.890  12
  -1 -11 -10 3138.17 360.488  13
   1 -11  10 3402.56 380.705  23
  -1 -11 -10 3420.46 399.468  21
  -1  11 -10 2739.33 342.682  43
   1 -11  11 375.041 156.020  15
  -1 -11 -11 583.363 162.708  13
   1 -11  11 509.267 147.208  12
  -1 -11 -11 831.885 220.392  10
   1 -11  11 688.352 177.553  23
  -1 -11 -11 331.567 147.426  21
  -1  11 -11 523.161 153.712  43
   1  11  11 494.359 160.481  41
   1 -11  12 717.645 179.976  15
  -1 -11 -12 1161.62 225.944  10
   1 -11  12 1005.26 192.536  12
  -1 -11 -12 995.078 204.997  13
   1  11  12 1527.15 236.995  41
   1 -11  12 916.615 205.480  23
  -1  11 -13 2301.18 278.246  50
  -1 -11 -13 2423.88 282.856  10
   1 -11  13 2413.65 267.908  15
   1 -11  13 2555.77 267.404  12
  -1 -11 -13 2877.82 306.129  13
   1  11  13 2426.93 285.383  41
   1 -11  13 2517.09 296.978  23
  -1  11 -14 749.909 168.128  50
   1  11  14 487.377 147.148  41
  -1 -11 -14 985.657 199.504  13
   1 -11  14 490.663 147.654  23
  -1 -11 -15 3328.46 280.871  13
   1 -11  15 2918.44 262.466  23
  -1 -13  12 372.495 102.596  23
  -1 -13  11 3838.91 297.850  23
   1 -13 -10 1881.78 227.934  21
  -1 -13  10 2304.77 244.263  23
   1 -13  -9 6596.26 487.985  21
  -1 -13   9 7703.16 486.268  23
   1 -13  -9 6807.65 524.428  10
  -1 -13   8 5224.02 423.411  23
   1 -13  -8 4645.93 461.066  10
  -1 -13   7 919.788 202.510   9
  -1 -13   7 880.095 192.184  22
  -1 -13   7 1037.63 206.322  23
   1 -13  -7 1111.37 202.292  22
   1 -13  -7 1046.02 222.727  21
   1 -13  -7 1012.16 226.659  10
   1 -13  -6 1507.63 257.842   9
  -1 -13   6 1462.07 266.655   9
   1 -13  -6 1623.44 278.916  21
  -1 -13   6 1580.29 261.063  22
  -1 -13   6 1617.30 252.045  23
   1 -13  -6 1640.84 263.527  22
   1 -13  -6 1993.91 310.060  10
  -1 -13   5 16075.5 1005.91   9
   1 -13  -5 16108.8 998.994   9
  -1 -13   5 15447.4 966.574  22
  -1 -13   5 17860.0 947.596  23
   1 -13  -5 16445.2 983.374  22
   1 -13  -5 18438.7 1044.17  21
   1 -13  -5 16378.7 1015.31  10
   1 -13  -4 6400.03 569.454   9
  -1 -13   4 4488.00 494.016   9
  -1 -13   4 5242.06 462.094  21
   1 -13  -4 5198.06 511.066  22
  -1 -13   4 5139.81 466.063  23
   1 -13  -4 5209.47 523.021  21
  -1 -13   4 4870.16 503.589  22
  -1 -13   4 5145.74 518.793  66
   1 -13  -3 1351.48 288.468   9
  -1 -13   3 1404.95 290.985   9
   1 -13  -3 1390.08 278.032  22
  -1 -13   3 1642.81 278.675  21
  -1 -13   3 1148.79 236.272  23
   1 -13  -3 1668.07 274.365  23
  -1 -13   3 1512.49 292.677  22
  -1 -13   3 1261.44 265.157  66
  -1 -13   2 3088.78 385.572  21
   1 -13  -2 2958.52 403.034  22
  -1 -13   2 3016.32 374.023  23
   1 -13  -2 3604.53 387.264  23
   1 -13  -2 3182.69 419.497   9
   1 -13  -2 2715.58 389.194  10
  -1 -13   2 3013.19 373.875  10
  -1 -13   2 3111.18 418.047  66
   1 -13  -1 541.427 208.785  23
  -1 -13   1 1067.46 257.536  26
  -1 -13   1 870.636 239.609  23
   1 -13  -1 977.937 238.926  22
  -1 -13   1 1047.25 244.359  21
   1 -13  -1 593.744 210.459  21
  -1 -13   1 1470.56 292.025   9
   1 -13  -1 952.144 257.288   9
  -1 -13   1 799.797 219.871  10
   1 -13  -1 843.902 224.914  10
  -1 -13   1 941.098 235.200  66
  -1 -13   0 3914.23 462.084  22
  -1 -13   0 3646.21 402.409  23
   1 -13   0 3254.07 388.149  23
   1 -13   0 4238.59 471.324  21
  -1 -13   0 3787.04 450.303  21
  -1 -13   0 3769.57 465.750  26
   1 -13   0 3152.28 421.120  22
  -1 -13   0 4286.44 486.417   9
   1 -13   0 4177.16 490.631   9
  -1 -13   0 3617.53 432.446  10
  -1 -13   0 4333.91 490.149  66
  -1 -13  -1 10131.4 791.051   9
  -1 -13  -1 11129.7 725.503  23
   1 -13   1 8714.86 661.427  23
   1 -13   1 9437.18 738.719  21
  -1 -13  -1 10920.2 788.384  21
  -1 -13  -1 11277.2 800.021  22
   1 -13   1 10013.7 730.748  15
  -1 -13  -1 11904.0 809.079  10
  -1 -13  -2 2077.63 337.935  22
   1 -13   2 1962.29 315.385  21
   1 -13   2 1593.56 289.977  23
  -1 -13  -2 2325.33 318.560  23
   1 -13   2 2337.91 353.003  22
   1 -13   2 1897.92 338.992   9
  -1 -13  -2 2492.66 366.948   9
  -1 -13  -2 2258.07 346.015  10
   1 -13   2 2187.88 335.764  15
  -1 -13  -2 2399.05 360.584  66
  -1 -13  -3 6523.02 592.597  22
   1 -13   3 7542.48 629.528  22
   1 -13   3 7151.62 552.893  23
  -1 -13  -3 8562.84 588.944  23
   1 -13   3 5673.14 530.105  21
   1 -13   3 7101.38 639.950   9
  -1 -13  -3 6626.97 600.329   9
  -1 -13  -3 7854.51 643.927  10
  -1 -13  -3 6382.88 598.516  66
   1 -13   4 76.6423 116.745   9
  -1 -13  -4 259.754 159.629   9
   1 -13   4 445.579 162.199  23
   1 -13   4 323.265 150.193  22
   1 -13   4 176.127 122.868  21
  -1 -13  -4 338.987 162.019  21
  -1 -13  -4 245.799 128.494  22
   1 -13   5 17192.4 961.823  15
   1 -13   5 14330.0 929.490   9
  -1 -13  -5 14950.6 924.051   9
  -1 -13  -5 14114.8 895.596  22
  -1 -13  -5 18432.4 1014.24  21
   1 -13   5 16706.6 892.328  23
   1 -13   5 13775.8 897.779  22
  -1 -13  -6 673.023 198.146  10
   1 -13   6 1196.91 240.060  15
  -1 -13  -6 912.284 199.341   9
   1 -13   6 555.997 177.211  22
  -1 -13  -6 756.362 189.928  22
   1 -13   6 729.313 170.904  23
  -1 -13  -6 637.688 199.837  21
   1 -13   7 23848.1 1166.38  15
  -1 -13  -7 24661.2 1232.45  10
  -1 -13  -7 20265.7 1075.12   9
  -1 -13  -7 23878.6 1189.77  21
   1 -13   7 24207.2 1112.51  23
  -1 -13  -7 19756.5 1063.62  22
  -1 -13  -8 177.660 155.748  10
   1 -13   8 50.8507 140.975  15
   1 -13   8 21.2140 109.514  23
  -1 -13  -8 107.131 124.252  21
   1 -13   9-43.9625 133.495  15
  -1 -13  -9-25.6926 130.029  10
   1 -13   9-37.4809 108.970  23
  -1 -13  -9-22.1558 132.673  21
  -1 -13 -10 146.683 106.047  10
   1 -13  10-53.5525 105.352  15
   1 -13  10 15.8872 70.0920  23
  -1 -13 -10-32.3883 86.7326  21
  -1 -13 -11 10673.9 627.649  10
   1 -13  11 15444.8 650.085  23
  -1 -15   0 328.634 108.049  22
  -1 -15  -1 6123.88 393.746  22
   2   0 -23 20.7273 114.909  61
  -2   0  23-23.6148 124.199  51
   2   0 -23 23.8827 127.913  43
  -2   0  23 85.4344 138.425   1
  -2   0  22 9200.63 634.791  57
   2   0 -22 10103.7 625.907  55
   2   0 -22 9824.75 654.855  61
  -2   0  22 9339.14 669.506  51
   2   0 -22 10778.9 705.346  43
  -2   0  22 9347.33 631.046  45
  -2   0  22 10435.9 679.676   1
   2   0 -21-29.8803 104.768  55
  -2   0  21 103.003 109.895  57
   2   0 -21-67.9759 128.718  61
  -2   0  21 74.0019 129.734  51
  -2   0  21 167.000 130.931  45
   2   0 -21 37.8776 115.015  43
  -2   0  21 226.917 118.373  44
  -2   0  21-70.8784 138.924   1
   2   0 -20 25326.7 1275.25  55
  -2   0  20 24215.9 1307.17  57
   2   0 -20 21900.1 1249.13  56
   2   0 -20 22278.1 1274.06  61
  -2   0  20 22816.5 1305.79  51
   2   0 -20 22593.8 1159.75  50
  -2   0  20 22875.8 1280.23  45
  -2   0  20 22091.2 1219.73  44
   2   0 -20 24869.5 1362.84  43
  -2   0  20 23687.0 1315.77   1
   2   0 -19 128.066 129.627  56
   2   0 -19-38.4533 134.829  55
  -2   0  19 87.7007 147.206  57
   2   0 -19-42.9010 137.318  61
  -2   0  19-90.7289 152.289  51
   2   0 -19 31.2258 89.4001  50
   2   0 -19 235.076 190.349  43
  -2   0  19 149.909 136.773  44
  -2   0  19-42.8177 130.019  45
  -2   0  19 43.8630 160.076   1
  -2   0  18 48424.2 2393.95   5
  -2   0  18 54322.5 2475.27   1
  -2   0  18 52920.7 2349.51  58
   2   0 -18 51514.1 2446.50  56
  -2   0  18 54883.5 2492.13  57
   2   0 -18 56969.6 2440.36  55
   2   0 -18 54865.4 2473.99  61
  -2   0  18 54721.6 2491.61  51
   2   0 -18 54498.0 2331.85  50
  -2   0  18 54851.4 2484.05  45
  -2   0  18 48916.4 2355.58  44
   2   0 -18 52334.8 2494.36  43
   2   0 -18 53182.2 2489.11  33
  -2   0  18 50172.8 2449.41  37
  -2   0  18 52848.8 2413.46  36
  -2   0  17-44.9042 128.553   1
  -2   0  17 43.2532 87.5598   5
  -2   0  17 37.2562 99.7702  58
   2   0 -17-46.7582 115.927  56
  -2   0  17 45.7889 146.558  57
   2   0 -17 40.4538 129.482  55
   2   0 -17-44.6945 156.709  61
  -2   0  17 46.3790 132.775  51
   2   0 -17 170.599 119.632  50
  -2   0  17 30.4546 87.1876  52
  -2   0  17-44.7009 119.706  45
  -2   0  17 39.6707 120.460  44
   2   0 -17 97.4199 163.517  43
   2   0 -17-47.5876 127.436  33
  -2   0  17-41.0958 117.651  36
  -2   0  17 93.0652 115.368  37
  -2   0  16 102038. 4320.47   5
  -2   0  16 109271. 4374.52   1
   2   0 -16 104725. 4392.05  56
  -2   0  16 110839. 4300.65  58
  -2   0  16 109428. 4400.53  57
  -2   0  16 99665.0 4172.97  52
   2   0 -16 107261. 4313.54  55
   2   0 -16 103579. 4307.20  54
   2   0 -16 106446. 4375.12  61
  -2   0  16 110344. 4404.56  51
   2   0 -16 109942. 4254.97  50
  -2   0  16 110659. 4392.09  45
  -2   0  16 103997. 4295.58  44
  -2   0  16 109010. 4394.94  37
  -2   0  16 106035. 4311.89  36
   2   0 -16 110916. 4421.64  33
  -2   0  15 120.821 135.196   1
  -2   0  15-77.9821 104.414   5
  -2   0  15 71.2123 119.527  58
   2   0 -15-37.0188 140.194  55
  -2   0  15-41.6722 119.299  57
   2   0 -15-38.8178 78.5788  54
   2   0 -15 43.7986 108.588  56
   2   0 -15 162.610 142.535  61
   2   0 -15-31.9475 233.176  50
  -2   0  15 29.9038 109.130  52
  -2   0  15-41.6022 173.614  51
  -2   0  15 40.6921 108.969  45
  -2   0  15 145.409 156.104  44
   2   0 -15 42.9665 115.060  33
  -2   0  15 297.907 184.646  36
   2   0 -15 104.265 87.5022  39
  -2   0  15 41.7258 126.698  37
  -2   0  14 2398.97 332.619   5
  -2   0  14 2612.89 359.025   1
   2   0 -14 2495.95 345.788  55
  -2   0  14 2337.09 315.511  58
  -2   0  14 2377.67 341.569  57
   2   0 -14 2904.41 360.616  54
   2   0 -14 2239.13 339.355  56
   2   0 -14 2285.93 344.917  61
  -2   0  14 2937.64 389.020  51
   2   0 -14 2610.69 322.128  50
  -2   0  14 2693.85 362.659  45
  -2   0  14 2482.20 334.560  44
   2   0 -14 2205.07 274.736  39
   2   0 -14 3147.18 416.027  33
  -2   0  14 3479.24 421.204  37
  -2   0  14 2909.90 354.758  36
  -2   0  13-64.6648 73.1796   5
  -2   0  13-66.7030 101.273   1
   2   0 -13-93.0415 136.831  55
   2   0 -13 68.5311 77.5545  54
  -2   0  13 34.7859 70.4211  57
   2   0 -13-37.3639 84.5666  56
  -2   0  13-30.7173 53.8555  58
   2   0 -13-67.9896 108.810  61
   2   0 -13 81.3520 91.0337  50
  -2   0  13 34.4174 92.1691  51
  -2   0  13 67.8717 97.1540  45
  -2   0  13 30.4629 81.5799  44
   2   0 -13-37.2635 75.4361  34
   2   0 -13-35.5494 119.339  33
  -2   0  13 34.4396 104.577  37
  -2   0  13 61.9881 83.0021  36
   2   0 -13-22.8258 86.4472  39
  -2   0  12 87346.5 3547.19   5
  -2   0  12 92474.1 3601.90  57
  -2   0  12 89832.8 3542.67  58
   2   0 -12 87819.9 3580.34  54
   2   0 -12 88831.1 3544.35  55
   2   0 -12 86458.5 3607.08  56
   2   0 -12 86337.3 3563.06  61
   2   0 -12 92571.3 3503.65  50
  -2   0  12 88683.3 3530.06  44
  -2   0  12 93012.8 3598.16  45
   2   0 -12 92112.4 3598.20  33
   2   0 -12 88728.7 3437.73  39
   2   0 -12 84340.3 3604.67  34
  -2   0  12 88688.2 3571.99  37
  -2   0  12 90600.8 3545.56  36
  -2   0  11-25.5675 63.3987   5
   2   0 -11 28.2412 63.9269  54
   2   0 -11 30.1279 74.7036  56
  -2   0  11 49.9520 66.8931  58
   2   0 -11 49.2225 61.0284  55
  -2   0  11 27.6313 68.5147  57
   2   0 -11 26.9222 66.7568  61
   2   0 -11 173.377 93.0715  50
  -2   0  11 26.9550 66.8381  45
   2   0 -11 55.9072 123.333  33
   2   0 -11 30.1045 68.1434  34
  -2   0  11 24.4498 133.271  36
   2   0 -11 18.6230 56.5595  39
  -2   0  11 216.757 142.503  37
   2   0 -10 2525.13 284.372  61
  -2   0  10 3138.86 322.640  57
   2   0 -10 3219.29 330.892  56
   2   0 -10 2641.43 303.926  34
   2   0 -10 2762.83 250.003  39
  -2   0  10 3168.14 300.041  36
   2   0 -10 2767.64 293.734  33
  -2   0  10 3408.22 321.069  37
  -2   0  10 3235.14 305.650   5
  -2   0  10 2827.93 296.034  45
   2   0  -9 70.4674 62.9025  34
   2   0  -9 21.1581 60.5722  33
   2   0  -9 141.898 65.8167  39
  -2   0   9-20.4984 62.2434  37
  -2   0   9-55.6269 70.2228  36
  -2   0   9 19.5782 59.4494   5
  -2   0   8 558.537 112.318   5
  -2   0   8 420.039 48.2928  65
   2   0  -8 455.494 51.1054  24
   2   0  -8 446.629 47.3612  16
   2   0  -8 580.839 118.861  33
  -2   0   8 667.143 121.509  36
   2   0  -8 676.407 132.309  34
   2   0  -8 630.836 102.673  39
  -2   0   8 504.263 94.8801  40
  -2   0   8 649.910 126.859  37
   2   0  -7 37.7551 30.5533  24
  -2   0   7 72.5600 54.9635   5
  -2   0   7 40.2683 93.1428  36
  -2   0   7 21.4073 43.3410  40
   2   0  -7-46.0830 80.7912  33
   2   0  -7 35.4533 56.7424  34
   2   0  -7 81.0818 51.2971  39
  -2   0   7 14.8911 65.7015  37
   2   0  -7 42.1193 28.2073  64
  -2   0   6 163334. 5753.92   5
  -2   0   6 164861. 5710.57  40
   2   0  -6 159796. 5759.55  33
  -2   0   6 154945. 5730.20  36
   2   0  -6 155202. 5684.92  39
  -2   0   6 146103. 5737.19  37
   2   0  -6 161508. 5797.47  34
   2   0  -6 159355. 5659.15  64
   2   0  -5 12.7336 56.2057  34
   2   0  -5 31.3339 50.7290  33
  -2   0   5 8.21962 39.9365  40
   2   0  -5 40.3821 34.1048  64
  -2   0   4 740039. 25102.5  40
  -2   0   4 687427. 25101.5   6
  -2   0   4 729601. 25060.6  38
   2   0  -4 686343. 25111.8  33
   2   0  -4 678324. 25141.6  34
  -2   0   4 715460. 25102.3  36
  -2   0   3 61.7327 35.3826   6
  -2   0   3 6.28605 31.2114  40
  -2   0   3 34.1019 24.8379  38
  -2   0   2 254573. 9675.62  40
   2   0  -2 273486. 9694.61  35
  -2   0   2 280285. 9663.51  38
   2   0  -2 276421. 9696.60   7
  -2   0   2 277989. 9676.03   6
   2   0  -1 5.80109 28.7694  35
   2   0  -1-4.53986 22.0431  34
  -2   0   1 13.6457 23.0250  38
   2   0  -1 22.8816 30.6416   7
  -2   0   1 40.0946 25.5125   6
   2   0  -1-2.99342 14.5396   3
  -2   0   0 200625. 6968.87  39
  -2   0   0 203804. 6988.95  38
   2   0   0 192659. 6954.41  34
   2   0   0 197825. 6970.94   3
   2   0   0 190263. 6993.25   7
   2   0   0 193194. 6988.68   4
  -2   0  -1 11.2667 28.5240  38
   2   0   1 21.4029 29.6776  36
  -2   0  -1 20.0252 25.3526  39
   2   0   1 71.6752 35.7776   4
   2   0   2 55648.7 2049.91  35
   2   0   2 54272.8 2058.72  36
  -2   0  -2 58817.9 2060.24  33
   2   0   2 55136.4 2060.66  37
  -2   0  -2 55536.4 2057.36  39
   2   0   2 54866.9 2067.62   4
  -2   0  -3 56.2758 37.2978  33
  -2   0  -3 35.9893 34.1810  38
  -2   0  -3-24.1065 39.0137  39
   2   0   3 25.2039 45.0032  37
   2   0   3 6.62856 30.7559  35
   2   0   3-8.36722 42.3524  36
   2   0   4 947326. 34466.1  64
   2   0   4 966012. 34528.8   4
   2   0   4 970224. 34517.0  36
  -2   0  -4 974911. 34485.6  38
   2   0   4 976837. 34519.3  37
   2   0   4 994974. 34479.8  35
  -2   0  -4 999999. 34523.0  33
  -2   0  -4 987567. 34509.4  39
   2   0   5 19.5572 30.9522  64
   2   0   5 68.5518 46.0270   3
   2   0   5 12.6265 44.2733   5
   2   0   5-24.4290 52.4535  36
   2   0   5-8.31004 51.1643  35
  -2   0  -5-9.14408 75.7584  38
   2   0   5 12.2965 52.8056  37
  -2   0  -5-12.2365 51.0677  33
   2   0   5 34.4807 37.5910  24
   2   0   6 1325.25 107.498  64
   2   0   6 1384.86 171.119   3
   2   0   6 1379.43 162.871   5
   2   0   6 1382.98 161.895  36
   2   0   6 1336.81 161.178  37
   2   0   6 1280.05 129.341  35
  -2   0  -6 1584.05 148.975  38
  -2   0  -6 1315.69 160.036  33
   2   0   6 1185.47 107.834  24
   2   0   7 56.6462 24.7859  64
   2   0   7-2.38227 13.2112  24
   2   0   7-17.2559 55.2320   5
   2   0   7-18.6497 59.6929   3
  -2   0  -7 22.6689 41.3648  38
   2   0   7 61.6145 45.3070  35
  -2   0  -7-17.2242 57.8212  33
   2   0   7 67.1982 61.3085  36
   2   0   7 135.804 76.8400  37
   2   0   8 150208. 5396.69   3
   2   0   8 150650. 5375.60   5
   2   0   8 139128. 5350.48  37
  -2   0  -8 145034. 5368.59  33
  -2   0  -8 144262. 5257.57  38
  -2   0  -8 142286. 5338.50  39
   2   0   8 140939. 5237.36  35
  -2   0  -9 66.9548 74.9234  61
  -2   0  -9 41.7514 63.3913  59
   2   0   9-21.2452 56.8961  57
  -2   0  -9 22.5308 68.4165  55
   2   0   9 68.4952 83.3235   5
   2   0   9 97.5033 69.7858   3
   2   0   9 20.6971 69.4813  52
   2   0   9 151.034 87.3563  51
  -2   0  -9-22.0854 70.6916  50
  -2   0  -9 112.984 91.4872  43
  -2   0  -9-13.5188 52.9981  38
  -2   0  -9 23.1952 66.4060  33
   2   0   9 24.2483 40.7048  35
   2   0   9-22.5840 91.4358  37
  -2   0  -9 20.5328 68.9299  39
  -2   0 -10 27962.7 1316.08  59
  -2   0 -10 30583.0 1362.45  61
   2   0  10 28182.1 1312.14  52
  -2   0 -10 26155.1 1330.36  55
   2   0  10 28839.5 1285.93  58
   2   0  10 26546.0 1306.65  57
   2   0  10 30666.6 1383.10   3
   2   0  10 31102.5 1365.08   5
   2   0  10 27333.5 1319.63  51
   2   0  10 27905.8 1291.38  41
   2   0  10 29419.2 1308.52  45
  -2   0 -10 29502.3 1359.99  43
  -2   0 -10 31208.2 1376.61  33
  -2   0 -10 28177.6 1203.85  38
   2   0  10 26958.0 1176.02  35
   2   0  10 29821.1 1350.75  37
  -2   0 -10 28696.0 1322.97  39
  -2   0 -11-26.1384 137.470  59
  -2   0 -11 28.7919 82.4255  61
  -2   0 -11-29.0033 77.6682  55
   2   0  11-27.2097 61.5822  57
   2   0  11-23.0945 57.2575  58
   2   0  11 31.0294 83.0938   3
   2   0  11 25.9864 114.648  52
   2   0  11 27.8076 74.4661  51
  -2   0 -11 72.6058 84.8568  47
   2   0  11 75.6111 72.1532  45
   2   0  11 23.7835 72.2177  41
  -2   0 -11 29.2451 72.5062  43
  -2   0 -11 25.9233 78.7152  39
  -2   0 -11 15.0755 52.8580  38
  -2   0 -11-30.1440 80.7227  33
   2   0  11-29.2088 93.4888  37
  -2   0 -12 25920.8 1334.86  61
  -2   0 -12 25246.1 1282.65  59
   2   0  12 26397.3 1309.04  57
  -2   0 -12 25770.9 1323.61  55
   2   0  12 26590.5 1292.19  52
   2   0  12 26384.7 1252.62  58
   2   0  12 27349.2 1358.31   4
   2   0  12 23810.4 1335.01   1
  -2   0 -12 25812.6 1260.33  47
   2   0  12 25570.0 1308.77  51
  -2   0 -12 26549.1 1340.41  43
   2   0  12 26716.9 1288.45  45
   2   0  12 27215.0 1337.96  44
   2   0  12 24565.7 1242.97  41
  -2   0 -12 26687.2 1343.51  33
   2   0  12 25656.3 1320.33  37
  -2   0 -12 26921.6 1298.85  39
  -2   0 -13 62.8606 119.034  59
  -2   0 -13 143.445 120.388  61
  -2   0 -13 35.8653 140.597  55
   2   0  13-33.5584 96.0755  57
   2   0  13 27.6884 68.6534  58
   2   0  13 78.7877 143.765   1
   2   0  13 114.540 159.335   4
   2   0  13 62.9196 110.308  52
  -2   0 -13 225.222 113.983  47
   2   0  13 34.6107 105.098  51
   2   0  13 28.0813 80.3967  41
  -2   0 -13 109.097 104.112  43
   2   0  13 174.835 162.189  44
   2   0  13-31.0594 70.3015  45
  -2   0 -13-37.7650 132.415  33
  -2   0 -13-31.4421 100.641  39
   2   0  13-36.4899 160.991  37
   2   0  13 35.7633 184.576  36
  -2   0 -14 39885.4 1877.83  59
  -2   0 -14 41031.3 1950.69  61
   2   0  14 41672.3 1917.97  57
   2   0  14 40272.5 1881.51  52
  -2   0 -14 42876.4 1961.95  55
   2   0  14 40146.5 1820.43  58
   2   0  14 39869.3 1966.87   1
   2   0  14 38138.0 1935.16   4
  -2   0 -14 39945.5 1833.21  47
   2   0  14 42086.4 1943.16  51
   2   0  14 40250.5 1925.66  44
   2   0  14 40077.0 1828.84  41
   2   0  14 42850.2 1900.41  45
  -2   0 -14 39311.5 1926.97  43
  -2   0 -14 41793.8 1888.75  39
  -2   0 -14 41048.1 1978.15  33
   2   0  14 40769.9 1936.53  36
  -2   0 -15-35.1938 112.645  59
  -2   0 -15-41.8476 133.942  61
   2   0  15 38.8392 104.008  57
  -2   0 -15 41.6233 133.224  55
   2   0  15 45.8936 122.899   1
   2   0  15-45.0790 102.025   4
   2   0  15-71.3072 153.103  52
   2   0  15 40.6596 116.400  51
  -2   0 -15 119.520 166.260  50
  -2   0 -15-29.9874 121.407  47
   2   0  15 107.334 120.104  45
   2   0  15 40.8371 101.246  44
  -2   0 -15 42.2223 113.067  43
   2   0  15-30.5329 119.690  41
   2   0  15-42.0647 112.645  36
  -2   0 -15-35.6380 130.056  39
  -2   0 -16 1348.93 288.566  61
  -2   0 -16 1071.78 226.909  59
  -2   0 -16 1467.53 292.879  55
   2   0  16 1287.29 260.988  57
   2   0  16 1288.84 300.842   1
   2   0  16 1184.22 270.295   4
   2   0  16 806.929 235.345  51
   2   0  16 1749.21 286.476  52
  -2   0 -16 1198.98 217.617  47
  -2   0 -16 1028.89 256.910  50
  -2   0 -16 1444.16 290.179  43
   2   0  16 1476.79 267.621  45
   2   0  16 1361.13 291.904  44
   2   0  16 1145.81 232.295  41
   2   0  16 793.956 231.566  36
  -2   0 -16 1206.62 237.878  39
  -2   0 -17 131.771 147.451  61
  -2   0 -17 29.4716 89.4932  60
  -2   0 -17-69.6938 105.814  59
  -2   0 -17 86.9133 131.957  55
   2   0  17 40.2536 115.241  57
   2   0  17-144.276 168.621   1
   2   0  17 48.2008 109.093   4
   2   0  17 43.0140 115.190  51
   2   0  17 71.7151 102.656  52
  -2   0 -17-41.2065 131.893  50
   2   0  17-42.8832 114.840  44
   2   0  17 146.515 104.864  45
  -2   0 -17 87.8634 147.478  43
  -2   0 -17 35.9760 81.4269  39
   2   0  17 89.6263 120.008  36
  -2   0 -18 3268.09 442.244  55
   2   0  18 3352.54 415.910  57
   2   0  18 3282.44 471.245   1
   2   0  18 4808.88 502.207  51
   2   0  18 3616.84 407.923  52
  -2   0 -18 4467.26 485.265  50
  -2   0 -18 4139.04 480.953  43
   2   0  18 4053.02 436.137  45
   2   0  18 3833.30 469.371  44
  -2   0 -18 4672.01 509.491  61
  -2   0 -18 4234.14 427.879  59
  -2   0 -18 4145.39 381.530  60
  -2   0 -19-112.451 120.726  59
   2   0  19-35.0014 117.503  57
  -2   0 -19 115.788 170.284  55
   2   0  19-86.9413 170.410   1
   2   0  19 38.8435 117.952  51
   2   0  19-58.4256 114.521  52
  -2   0 -19-36.1717 136.991  50
  -2   0 -19-38.6909 123.843  43
   2   0  19 123.421 116.858  45
   2   0  19-38.5822 129.522  44
  -2   0 -19-39.3759 112.731  61
  -2   0 -20 1629.27 279.733  55
   2   0  20 1782.35 263.834  57
   2   0  20 1264.93 273.791   1
   2   0  20 1302.34 253.139  51
  -2   0 -20 1508.42 257.776  50
  -2   0 -20 1774.99 280.263  43
   2   0  20 1221.74 238.719  44
  -2   0 -20 1452.01 262.354  61
   2   0  21-45.6985 83.4039  57
  -2   0 -21-56.0718 139.027  55
   2   0  21 63.7839 140.714   1
  -2   0 -21-76.5408 121.136  50
   2   0  21-113.301 95.1019  51
  -2   0 -21-53.9706 90.6047  43
   2   0  21 27.8940 93.6547  44
  -2   0 -21-57.2150 104.414  61
  -2   0 -22 42.9097 108.584  55
   2   0  22 98.2230 166.730   1
   2   0  22 103.908 109.302  44
  -2   0 -22 153.297 132.999  61
   2   0  22 106.706 116.328  51
  -2   0 -22-169.601 159.585  50
   2   0  23 16.3418 101.963   1
  -2  -2  23 5650.43 437.385  57
  -2   2  23 5424.98 369.201   1
  -2  -2  23 6810.25 483.971   1
  -2  -2  23 5234.83 425.653  51
  -2   2  23 5901.34 434.976  51
   2   2 -23 5748.00 442.208  43
   2   2 -23 6190.82 438.588  61
   2   2 -22 2468.92 289.953  55
   2  -2 -22 2880.15 280.739  55
  -2  -2  22 2354.04 304.399  57
  -2  -2  22 2724.79 339.339   1
  -2   2  22 2205.96 272.200   1
  -2   2  22 2674.59 316.391  51
  -2  -2  22 2656.75 318.589  51
   2   2 -22 2357.04 320.963  43
  -2  -2  22 2065.82 285.157  45
  -2   2  22 2936.48 310.276  44
   2  -2 -22 2535.11 286.846  61
   2  -2 -21 331.691 143.351  61
   2  -2 -21 430.842 146.966  55
  -2   2  21 131.121 103.077  57
  -2  -2  21 195.414 113.274  58
  -2  -2  21 214.774 135.772  57
   2  -2 -21 356.849 150.658  56
   2   2 -21 271.307 129.669  55
  -2  -2  21 143.122 170.032   1
  -2   2  21 238.878 135.370   1
  -2  -2  21 208.724 136.577  51
   2   2 -21 285.024 120.440  50
  -2   2  21 103.527 110.710  51
  -2   2  21 159.208 120.824  44
   2   2 -21 145.960 138.398  43
  -2   2  21 212.710 117.549  45
  -2  -2  21 103.754 131.193  45
   2  -2 -21 255.623 110.198  11
   2  -2 -20 24744.6 1277.50  61
   2   2 -20 22802.1 1251.56  55
  -2  -2  20 24285.8 1327.59  57
  -2  -2  20 23629.5 1251.51  58
   2  -2 -20 21630.2 1274.79  56
   2  -2 -20 24089.6 1230.37  55
  -2   2  20 20802.5 1170.00  52
  -2   2  20 22598.2 1221.86  57
  -2   2  20 24088.8 1278.55   1
  -2  -2  20 24499.8 1346.69   1
   2   2 -20 24057.6 1208.45  50
  -2   2  20 24225.2 1318.56  51
  -2  -2  20 25244.7 1335.03  51
  -2   2  20 22748.3 1274.15  44
  -2   2  20 23342.4 1233.73  45
   2   2 -20 23380.7 1325.93  43
  -2  -2  20 24842.4 1325.32  45
   2  -2 -20 23338.5 1169.42  11
   2  -2 -19 70.9740 119.159  55
   2   2 -19 148.891 124.985  56
  -2  -2  19 78.6966 105.407  58
   2   2 -19 237.960 170.330  55
  -2   2  19 74.7009 119.580  57
  -2  -2  19 180.967 158.650  57
   2  -2 -19-45.1232 129.208  56
  -2  -2  19-44.5920 196.753   1
  -2   2  19-79.1233 160.193   1
  -2  -2  19 130.088 180.982  51
  -2   2  19 137.270 138.965  52
   2   2 -19 168.569 140.722  50
  -2   2  19 43.9416 147.534  51
   2  -2 -19 54.4477 95.4924  50
  -2  -2  19 147.350 107.583  44
  -2  -2  19 175.952 166.611  45
  -2   2  19 150.737 120.648  45
   2   2 -19 376.029 228.177  43
  -2   2  19-41.6222 145.962  44
   2  -2 -19 39.0365 136.897  61
  -2   2  18 1648.83 289.186  57
   2  -2 -18 1789.80 339.279  56
   2  -2 -18 1580.47 279.067  55
  -2  -2  18 1649.26 312.588  58
   2   2 -18 1137.56 264.061  55
  -2  -2  18 1371.72 299.237  57
   2   2 -18 1661.90 304.356  56
  -2  -2  18 1482.59 298.568   5
  -2   2  18 1088.25 255.460   1
  -2  -2  18 2127.00 359.837   1
  -2  -2  18 1624.53 320.279  51
   2  -2 -18 1460.14 248.139  50
   2   2 -18 1313.80 258.014  50
  -2   2  18 1198.32 284.227  51
  -2   2  18 1322.46 261.266  52
  -2   2  18 1144.12 271.769  44
  -2   2  18 1175.64 254.436  45
  -2  -2  18 1510.72 264.922  44
   2   2 -18 1385.18 308.562  43
  -2  -2  18 1149.37 279.700  45
   2  -2 -18 1400.06 289.979  61
   2   2 -17 478.950 149.385  59
   2  -2 -17 539.508 197.933  61
   2  -2 -17 646.945 197.320  55
   2   2 -17 428.533 204.327  55
  -2   2  17 536.478 187.759  57
   2  -2 -17 839.597 229.860  56
  -2  -2  17 759.095 240.849  57
  -2  -2  17 346.577 165.162  58
   2   2 -17 436.500 183.148  56
   2  -2 -17 450.031 177.433  54
  -2  -2  17 381.312 168.195   5
  -2  -2  17 370.703 199.888   1
  -2   2  17 931.809 243.249   1
  -2  -2  17 722.263 242.513  51
   2  -2 -17 679.175 172.196  50
  -2   2  17 630.711 192.286  52
  -2   2  17 556.506 215.938  51
   2   2 -17 601.575 191.222  50
  -2  -2  17 729.199 193.653  44
  -2   2  17 332.279 152.761  45
  -2  -2  17 601.044 230.037  45
   2   2 -17 300.579 190.669  43
  -2   2  17 445.841 192.392  44
  -2   2  17 507.832 187.872  36
   2   2 -17 614.405 170.314  39
  -2  -2  17 667.126 203.283  37
  -2   2  17 737.614 223.395  37
   2  -2 -16 2997.24 396.120  61
   2   2 -16 2660.14 340.320  59
  -2  -2  16 2486.97 395.948  57
  -2   2  16 2890.26 393.719  57
   2  -2 -16 3207.94 401.917  55
  -2  -2  16 2905.86 398.344  58
   2  -2 -16 2581.32 384.294  54
   2   2 -16 3152.53 414.764  56
   2  -2 -16 3211.78 439.765  56
   2   2 -16 2772.06 387.271  55
  -2  -2  16 3089.17 415.155   5
  -2   2  16 2997.41 392.554   1
  -2  -2  16 3129.33 427.836   1
  -2   2  16 2381.87 331.014   5
   2  -2 -16 2599.04 331.038  50
   2   2 -16 2838.40 370.971  50
  -2   2  16 2434.67 379.972  51
  -2  -2  16 2920.66 410.667  51
  -2  -2  16 2876.79 412.877  45
  -2  -2  16 2389.26 344.613  44
  -2   2  16 3108.42 399.781  45
   2   2 -16 2500.16 405.118  43
  -2   2  16 2354.62 376.121  44
  -2   2  16 1669.26 350.997  37
  -2  -2  16 3025.03 394.558  37
  -2  -2  16 2599.80 341.261  36
   2   2 -16 2662.72 359.268  39
   2  -2 -16 2373.53 358.665  33
  -2   2  16 2517.47 384.356  36
   2  -2 -15 28663.5 1401.89  13
   2  -2 -15 30442.5 1525.70  61
   2  -2 -15 27744.7 1542.01  54
   2   2 -15 31170.2 1559.95  55
   2   2 -15 29973.9 1562.77  56
  -2   2  15 29688.6 1526.39  57
   2  -2 -15 29464.4 1485.71  55
  -2  -2  15 30368.8 1579.19  57
  -2  -2  15 30276.9 1553.46  58
   2  -2 -15 32036.1 1631.77  56
  -2   2  15 29921.8 1463.82   5
  -2   2  15 28004.9 1505.63   1
  -2  -2  15 28043.6 1541.90   5
  -2  -2  15 29628.3 1558.90   1
  -2   2  15 29422.8 1564.81  51
  -2  -2  15 31076.8 1565.77  51
   2  -2 -15 29926.8 1431.91  50
   2   2 -15 31084.3 1515.52  50
  -2  -2  15 27789.6 1545.02  45
  -2   2  15 29333.2 1558.31  44
  -2   2  15 29432.8 1525.98  45
  -2  -2  15 27938.9 1430.59  44
   2   2 -15 31351.4 1627.62  43
  -2  -2  15 31273.6 1539.10  37
  -2  -2  15 27380.3 1430.11  36
   2  -2 -15 28617.9 1518.45  33
   2   2 -15 28192.3 1451.00  39
  -2   2  15 26998.0 1543.16  37
  -2   2  15 30879.2 1585.19  36
   2   2 -15 28469.0 1551.40  34
   2  -2 -14 2690.31 382.308  61
   2  -2 -14 2780.07 414.519  56
  -2  -2  14 2410.99 355.032  58
  -2   2  14 2542.16 338.021  57
   2  -2 -14 2455.94 353.093  54
  -2  -2  14 2291.22 393.496  57
   2   2 -14 2810.79 373.711  56
   2  -2 -14 2205.88 324.406  55
  -2  -2  14 2220.83 338.856   1
  -2   2  14 2368.84 301.498   5
  -2   2  14 2827.98 363.637   1
  -2  -2  14 2520.08 378.911   5
  -2   2  14 2798.15 402.320  51
   2   2 -14 2967.33 369.882  50
   2  -2 -14 2386.51 300.001  50
  -2  -2  14 2304.72 412.122  51
   2   2 -14 1601.81 371.592  43
  -2   2  14 2613.66 351.590  45
  -2  -2  14 2435.48 306.003  44
  -2  -2  14 2908.90 426.203  45
  -2   2  14 1968.55 276.377  35
   2  -2 -14 2604.84 372.176  33
   2   2 -14 2604.83 364.826  34
  -2   2  14 2743.87 408.504  37
  -2   2  14 2692.60 410.054  36
  -2  -2  14 2408.63 340.770  37
   2   2 -14 2173.07 307.171  39
  -2  -2  14 2657.56 321.085  36
   2  -2 -13 47279.4 2098.15  61
   2  -2 -13 44935.4 2160.89  54
   2  -2 -13 45761.8 2176.09  56
  -2  -2  13 48711.7 2146.55  58
   2  -2 -13 45663.1 2056.61  55
   2   2 -13 45551.2 2139.63  56
  -2   2  13 45625.7 2101.11  57
  -2  -2  13 46479.1 2144.91  57
  -2   2  13 47542.0 2104.26   1
  -2  -2  13 46782.2 2136.00   1
  -2  -2  13 46226.8 2129.06   5
  -2   2  13 43921.7 2014.09   5
  -2   2  13 46155.7 2131.44  51
   2   2 -13 49158.1 2099.07  50
  -2  -2  13 48964.3 2139.87  51
   2  -2 -13 46814.7 2005.48  50
   2   2 -13 49039.9 2193.26  43
   2  -2 -13 48435.1 2155.74  43
  -2  -2  13 48420.8 2159.26  45
  -2  -2  13 46495.2 2017.76  44
  -2   2  13 46426.5 2100.37  45
  -2  -2  13 48705.6 2035.03  36
   2   2 -13 47869.6 2067.60  39
   2  -2 -13 46799.4 2107.38  33
  -2   2  13 49398.3 2179.40  37
  -2  -2  13 47397.2 2082.57  37
   2   2 -13 47292.0 2156.85  34
  -2   2  13 48796.7 2153.02  36
   2  -2 -12 10868.2 724.601  61
   2  -2 -12 10738.8 732.038  62
   2  -2 -12 11594.8 794.712  54
  -2  -2  12 12740.9 791.703  58
   2  -2 -12 12408.1 739.397  55
   2  -2 -12 11224.8 791.142  56
   2   2 -12 11679.4 745.255  54
   2   2 -12 12174.6 790.894  56
  -2   2  12 11688.9 750.632  57
  -2  -2  12 13256.4 807.239   5
  -2   2  12 11937.0 703.799   5
   2  -2 -12 11272.4 682.458  50
  -2  -2  12 12567.4 777.483  51
  -2   2  12 12037.2 775.298  51
   2  -2 -12 11115.5 770.113  43
   2   2 -12 12439.1 814.924  43
  -2  -2  12 12309.3 781.318  45
  -2  -2  12 13026.9 734.211  46
  -2   2  12 11245.7 740.429  45
  -2  -2  12 10256.6 671.386  44
  -2  -2  12 10944.2 711.714  37
  -2  -2  12 13261.6 717.447  36
  -2   2  12 11455.4 771.061  37
   2   2 -12 11985.0 725.803  39
   2  -2 -12 12461.6 754.978  33
  -2   2  12 12595.6 792.552  36
   2   2 -12 12080.0 790.162  34
   2  -2 -12 11584.7 604.812  39
   2  -2 -11 26156.1 1269.17  61
   2  -2 -11 23918.8 1266.88  62
  -2  -2  11 25289.3 1286.42  58
   2  -2 -11 25532.3 1330.35  54
  -2   2  11 26994.5 1292.39  57
   2   2 -11 27847.8 1338.31  56
   2   2 -11 27648.4 1298.33  54
   2  -2 -11 26037.3 1245.23  55
   2  -2 -11 25839.1 1338.91  56
  -2  -2  11 28521.5 1325.25   5
  -2   2  11 26786.6 1223.56   5
   2  -2 -11 25122.0 1192.05  50
  -2   2  11 26637.6 1303.61  51
  -2  -2  11 27180.8 1292.66  51
   2  -2 -11 25287.8 1303.54  43
  -2  -2  11 26651.7 1248.73  46
  -2  -2  11 24874.2 1205.06  44
  -2   2  11 27197.3 1289.37  45
   2   2 -11 27877.4 1355.23  43
  -2  -2  11 27294.8 1222.02  36
  -2  -2  11 27841.9 1270.62  37
   2  -2 -11 26558.0 1116.96  39
   2   2 -11 26596.8 1252.16  39
   2   2 -11 27887.4 1335.62  34
   2  -2 -11 27329.4 1280.08  33
  -2   2  11 27753.9 1325.86  37
   2   2 -11 25440.5 1306.26  33
  -2   2  11 25501.6 1293.00  36
   2  -2 -10 4555.60 380.158  61
  -2  -2  10 4738.47 411.877  58
   2  -2 -10 5150.41 392.970  55
  -2   2  10 4235.07 381.198  57
   2   2 -10 4737.28 416.370  56
   2  -2 -10 5206.15 449.049  56
   2  -2 -10 4296.86 412.657  53
   2  -2 -10 4584.29 428.157  54
   2  -2 -10 4749.42 301.525  39
  -2  -2  10 4936.72 361.248  36
   2   2 -10 4749.27 419.640  33
   2   2 -10 4948.31 388.856  39
   2  -2 -10 5284.28 400.730  33
  -2  -2  10 4552.44 372.138  37
  -2   2  10 5279.59 434.887  37
   2   2 -10 4748.02 417.336  34
  -2  -2  10 4347.09 386.402  51
   2  -2 -10 4499.98 410.848  43
  -2   2  10 5036.64 408.780  45
  -2  -2  10 5460.21 429.683   5
  -2   2  10 4731.94 362.639   5
   2  -2  -9 80888.6 3224.72  56
  -2  -2   9 82958.7 3187.58  57
  -2  -2   9 85590.0 3197.52  58
  -2  -2   9 88975.5 3100.33  36
   2  -2  -9 88515.0 3163.46  33
   2  -2  -9 87496.7 3008.52  39
   2   2  -9 90671.8 3241.76  34
   2   2  -9 88054.2 3237.16  33
   2   2  -9 86066.9 3149.88  39
  -2  -2   9 88707.2 3148.06  37
  -2   2   9 89533.8 3225.00  37
  -2  -2   9 75202.8 2949.23  20
  -2   2   9 88092.9 3114.33   5
  -2  -2   9 90041.3 3218.50   5
  -2  -2   8 19.8370 60.2655   5
  -2   2   8 113.443 62.5922   5
  -2  -2   8 33.8071 32.0668  65
   2  -2  -8 74.3247 41.0348  24
  -2  -2   8 16.9117 25.7492  27
  -2  -2   8 84.6507 43.6690  20
   2  -2  -8 103.812 41.2591  16
   2  -2  -8 66.5052 65.2047  33
   2  -2  -8 39.7680 35.1439  39
  -2   2   8 20.1549 67.6864  37
  -2  -2   8 126.291 69.6742  37
  -2  -2   8 206.414 75.0354  36
  -2   2   8 57.0624 31.5289  40
   2   2  -8 21.3274 52.9117  34
  -2   2   7 196191. 7086.78   3
  -2   2   7 200152. 7131.94   5
  -2  -2   7 205211. 7094.15  65
  -2  -2   7 196669. 7093.57  27
   2  -2  -7 196634. 7106.35  24
   2  -2  -7 197043. 7084.35  16
   2  -2  -7 199569. 7165.73  33
   2  -2  -7 197107. 7046.51  39
  -2   2   7 183222. 7050.76  40
  -2   2   7 197655. 7219.99  37
  -2  -2   7 197435. 7153.08  37
  -2  -2   7 202540. 7116.44  36
   2   2  -7 210796. 7243.84  34
   2   2  -7 203303. 7231.60  33
  -2   2   6 97.5283 45.2919   5
  -2   2   6 62.6076 33.1013   3
  -2  -2   6 66.5581 37.3407  65
  -2  -2   6 29.9193 36.4648  27
   2  -2  -6 65.9198 48.5236  24
  -2  -2   6 43.0773 53.4471  37
   2   2  -6 80.6048 67.3135  33
  -2  -2   6 56.2252 56.9527  40
  -2   2   6 39.3989 34.6081  40
   2   2  -6 97.0148 69.4696  34
   2  -2  -6 67.8733 52.5171  33
  -2   2   6 59.8012 60.5695  37
  -2  -2   6 74.5074 43.5975  36
   2  -2  -6 71.9069 41.7509  39
   2  -2  -6 91.2561 40.3237  16
   2  -2  -5 32570.6 1247.65  16
  -2   2   5 31208.6 1225.51   5
  -2   2   5 32576.1 1187.60   3
  -2  -2   5 32288.4 1251.89  65
  -2  -2   5 31330.8 1255.32  27
   2  -2  -5 33221.8 1280.55  24
  -2   2   5 30560.7 1201.27  40
   2  -2  -5 29810.5 1153.04  39
   2   2  -5 32941.7 1313.89  33
   2  -2  -5 31970.9 1242.62  33
  -2   2   5 31712.5 1294.13  37
  -2  -2   5 31304.8 1288.39  40
  -2  -2   5 33224.5 1242.38  37
   2   2  -5 33289.3 1324.48  34
   2   2  -5 30920.3 1200.05  35
  -2  -2   5 32331.1 1204.47  36
   2  -2  -4 372235. 12669.5  16
  -2   2   4 348898. 12571.7   3
  -2   2   4 366121. 12618.6   5
   2  -2  -4 360616. 12684.0  64
  -2  -2   4 376059. 12675.7  65
   2  -2  -4 408274. 12693.3  20
   2  -2  -4 362389. 12699.6  24
  -2   2   4 347146. 12616.3  40
   2   2  -4 356813. 12616.9  35
   2   2  -4 364213. 12711.5  34
   2  -2  -4 357964. 12625.8  33
  -2  -2   4 360606. 12621.9  37
  -2   2   4 332742. 12558.6  38
  -2  -2   4 358786. 12585.5  36
   2   2  -4 356542. 12712.1  33
  -2  -2   4 359487. 12699.7  40
   2  -2  -3 75447.0 2906.04  16
  -2   2   3 77106.4 2801.35   3
  -2  -2   3 82507.4 2920.90  65
   2  -2  -3 79817.1 2932.30  64
   2  -2  -3 87408.0 2934.79  20
   2  -2  -3 79837.0 2942.61  24
  -2   2   3 77937.4 2870.81  40
  -2  -2   3 78269.0 2802.55  36
  -2  -2   3 81179.6 2843.65  37
   2   2  -3 79456.8 2933.10  34
  -2   2   3 79307.0 2835.87  38
  -2  -2   3 82223.9 2929.24  40
   2   2  -3 80950.3 2869.59  35
   2  -2  -3 76163.5 2838.93  33
   2  -2  -2 29150.6 1052.21  20
   2  -2  -2 26565.7 1060.33  24
  -2  -2   2 27176.1 1037.79  65
   2  -2  -2 26368.5 1048.52  64
  -2   2   2 23614.8 917.702   3
   2   2  -2 27037.9 1000.06   7
  -2  -2   2 26951.9 1027.00  38
  -2   2   2 24998.3 918.328  39
  -2  -2   2 26522.1 938.828  37
   2   2  -2 27498.7 1042.73  34
   2   2  -2 27435.9 998.988  35
   2  -2  -1 43053.4 1617.34  24
  -2  -2   1 44657.2 1594.82  65
   2  -2  -1 40147.8 1597.87  64
   2   2  -1 43449.7 1561.64  35
  -2  -2   1 42286.3 1563.44  40
  -2   2   1 41807.2 1497.48  39
  -2  -2   1 45016.7 1580.22  38
  -2   2   1 38797.1 1470.94   6
   2  -2  -1 43314.0 1536.78   7
   2   2  -1 41591.1 1540.86   7
   2  -2   0 16574.5 637.259   4
   2   2   0 16222.6 647.013   7
   2  -2   0 15989.5 636.497   7
   2   2   0 15547.9 640.276   4
   2  -2   0 14203.2 691.396  64
   2  -2   0 16748.7 698.694  27
  -2  -2   0 16582.0 654.850  40
   2   2   0 15786.9 602.194  36
  -2   2   0 15038.8 624.268  39
   2   2   0 16843.4 678.669  35
   2  -2   1 471938. 16415.1   7
   2  -2   1 468648. 16418.8   4
   2   2   1 453250. 16426.7   7
   2   2   1 458636. 16418.0   4
  -2   2  -1 444147. 16419.1  39
   2   2   1 457083. 16388.8  37
  -2   2  -1 458555. 16380.2  33
   2   2   1 482725. 16469.8  35
  -2  -2  -1 482316. 16446.0  38
   2   2   1 465180. 16401.4  36
   2  -2   1 468287. 16477.8  27
  -2  -2  -1 474112. 16411.5  40
   2  -2   1 461082. 16462.9  16
   2  -2   2 167370. 5847.45  16
   2   2   2 162273. 5814.56   4
   2  -2   2 166129. 5819.89   4
  -2  -2  -2 171748. 5853.51  65
   2  -2   2 159147. 5858.56  64
   2  -2   2 175597. 5862.90  20
   2  -2   2 169502. 5878.84  24
  -2  -2  -2 157836. 5773.32  40
  -2   2  -2 161330. 5791.06  33
  -2  -2  -2 168589. 5824.51  38
  -2   2  -2 159617. 5825.31  39
   2   2   2 162137. 5797.07  37
   2   2   2 168272. 5864.36  35
  -2   2  -2 151856. 5753.62  34
   2   2   2 158244. 5806.14  36
   2  -2   3 9479.16 447.368  16
   2   2   3 9230.99 441.424   4
   2  -2   3 9977.57 460.318   5
   2  -2   3 9201.87 446.640   4
  -2  -2  -3 9511.57 451.017  65
   2  -2   3 9547.79 467.035  64
   2  -2   3 10398.2 471.400  20
   2  -2   3 9562.31 471.971  24
  -2  -2  -3 8608.42 378.024  40
  -2   2  -3 9045.55 452.680  39
  -2   2  -3 8708.33 380.460  34
  -2  -2  -3 9907.29 435.174  38
  -2   2  -3 9114.22 431.430  33
   2  -2   3 9128.51 456.629  36
   2   2   3 9841.74 440.129  37
   2   2   3 9441.96 446.315  36
   2  -2   4 22733.0 921.511  16
   2  -2   4 22856.8 955.660   5
   2   2   4 23303.8 948.528   4
   2  -2   4 23007.6 951.331   4
   2   2   4 22756.5 972.316   3
   2  -2   4 23588.8 949.508  64
  -2  -2  -4 22503.3 923.051  65
  -2  -2  -4 23170.1 944.500  27
   2  -2   4 23219.5 949.099  24
  -2  -2  -4 21167.8 832.835  40
  -2  -2  -4 21806.0 936.117  39
   2  -2   4 23769.4 960.644  36
  -2   2  -4 21568.0 865.004  34
  -2  -2  -4 22459.5 906.512  38
  -2   2  -4 24196.3 967.338  39
  -2   2  -4 22945.9 938.304  33
   2   2   4 21924.0 966.251  35
   2   2   4 23364.9 942.036  37
   2   2   4 22591.1 946.579  36
   2  -2   5 39040.3 1397.01  16
   2  -2   5 40049.8 1470.48   5
   2   2   5 39428.2 1459.05   4
   2   2   5 41220.7 1494.63   3
  -2  -2  -5 40602.8 1405.81  65
   2  -2   5 40687.2 1430.46  24
  -2  -2  -5 38502.1 1412.91  27
   2  -2   5 39665.8 1465.92  36
  -2   2  -5 40268.4 1474.45  39
   2   2   5 35831.3 1466.02  35
  -2  -2  -5 41123.2 1447.83  39
   2  -2   5 39848.3 1463.76  37
   2  -2   5 37739.2 1325.77  35
  -2  -2  -5 38047.4 1386.15  38
   2   2   5 38897.8 1452.15  37
  -2   2  -5 39094.0 1453.19  33
  -2   2  -5 38392.6 1365.04  34
   2   2   5 37820.3 1456.58  36
   2   2   6 18387.6 837.530   3
   2   2   6 17954.7 811.370   4
  -2  -2  -6 16764.0 738.062  27
   2  -2   6 16339.2 740.788  24
  -2  -2  -6 16587.0 721.274  65
   2  -2   6 16299.0 719.896  16
   2  -2   6 16741.2 798.043  36
  -2  -2  -6 17477.6 788.365  39
   2   2   6 16856.8 803.542  35
  -2   2  -6 18447.1 832.114  39
   2  -2   6 18204.3 814.264  37
  -2   2  -6 18091.9 814.200  33
   2   2   6 16885.2 801.002  37
  -2  -2  -6 17072.8 727.007  38
  -2   2  -6 17372.6 724.332  34
   2   2   6 17385.1 814.842  36
   2   2   7 52183.6 1978.75   4
   2   2   7 52643.8 2005.67   3
  -2  -2  -7 48813.9 1821.65  65
  -2  -2  -7 48833.5 1836.84  27
   2  -2   7 48110.2 1842.86  24
   2   2   7 49000.6 1964.25  37
   2  -2   7 50210.6 1964.18  36
  -2  -2  -7 49701.2 1846.53  38
  -2   2  -7 54096.5 1991.34  33
  -2   2  -7 51988.0 1869.83  34
  -2  -2  -7 51577.0 1941.56  39
   2   2   7 52456.8 1972.64  35
  -2   2  -7 50969.1 1983.03  39
   2  -2   7 51762.5 1971.23  37
   2   2   7 49645.3 1976.34  36
   2  -2   7 46578.5 1820.30  16
   2   2   8 1078.70 176.499   3
   2   2   8 901.305 153.000   4
  -2  -2  -8 620.120 136.283  61
   2  -2   8 560.980 131.599  57
  -2  -2  -8 660.493 137.684  55
  -2  -2  -8 656.184 78.2117  27
   2  -2   8 822.494 145.363  51
   2   2   8 672.751 143.350  44
   2  -2   8 538.626 126.548  45
   2   2   8 737.910 134.381  35
  -2   2  -8 635.176 141.118  39
  -2  -2  -8 833.870 137.360  39
   2  -2   8 711.664 140.865  36
   2  -2   8 580.178 127.309  37
  -2   2  -8 699.719 105.747  34
   2   2   8 948.876 160.245  36
  -2  -2  -8 750.069 98.8382  38
   2   2   8 778.011 150.091  37
  -2   2  -8 780.672 143.851  33
  -2   2  -9 171026. 6399.58  61
  -2  -2  -9 172785. 6369.14  59
  -2  -2  -9 174448. 6409.96  61
   2  -2   9 169642. 6396.86  58
   2  -2   9 173495. 6414.86  57
  -2  -2  -9 162883. 6388.72  55
   2   2   9 178032. 6435.68   3
   2   2   9 180093. 6416.05   4
   2  -2   9 172505. 6406.65  51
   2   2   9 166524. 6354.09  51
  -2   2  -9 168768. 6402.22  43
   2  -2   9 171587. 6383.74  44
   2   2   9 173064. 6414.55  44
  -2  -2  -9 171266. 6410.03  43
   2  -2   9 172459. 6398.71  45
   2   2   9 172763. 6420.36  36
  -2   2  -9 176115. 6343.86  38
   2   2   9 178191. 6413.28  37
   2   2   9 169461. 6355.31  35
  -2  -2  -9 164216. 6190.77  38
   2  -2   9 171866. 6384.13  36
   2  -2   9 180340. 6404.98  37
  -2   2  -9 167986. 6268.14  34
  -2   2  -9 184918. 6437.59  33
  -2  -2  -9 175405. 6355.30  39
  -2  -2 -10 36130.4 1579.43  59
  -2   2 -10 35407.1 1616.78  61
  -2  -2 -10 36464.7 1628.92  61
  -2  -2 -10 37109.5 1535.95  60
   2  -2  10 34760.3 1597.16  58
   2  -2  10 33034.5 1532.84  52
   2   2  10 33821.4 1536.80  57
   2  -2  10 34912.3 1617.84  57
  -2  -2 -10 36438.4 1621.57  55
  -2  -2 -10 34157.7 1593.86  56
   2   2  10 37408.0 1634.53   4
   2   2  10 37087.4 1644.91   3
  -2   2 -10 34558.2 1615.02  50
   2  -2  10 37599.8 1637.20  51
  -2  -2 -10 37319.5 1563.17  47
   2   2  10 35489.6 1582.00  51
   2  -2  10 34108.8 1585.59  44
  -2   2 -10 35469.9 1626.53  43
   2  -2  10 35204.7 1607.72  45
  -2  -2 -10 34932.1 1623.24  43
   2   2  10 35180.3 1616.28  44
  -2  -2 -10 37362.6 1571.03  39
  -2   2 -10 36942.9 1551.48  38
   2   2  10 35571.9 1551.09  35
   2  -2  10 34984.5 1595.53  37
   2  -2  10 36669.9 1609.46  36
   2   2  10 36217.0 1631.45  36
   2   2  10 37240.9 1630.24  37
  -2   2 -10 38326.1 1646.79  33
  -2  -2 -11 5369.76 477.084  61
  -2  -2 -11 5809.36 471.328  59
  -2   2 -11 5936.97 501.128  61
  -2  -2 -11 5567.11 420.813  60
   2   2  11 5586.00 486.803  52
   2  -2  11 6324.81 497.623  58
   2  -2  11 5587.98 451.621  52
  -2  -2 -11 5764.31 493.259  55
   2  -2  11 6481.62 519.239  57
   2   2  11 5775.65 448.933  57
  -2  -2 -11 6166.42 490.871  56
   2  -2  11 6889.82 528.010   5
   2   2  11 6110.77 501.760   4
   2   2  11 5665.29 492.404   3
   2  -2  11 6945.93 528.122  51
  -2  -2 -11 5931.04 452.991  47
   2   2  11 6297.52 481.079  51
  -2  -2 -11 6127.46 493.210  50
  -2   2 -11 6129.59 507.180  50
  -2  -2 -11 6183.25 508.555  43
   2   2  11 5749.92 493.649  44
   2  -2  11 6388.39 502.041  45
   2  -2  11 5805.18 480.304  44
  -2   2 -11 5972.95 503.553  43
  -2   2 -11 6415.21 447.114  38
  -2   2 -11 4913.30 460.125  39
   2   2  11 5384.18 427.642  35
   2   2  11 6459.06 516.410  36
   2  -2  11 6756.73 510.820  37
   2  -2  11 6524.01 503.262  36
   2   2  11 5946.48 496.354  37
  -2   2 -11 6114.98 506.243  33
  -2  -2 -11 6197.36 459.318  39
  -2   2 -12 8885.47 654.875  61
  -2  -2 -12 8551.68 605.797  59
  -2  -2 -12 8308.75 553.578  60
  -2  -2 -12 7925.18 617.737  61
   2  -2  12 7900.27 623.806  57
   2  -2  12 8201.05 614.329  58
   2   2  12 9015.41 651.524  52
  -2  -2 -12 8998.42 651.794  55
   2   2  12 8179.01 577.315  57
   2  -2  12 8136.86 574.262  52
  -2  -2 -12 8727.88 629.233  56
   2   2  12 7536.87 642.750   1
   2  -2  12 8246.91 656.234   1
   2  -2  12 8272.37 643.115   5
   2   2  12 9296.57 667.968   3
   2   2  12 9980.35 676.883   4
   2  -2  12 8226.18 635.276   4
   2  -2  12 8662.89 648.138  51
  -2   2 -12 9065.28 658.507  50
  -2  -2 -12 9240.70 647.966  50
  -2  -2 -12 8618.08 575.671  47
   2   2  12 8747.64 624.635  51
   2   2  12 9107.16 666.783  44
   2  -2  12 9634.45 656.097  45
  -2  -2 -12 8229.04 639.234  43
  -2   2 -12 9523.31 680.369  43
   2  -2  12 7877.48 610.916  44
   2   2  12 8702.06 652.594  36
   2  -2  12 10159.4 667.334  36
   2   2  12 7589.17 548.280  35
   2  -2  12 8589.09 634.327  37
  -2   2 -12 8700.72 652.756  39
  -2   2 -12 8334.74 551.558  38
  -2  -2 -12 8504.02 587.067  39
  -2   2 -12 8031.85 640.512  33
   2   2  12 9248.21 665.507  37
   2  -2  13 18276.4 1063.09  14
  -2  -2 -13 17480.2 949.380  60
  -2   2 -13 18913.6 1102.71  61
  -2  -2 -13 19667.8 1117.89  61
  -2  -2 -13 18737.1 1035.90  59
   2   2  13 20795.8 1141.63  52
  -2  -2 -13 19618.9 1107.74  55
   2  -2  13 18509.5 1098.57  57
   2  -2  13 20469.3 1101.41  58
   2   2  13 19259.9 1024.11  57
  -2  -2 -13 18767.9 1059.92  56
  -2   2 -13 17150.5 1095.76  55
   2  -2  13 18736.0 1123.38   4
   2   2  13 18372.7 1126.10   1
   2   2  13 19488.1 1115.29   4
   2   2  13 19774.4 1117.83   3
   2  -2  13 16488.0 1077.65   1
  -2   2 -13 17584.5 1087.08  50
  -2  -2 -13 20063.3 1007.62  47
  -2  -2 -13 19635.9 1104.55  50
   2  -2  13 20400.3 1134.58  51
   2  -2  13 18802.5 1007.77  52
   2   2  13 19325.9 1074.51  51
   2   2  13 19675.4 1086.61  41
   2  -2  13 20993.7 1127.16  45
  -2   2 -13 17944.6 1092.75  43
   2   2  13 20352.8 1142.48  44
  -2  -2 -13 19186.7 1113.92  43
   2  -2  13 19168.7 1085.45  44
   2   2  13 18875.7 1113.34  36
   2   2  13 16498.1 946.937  35
  -2  -2 -13 18826.3 1023.82  39
  -2   2 -13 19484.3 1104.78  39
  -2   2 -13 17562.6 946.400  38
   2  -2  13 19806.7 1099.69  36
   2  -2  13 19915.6 1120.54  37
   2   2  13 19392.2 1122.02  37
  -2   2 -13 20110.3 1149.64  33
   2  -2  14 11678.8 816.349  14
  -2  -2 -14 14183.7 889.731  61
  -2   2 -14 13513.7 892.832  61
  -2   2 -14 11561.7 821.972  59
  -2  -2 -14 11656.6 719.717  60
  -2  -2 -14 13615.7 813.176  59
  -2  -2 -14 10690.4 814.074  55
   2   2  14 11263.4 825.805  52
  -2  -2 -14 11690.7 801.813  56
   2   2  14 14507.7 826.135  57
  -2   2 -14 11714.8 846.858  55
   2  -2  14 12279.9 820.167  58
   2  -2  14 11293.5 834.063  57
   2  -2  14 11888.3 866.353   4
   2   2  14 12823.2 870.727   4
   2  -2  14 12423.7 882.117   1
   2   2  14 10163.8 829.021   1
  -2  -2 -14 11230.9 733.778  47
   2   2  14 12823.6 832.853  51
   2  -2  14 12068.5 852.932  51
  -2  -2 -14 12658.8 846.979  50
   2  -2  14 12497.5 787.530  52
   2  -2  14 12863.3 853.744  45
   2   2  14 11937.4 822.569  41
   2   2  14 12839.0 874.913  44
  -2   2 -14 11099.4 828.004  43
   2  -2  14 13093.8 854.788  44
  -2  -2 -14 12513.4 871.158  43
   2  -2  14 12462.5 843.116  36
  -2   2 -14 12360.9 841.541  39
   2   2  14 12241.0 867.368  36
  -2  -2 -14 11491.9 762.413  39
  -2   2 -14 13616.0 905.526  33
   2   2  14 12516.2 869.127  37
   2  -2  14 11786.5 834.524  37
   2  -2  15 44480.4 2089.45  14
   2   2  15 46016.6 2184.24   4
   2  -2  15 44684.7 2182.73   4
   2  -2  15 42618.5 2170.45   1
   2   2  15 44871.6 2200.82   1
  -2  -2 -15 45575.3 2156.44  55
   2  -2  15 46606.8 2182.28  57
   2   2  15 46833.3 2066.25  57
  -2  -2 -15 44712.1 2096.73  56
   2   2  15 45781.6 2147.56  52
   2  -2  15 45874.1 2119.73  58
  -2   2 -15 42332.0 2141.93  55
  -2  -2 -15 46553.6 2178.82  61
  -2   2 -15 45954.4 2131.83  59
  -2  -2 -15 48470.1 2083.62  59
  -2   2 -15 46269.3 2171.46  61
  -2  -2 -15 47374.8 2151.64  50
   2   2  15 46640.1 2130.67  51
  -2   2 -15 45625.5 2075.82  47
   2  -2  15 47678.8 2186.54  51
   2  -2  15 45102.3 2022.82  52
  -2  -2 -15 51355.6 2231.52  43
   2  -2  15 46694.0 2156.29  45
   2  -2  15 46095.0 2137.94  44
   2   2  15 47150.4 2193.97  44
  -2   2 -15 42811.3 2144.15  43
   2   2  15 45779.5 2112.91  41
   2   2  15 45500.0 2180.81  36
   2   2  15 47717.3 2203.91  37
   2  -2  15 45749.9 2143.07  36
  -2   2 -15 48075.5 2219.71  33
  -2  -2 -15 43068.8 2026.55  39
  -2   2 -15 46937.6 2147.03  39
   2  -2  15 48111.9 2185.27  37
   2  -2  16 7286.31 688.238   1
   2  -2  16 7915.73 701.036   4
   2   2  16 8387.81 723.804   1
   2   2  16 7646.98 681.724   4
  -2   2 -16 8038.01 697.961  55
   2  -2  16 8305.23 687.438  57
  -2  -2 -16 7157.43 645.438  55
   2   2  16 7850.15 605.615  57
   2   2  16 7024.53 642.493  52
  -2   2 -16 8169.51 653.043  59
  -2   2 -16 6634.23 637.725  61
  -2  -2 -16 9203.71 720.169  61
  -2  -2 -16 7294.00 585.504  59
   2   2  16 7809.66 646.151  51
  -2  -2 -16 7771.04 658.910  50
   2  -2  16 8323.15 698.716  51
  -2   2 -16 7955.89 617.656  47
   2  -2  16 7510.20 645.500  44
   2   2  16 7271.33 662.946  44
   2   2  16 8738.49 669.047  41
   2  -2  16 7884.39 666.933  45
  -2   2 -16 6961.05 651.501  43
  -2  -2 -16 8586.64 701.729  43
  -2   2 -16 8105.10 679.430  39
  -2  -2 -16 7046.61 573.407  39
  -2   2 -16 7126.32 676.360  33
   2  -2  16 7156.32 641.937  36
   2   2  16 7028.83 660.130  37
  -2   2 -17 9830.23 722.612  59
  -2   2 -17 9395.49 741.701  61
  -2  -2 -17 8022.38 706.425  61
  -2  -2 -17 9203.44 657.468  59
  -2   2 -17 8228.97 635.306  47
   2  -2  17 8392.80 725.603  51
   2   2  17 8959.05 701.203  51
  -2  -2 -17 10766.0 761.764  50
   2   2  17 9035.12 718.896  52
  -2  -2 -17 8671.98 718.940  55
  -2   2 -17 8620.01 735.270  55
   2  -2  17 10619.1 787.093  57
   2  -2  17 7911.61 683.458  44
  -2  -2 -17 10154.0 779.668  43
   2   2  17 8839.18 678.594  41
  -2   2 -17 9306.39 741.305  43
   2  -2  17 9579.50 736.187  45
   2  -2  17 8996.80 762.398   4
   2   2  17 8467.17 751.952   1
   2  -2  17 8506.28 747.192   1
  -2   2 -18 1277.00 276.462  61
  -2   2 -18 1006.88 234.060  59
  -2  -2 -18 1287.10 281.752  61
   2   2  18 1279.10 255.883  51
   2   2  18 961.998 240.429  52
  -2   2 -18 863.679 185.786  47
  -2  -2 -18 1163.29 266.316  50
   2  -2  18 1238.03 289.536  51
   2  -2  18 967.593 248.017  57
  -2  -2 -18 1362.04 233.393  59
  -2   2 -18 1215.95 287.625  55
  -2   2 -18 1298.49 275.499  43
  -2  -2 -18 1563.42 308.164  43
   2  -2  18 1292.03 264.068  44
   2  -2  18 1168.97 267.722  45
   2   2  18 1136.93 229.100  41
   2   2  18 1211.35 293.640   1
   2  -2  18 1271.33 307.584   1
  -2   2 -19 14232.3 893.636  59
  -2   2 -19 15186.5 975.014  61
  -2   2 -19 15565.8 895.253  60
  -2  -2 -19 17329.6 1023.63  61
   2  -2  19 17209.6 1023.95  57
  -2   2 -19 15903.1 998.659  55
   2   2  19 15352.4 951.361  52
   2   2  19 16101.8 962.843  51
  -2   2 -19 16885.9 1000.39  50
  -2  -2 -19 16741.5 972.818  50
   2  -2  19 15686.5 993.091  51
  -2  -2 -19 17131.7 1025.51  43
  -2   2 -19 15668.0 979.241  43
   2  -2  19 16935.3 980.341  44
   2  -2  19 17814.8 1004.79  45
   2   2  19 15862.0 1029.35   1
  -2   2 -20 515.711 163.679  61
  -2  -2 -20 431.689 165.212  61
  -2   2 -20 491.180 162.932  55
   2  -2  20 233.234 139.705  57
  -2   2 -20 338.473 123.099  59
   2  -2  20 611.733 162.058  28
  -2   2 -20 248.412 137.663  50
   2  -2  20 450.601 168.795  51
  -2  -2 -20 232.744 122.164  50
   2   2  20 493.080 155.933  51
   2   2  20 228.332 126.647  52
   2  -2  20 554.241 167.567  44
  -2   2 -20 457.813 158.099  43
  -2  -2 -20 500.162 165.891  43
   2  -2  20 358.677 145.719  45
   2   2  20 390.211 168.952   1
   2   2  21 4418.55 422.626   1
  -2   2 -21 4962.24 422.009  61
  -2   2 -21 4320.28 399.783  55
   2  -2  21 5265.30 441.053  57
   2  -2  21 4312.79 379.739  28
   2  -2  21 4787.86 426.317  51
  -2   2 -21 4748.11 406.505  50
  -2  -2 -21 5317.74 409.638  50
   2   2  21 4109.03 368.982  51
   2  -2  21 4594.79 384.835  44
  -2   2 -21 4257.78 380.061  43
  -2  -2 -21 5002.78 428.747  43
   2   2  21 4686.50 425.566  44
   2  -2  21 3916.85 371.786  45
  -2  -2 -21 4616.03 395.269  30
  -2   2 -22 95.4251 107.554  61
  -2   2 -22-39.4602 111.189  55
   2  -2  22-21.8044 112.534  51
  -2   2 -22 54.2484 103.537  50
   2   2  22 106.250 111.761  44
   2   2  22 21.0420 122.347   1
   2  -2  22-60.5768 106.199  32
   2  -4 -23 126.948 73.9474  19
   2   4 -22 3151.46 325.675  61
  -2  -4  22 3511.45 324.881  51
   2   4 -22 3345.18 313.513  55
  -2   4  22 3364.60 342.753  44
  -2  -4  22 2903.26 325.856  45
   2   4 -22 3506.91 343.829  43
   2  -4 -22 3856.05 363.965  43
   2  -4 -22 3087.49 314.756  19
   2  -4 -22 4018.52 304.606  11
   2  -4 -21 2823.45 287.584  61
   2   4 -21 2516.02 313.461  61
  -2   4  21 2321.75 280.912  51
  -2  -4  21 2067.58 284.916  51
   2   4 -21 2319.22 264.353  50
  -2   4  21 2112.71 268.142  52
   2   4 -21 2498.03 298.169  55
   2  -4 -21 2580.39 272.967  55
  -2   4  21 2660.32 324.870  44
  -2  -4  21 1853.29 282.716  45
   2   4 -21 3033.77 353.336  43
   2  -4 -21 2811.19 341.389  43
   2  -4 -21 2456.93 305.137  19
   2  -4 -21 3176.09 304.118  11
   2   4 -20 15962.4 982.063  61
   2  -4 -20 16088.1 910.852  61
   2   4 -20 16093.2 907.988  50
  -2   4  20 15318.0 938.212  51
  -2  -4  20 16635.2 964.906  51
   2   4 -20 16568.4 963.079  55
  -2   4  20 16264.1 949.497  52
  -2  -4  20 16097.4 975.262  58
   2  -4 -20 15995.4 895.578  55
  -2   4  20 15913.7 979.162  44
   2  -4 -20 18066.4 1026.55  43
  -2  -4  20 16276.7 993.656  45
   2   4 -20 15263.3 980.630  43
   2  -4 -20 16515.5 915.374  11
   2   4 -19 660.638 214.107  61
   2  -4 -19 780.447 201.282  61
   2  -4 -19 593.074 185.390  55
   2  -4 -19 620.215 201.602  56
   2   4 -19 380.839 189.979  55
  -2  -4  19 766.501 220.869  58
  -2   4  19 489.276 183.870  52
   2   4 -19 634.910 195.403  50
  -2  -4  19 681.908 217.900  51
  -2   4  19 796.169 207.690  51
   2   4 -19 481.152 199.081  43
  -2   4  19 378.356 164.046  41
  -2  -4  19 909.557 237.626  45
   2  -4 -19 710.799 220.880  43
   2  -4 -19 558.389 186.266  11
   2  -4 -19 438.477 160.691  13
   2   4 -18 24796.4 1302.02  59
   2   4 -18 25685.4 1469.25  61
   2  -4 -18 25973.9 1384.11  61
   2  -4 -18 28053.8 1546.50  56
   2  -4 -18 26820.1 1376.19  55
   2   4 -18 25570.0 1434.90  55
  -2  -4  18 27204.3 1485.30  58
  -2   4  18 26269.1 1450.93  52
  -2   4  18 27569.6 1387.49   1
   2   4 -18 28025.6 1428.84  50
  -2  -4  18 27450.6 1453.76  51
  -2   4  18 27606.6 1463.84  51
   2  -4 -18 29966.6 1544.31  43
   2   4 -18 25421.5 1503.91  43
   2  -4 -18 29178.7 1380.92  13
   2  -4 -17 9593.00 688.784  13
   2  -4 -17 8972.11 690.789  61
   2   4 -17 8556.97 738.168  61
   2   4 -17 9141.85 742.268  55
   2  -4 -17 7942.32 743.786  56
  -2  -4  17 8820.53 738.720  58
   2  -4 -17 8885.32 673.119  55
  -2   4  17 8500.88 668.878   1
  -2   4  17 8738.47 723.659  51
   2  -4 -17 9258.50 617.132  50
  -2  -4  17 9202.31 726.598  51
   2   4 -17 8291.77 685.491  50
   2  -4 -17 8510.21 747.715  43
   2   4 -17 8504.53 762.206  43
  -2   4  17 9166.87 678.497  45
   2   4 -17 8080.53 668.517  39
   2   4 -17 8312.71 756.079  33
  -2   4  17 7758.18 724.549  37
   2  -4 -16 428.570 153.993  13
   2  -4 -16 449.431 165.820  61
   2   4 -16 524.279 205.140  61
   2  -4 -16 361.948 156.048  55
   2  -4 -16 564.777 232.820  56
  -2  -4  16 737.784 224.262  57
   2   4 -16 284.262 148.848  56
  -2  -4  16 92.3316 124.407  58
  -2   4  16 291.853 148.353   1
  -2  -4  16 585.059 198.881  51
  -2   4  16 437.879 188.547  51
   2  -4 -16 399.011 139.043  50
   2   4 -16 570.105 198.157  50
   2  -4 -16 649.620 220.725  43
  -2   4  16 826.584 209.421  45
   2   4 -16 252.450 191.717  43
   2   4 -16 552.491 203.822  33
  -2   4  16 193.164 155.189  37
   2   4 -16 324.353 164.735  39
  -2  -4  15 14282.2 972.241  14
   2  -4 -15 16721.1 980.071  13
   2  -4 -15 15777.1 974.554  61
   2   4 -15 16589.2 1079.01  61
   2  -4 -15 16544.9 1109.74  56
   2   4 -15 15983.1 1017.84  56
  -2  -4  15 16230.7 1054.96  57
   2  -4 -15 17001.0 984.842  55
  -2  -4  15 17461.9 1094.87  58
   2  -4 -15 17250.9 931.586  50
   2   4 -15 15299.0 999.334  50
  -2  -4  15 16655.8 1019.52  51
  -2   4  15 17166.5 1062.68  51
  -2  -4  15 15642.4 977.854  46
  -2   4  15 16332.0 981.159  45
   2  -4 -15 17137.7 1082.06  43
   2   4 -15 15842.5 1091.18  43
  -2   4  15 13502.8 950.120  35
   2   4 -15 14720.8 982.300  39
   2   4 -15 16002.1 1088.91  33
  -2   4  15 15244.0 1056.76  37
  -2  -4  15 15975.9 948.361  37
   2   4 -15 14599.8 1002.14  34
   2  -4 -14 2688.86 350.349  13
  -2  -4  14 2220.22 350.589  14
   2   4 -14 2432.41 372.223  61
   2  -4 -14 2783.89 354.525  61
   2  -4 -14 2643.12 371.624  62
   2  -4 -14 2858.92 366.920  55
   2  -4 -14 1912.98 363.995  56
  -2  -4  14 2556.90 390.260  57
  -2  -4  14 1968.96 347.741  58
   2  -4 -14 2194.37 384.948  54
   2   4 -14 2529.37 354.334  56
  -2  -4  14 2687.48 398.053   5
  -2   4  14 2881.65 404.428  51
  -2  -4  14 2535.04 366.653  51
   2  -4 -14 2614.77 350.810  50
  -2  -4  14 2644.31 352.676  46
  -2   4  14 2730.38 356.383  45
   2   4 -14 2959.54 429.707  43
  -2  -4  14 3296.95 419.558  45
   2  -4 -14 2596.86 396.028  43
   2   4 -14 2606.47 404.549  33
  -2  -4  14 2562.09 354.308  37
  -2   4  14 3025.79 435.987  36
   2   4 -14 2821.48 378.948  39
  -2   4  14 3226.55 424.762  37
   2   4 -14 2130.30 342.551  34
  -2  -4  13 81424.4 3385.09  14
   2  -4 -13 75385.6 3386.02  62
   2   4 -13 78426.7 3426.68  61
   2  -4 -13 83713.2 3340.21  61
   2  -4 -13 75899.7 3459.23  54
  -2   4  13 82236.9 3311.38  57
   2   4 -13 82293.9 3414.32  56
   2  -4 -13 86045.9 3351.06  55
  -2  -4  13 82387.0 3432.72  57
   2  -4 -13 79311.1 3488.63  56
  -2  -4  13 83121.2 3445.23  58
  -2  -4  13 82669.8 3431.40   1
  -2  -4  13 84470.2 3445.14   5
   2  -4 -13 84922.6 3258.03  50
  -2   4  13 79840.7 3398.98  51
  -2  -4  13 84960.3 3390.78  51
  -2  -4  13 82267.5 3425.16  45
  -2   4  13 80036.1 3328.31  45
  -2  -4  13 80845.9 3378.59  46
   2   4 -13 82724.2 3489.08  43
   2  -4 -13 84476.3 3461.96  43
   2   4 -13 81354.7 3427.60  34
   2   4 -13 81014.4 3469.50  33
  -2   4  13 78736.1 3431.61  37
   2   4 -13 83249.4 3401.76  39
  -2  -4  13 81393.9 3274.23  37
  -2   4  13 83312.9 3471.57  36
  -2  -4  12 2186.11 313.765  14
  -2  -4  12 2440.48 339.094   5
  -2  -4  12 3238.35 384.964   1
   2  -4 -12 2644.50 318.688  55
   2  -4 -12 2023.01 342.953  56
   2   4 -12 2499.48 338.690  56
   2  -4 -12 2216.63 349.700  54
  -2  -4  12 2356.05 340.436  58
  -2  -4  12 1940.73 309.222  57
   2  -4 -12 2705.71 324.949  61
   2  -4 -12 2281.66 330.710  62
   2  -4 -12 2953.51 300.893  50
  -2  -4  12 2557.86 323.506  51
  -2   4  12 2425.31 327.442  51
  -2  -4  12 2540.14 351.623  45
   2   4 -12 2570.16 367.181  43
  -2   4  12 2077.22 287.768  45
  -2  -4  12 2535.43 323.697  46
   2  -4 -12 2539.54 351.518  43
  -2   4  12 2842.29 371.477  37
  -2   4  12 2282.49 343.507  36
   2   4 -12 2647.79 343.279  39
   2   4 -12 2540.74 358.743  33
  -2  -4  12 2456.77 282.337  37
   2   4 -12 2876.39 356.955  34
  -2  -4  11 47524.5 2152.51   5
  -2  -4  11 49665.0 2170.73   1
   2  -4 -11 52525.5 2108.08  55
  -2  -4  11 50032.8 2162.28  57
   2   4 -11 51296.6 2182.53  56
   2  -4 -11 45360.0 2205.75  54
   2  -4 -11 48006.8 2214.24  56
   2  -4 -11 50678.7 2095.66  61
   2  -4 -11 46010.1 2173.26  62
  -2  -4  11 47023.6 2099.60  51
  -2  -4  11 45477.2 2112.75  49
   2  -4 -11 50033.5 2037.52  50
   2  -4 -11 49466.6 2168.25  43
  -2  -4  11 52100.6 2182.98  45
  -2  -4  11 49106.4 2154.01  46
  -2   4  11 47398.1 2092.67  45
   2   4 -11 46921.7 2127.35  39
   2   4 -11 48584.8 2191.08  33
   2   4 -11 48562.4 2167.72  34
  -2   4  11 49268.7 2182.88  37
  -2  -4  11 47365.8 1959.35  36
  -2  -4  11 50515.7 2036.94  37
  -2   4  11 51657.2 2223.21  36
  -2  -4  10 4359.45 414.986   5
   2  -4 -10 4335.85 379.641  61
   2  -4 -10 4228.26 434.468  62
  -2  -4  10 4405.42 425.599  57
   2   4 -10 4856.48 439.448  56
   2  -4 -10 4888.56 398.874  55
   2  -4 -10 4506.23 463.396  54
   2  -4 -10 4770.32 470.126  56
  -2  -4  10 4317.79 397.365  51
  -2  -4  10 5089.19 432.643  49
   2  -4 -10 4226.90 348.099  50
   2  -4 -10 4748.90 454.918  43
  -2  -4  10 4819.37 435.248  46
  -2  -4  10 4464.16 432.972  45
  -2   4  10 4335.66 393.286  45
   2   4 -10 5263.34 451.813  34
  -2   4  10 5186.14 448.978  37
   2   4 -10 4419.88 406.981  39
   2   4 -10 4384.08 430.639  33
  -2  -4  10 4442.14 356.312  37
  -2  -4  10 4287.67 317.487  36
  -2   4  10 4504.67 437.649  36
  -2  -4   9 86.7841 55.7371  20
   2  -4  -9 60.9470 48.9768  16
  -2  -4   9 26.2280 95.8218   5
   2  -4  -9 164.611 83.4277  61
   2  -4  -9 61.2389 87.7733  62
   2  -4  -9 379.048 108.775  55
  -2  -4   9 151.113 80.7375  57
  -2  -4   9 464.502 143.774  58
   2  -4  -9 288.311 125.658  54
   2   4  -9 54.3125 61.6266  56
  -2  -4   9 145.206 61.2679  27
  -2  -4   9 88.1389 74.1064  51
  -2  -4   9 286.455 114.979  49
  -2  -4   9 76.3716 77.4312  45
   2  -4  -9 133.049 100.875  43
  -2  -4   9 273.986 114.429  46
  -2   4   9 113.847 81.6052  36
  -2  -4   9 211.774 79.2037  37
  -2  -4   9 285.129 73.3031  36
   2   4  -9 166.868 84.5683  34
   2   4  -9-29.1338 88.5784  33
  -2   4   9 53.6080 71.9201  37
  -2  -4   8 1928.95 216.307  20
   2  -4  -8 2045.27 209.541  16
  -2  -4   8 1742.93 236.115   5
  -2   4   8 1717.50 169.324   3
   2  -4  -8 1590.05 243.640  62
   2  -4  -8 1710.10 256.820  54
  -2  -4   8 1982.42 251.289  58
   2   4  -8 2453.65 271.895  56
  -2  -4   8 2195.89 247.587  57
  -2  -4   8 1784.65 200.363  27
   2  -4  -8 2333.31 233.959  24
  -2  -4   8 1680.54 236.426  49
  -2  -4   8 2249.94 256.992  45
  -2  -4   8 2095.08 261.085  46
   2  -4  -8 1901.77 242.262  43
   2   4  -8 2008.81 255.950  33
  -2  -4   8 2113.41 177.819  36
  -2  -4   8 1880.20 189.151  37
  -2   4   8 2296.60 265.174  37
   2   4  -8 2105.33 254.359  34
  -2   4   8 2418.48 282.622  36
   2  -4  -7 9857.65 537.281  16
  -2  -4   7 9445.35 554.187  20
  -2  -4   7 9349.92 527.322  65
   2  -4  -7 8570.97 600.402  62
   2  -4  -7 9119.17 601.622  56
  -2  -4   7 9843.18 544.911  27
   2  -4  -7 10027.4 564.085  24
   2  -4  -7 9709.37 539.629  20
   2   4  -7 9745.01 591.711  34
  -2   4   7 10546.5 592.470  37
  -2   4   7 8985.05 583.880  36
  -2  -4   7 8365.38 456.965  37
   2   4  -7 10048.6 604.081  33
  -2  -4   7 9507.04 592.102  46
  -2   4   7 8995.64 454.472   3
  -2  -4   7 10236.4 583.477   5
  -2  -4   6 11085.4 617.319  20
   2  -4  -6 12122.2 604.542  16
  -2   4   6 10704.4 498.616   3
  -2  -4   6 10980.7 605.106   5
  -2  -4   6 10309.1 581.408  65
   2  -4  -6 11776.9 611.143  27
  -2  -4   6 11576.8 607.738  27
   2  -4  -6 11191.0 600.585  20
   2  -4  -6 11285.3 620.701  24
  -2   4   6 9985.15 470.526  40
  -2   4   6 10831.0 628.846  36
   2   4  -6 11127.3 632.645  33
  -2   4   6 11556.3 620.193  37
   2   4  -6 11454.5 631.706  34
  -2  -4   6 11261.6 500.334  37
  -2  -4   5 13975.3 739.321  20
   2  -4  -5 15088.1 720.798  16
  -2   4   5 14564.0 613.093   3
  -2  -4   5 15129.2 716.588   5
  -2  -4   5 14129.4 711.475   6
  -2  -4   5 15272.5 731.174  65
   2  -4  -5 14574.8 749.780  24
   2  -4  -5 14361.4 723.789  27
  -2  -4   5 15506.8 746.048  27
   2  -4  -5 15254.5 735.076  20
  -2   4   5 14126.1 613.824  40
  -2   4   5 14780.5 717.767  37
   2   4  -5 13842.9 600.889  35
  -2   4   5 13566.8 573.971  38
  -2  -4   5 14568.4 588.308  37
   2   4  -5 15854.9 756.358  34
   2   4  -5 14800.1 745.944  33
   2  -4  -4 9845.79 542.035  16
  -2   4   4 9711.03 437.751   3
  -2  -4   4 10190.9 530.280   6
  -2  -4   4 9868.25 550.165  65
   2  -4  -4 10934.5 588.269  24
  -2  -4   4 9771.93 556.483  27
   2  -4  -4 10577.0 556.972  27
   2  -4  -4 9841.09 547.522  20
  -2   4   4 8769.97 452.884  40
   2   4  -4 9642.31 553.213  34
   2   4  -4 10338.6 460.463  35
  -2   4   3 6197.51 315.457   3
  -2  -4   3 6743.71 392.582   6
  -2  -4   3 6971.88 433.282  27
   2  -4  -3 6887.98 426.775  27
   2  -4  -3 6810.88 448.237  24
  -2  -4   3 7036.66 431.198  65
   2  -4  -3 7066.51 438.269  20
   2  -4  -3 6823.49 419.013  16
   2   4  -3 6420.37 411.400  34
   2   4  -3 6893.01 355.756  35
  -2  -4   2 201174. 7084.59   6
   2  -4  -2 197444. 7179.49  24
  -2  -4   2 194964. 7159.19  27
  -2  -4   2 188594. 7134.13  65
   2  -4  -2 201002. 7158.47  20
   2   4  -2 191170. 7059.45  35
   2   4  -2 199121. 7136.40  34
  -2  -4   1 60729.1 2182.24   6
   2  -4  -1 53452.7 2229.53  27
   2  -4  -1 58744.8 2280.29  24
  -2  -4   1 60998.7 2273.23  27
  -2  -4   1 58052.6 2249.84  65
   2  -4  -1 60131.9 2264.64  20
   2   4  -1 55142.6 2041.93  36
   2   4  -1 60660.3 2196.66  35
  -2  -4   0 116768. 4101.75   6
   2   4   0 104138. 4018.23   7
   2  -4   0 113046. 4206.36  24
  -2  -4   0 112159. 4191.95  27
   2  -4   0 114654. 4186.18  27
  -2  -4   0 103456. 4156.90  65
   2  -4   0 117744. 4177.84  16
   2  -4   0 118710. 4199.33  20
   2   4   0 109594. 4006.19  36
   2   4   0 120438. 4154.37  35
  -2   4   0 113785. 4012.90  33
   2  -4   1 13882.1 681.036  27
   2   4   1 13727.4 661.947  35
  -2   4  -1 13161.4 555.440  33
   2   4   1 13161.1 564.299  36
   2  -4   1 14543.3 685.651  16
   2   4   1 12492.4 556.314   7
   2  -4   1 13543.2 545.380   4
  -2  -4  -1 12918.5 604.840   6
   2  -4   1 13010.7 524.993   7
   2   4   2 1690.47 128.973   4
   2  -4   2 1826.07 126.026   7
   2   4   2 1815.38 182.812   3
   2  -4   2 1553.60 130.509   4
   2   4   2 1614.08 136.270   7
  -2  -4  -2 1298.49 179.405  27
   2  -4   2 1474.32 192.034  24
   2  -4   2 1659.17 190.862  27
  -2  -4  -2 1634.95 190.546  65
   2  -4   2 1583.58 184.842  16
   2  -4   2 1765.67 195.601  20
   2   4   2 2025.32 206.623  35
   2   4   2 1739.15 151.072  36
  -2   4  -2 1360.03 129.867  33
   2   4   2 1694.29 120.878  37
   2  -4   3 8013.69 379.491   7
   2   4   3 9280.03 484.067   3
   2  -4   3 8174.09 415.960   5
   2  -4   3 7672.28 393.781   4
   2   4   3 7592.31 381.400   4
   2  -4   3 8045.27 474.908  27
  -2  -4  -3 7884.86 478.763  27
   2  -4   3 8019.93 476.268  20
   2  -4   3 8486.31 498.602  24
  -2  -4  -3 7666.61 465.180  65
   2  -4   3 7633.94 455.389  16
  -2   4  -3 8062.66 409.694  33
  -2   4  -3 7234.49 392.738  34
   2   4   3 7589.60 477.008  35
   2   4   3 7579.08 380.301  37
   2   4   3 7457.30 413.043  36
   2  -4   4 2104.10 197.344   5
   2  -4   4 2328.20 190.847   4
   2   4   4 2842.17 248.437   3
   2   4   4 2002.87 171.336   4
  -2  -4  -4 2995.34 257.646  27
   2  -4   4 2167.49 234.096  24
   2  -4   4 2368.12 227.931  27
   2  -4   4 2403.50 235.101  20
  -2  -4  -4 2307.36 223.951  65
  -2  -4  -4 2351.39 238.469  20
   2  -4   4 2393.81 223.796  16
  -2   4  -4 2374.68 200.252  33
  -2   4  -4 2217.29 220.167  39
  -2   4  -4 2139.06 178.098  34
   2   4   4 2106.42 181.576  37
   2   4   4 2160.82 243.306  35
   2   4   4 2174.78 202.705  36
   2  -4   5 43115.3 1681.36   4
   2  -4   5 43899.3 1709.41   5
   2   4   5 43375.4 1662.60   4
   2   4   5 43383.9 1749.06   3
  -2  -4  -5 40132.7 1704.33  65
   2  -4   5 43076.3 1756.72  24
  -2  -4  -5 41214.4 1727.34  27
   2  -4   5 44514.7 1744.57  27
   2  -4   5 44350.1 1736.78  20
  -2  -4  -5 40987.0 1639.11  38
  -2   4  -5 43227.5 1699.35  33
  -2   4  -5 41554.1 1740.45  39
  -2   4  -5 39551.9 1632.64  34
   2   4   5 42227.2 1672.87  37
   2   4   5 41279.2 1709.88  36
  -2  -4  -5 39111.0 1729.33  20
   2  -4   5 41888.9 1712.54  16
   2  -4   6 4757.80 351.260  16
  -2  -4  -6 4973.00 372.121  20
   2  -4   6 5998.94 398.392   5
   2   4   6 5819.43 361.093   4
   2  -4   6 5958.16 379.936   4
   2   4   6 5708.58 410.666   3
  -2  -4  -6 5059.25 388.810  61
  -2  -4  -6 4863.64 351.863  65
  -2  -4  -6 5070.40 387.941  55
   2  -4   6 5953.66 406.131  24
  -2  -4  -6 5025.93 368.806  27
   2  -4   6 5853.33 388.345  20
  -2  -4  -6 5555.03 399.010  50
  -2  -4  -6 5939.09 431.974  43
  -2   4  -6 5839.56 416.436  39
  -2   4  -6 5358.41 376.714  33
  -2   4  -6 5310.56 329.068  34
   2   4   6 4966.93 353.199  37
   2   4   6 5765.04 399.707  36
   2  -4   7 29857.9 1326.35  16
  -2  -4  -7 27184.8 1325.27  20
   2   4   7 33599.1 1368.37   4
   2  -4   7 32147.4 1404.58   5
   2  -4   7 31551.7 1371.76   4
   2   4   7 33776.9 1445.43   3
  -2  -4  -7 32447.1 1399.90  59
  -2  -4  -7 31761.3 1415.70  61
   2  -4   7 30256.8 1409.54  57
  -2  -4  -7 31957.7 1425.77  55
   2  -4   7 31899.0 1374.42  24
  -2  -4  -7 31978.2 1351.90  27
  -2  -4  -7 32243.8 1416.84  50
   2  -4   7 31766.4 1424.96  51
  -2  -4  -7 31809.1 1439.63  43
  -2  -4  -7 33985.0 1379.14  39
   2   4   7 33004.8 1460.51  35
  -2   4  -7 32427.1 1434.13  39
  -2   4  -7 33800.1 1409.55  33
   2   4   7 31646.5 1375.63  37
  -2   4  -7 30635.8 1299.54  34
   2   4   7 30942.1 1401.60  36
   2  -4   8 11455.7 626.200  16
  -2  -4  -8 11214.3 625.064  20
   2  -4   8 12693.7 731.644   5
   2   4   8 12989.9 691.840   4
   2   4   8 12984.8 748.120   3
   2  -4   8 12996.7 713.887   4
  -2  -4  -8 12780.9 736.921  61
  -2  -4  -8 12990.4 710.759  59
  -2   4  -8 11581.5 713.694  61
   2  -4   8 13411.9 760.427  57
   2  -4   8 11696.3 730.473  58
  -2  -4  -8 12572.6 738.055  55
  -2  -4  -8 12321.7 640.990  27
  -2  -4  -8 13138.1 740.896  50
  -2  -4  -8 14253.0 720.921  47
   2  -4   8 12901.8 747.777  51
  -2  -4  -8 12542.8 752.533  43
   2  -4   8 12167.0 737.243  45
   2   4   8 12135.8 729.013  44
   2  -4   8 13510.2 723.297  44
  -2   4  -8 12582.1 755.671  39
   2   4   8 12756.8 763.915  35
  -2   4  -8 13691.2 741.410  33
  -2  -4  -8 13159.6 691.460  39
   2   4   8 13061.0 741.344  36
   2   4   8 12886.8 710.122  37
  -2   4  -9 265.723 104.196  61
  -2  -4  -9 244.404 131.843  61
   2  -4   9 85.3713 125.575  57
  -2  -4  -9 70.7684 89.3729  59
   2  -4   9 57.5616 100.944  58
  -2  -4  -9 81.9608 107.127  55
   2   4   9 46.2232 74.0177   4
   2  -4   9 124.898 87.6210   4
   2  -4   9 134.990 94.6945   5
   2   4   9-28.5709 64.7135   3
  -2  -4  -9 341.481 155.048  50
  -2  -4  -9 87.0915 69.7356  47
   2  -4   9 27.8418 138.077  51
   2   4   9 245.984 110.684  44
  -2   4  -9-28.3169 81.1061  43
  -2  -4  -9 145.757 106.415  43
   2  -4   9 142.326 107.832  45
   2  -4   9 243.766 107.577  44
  -2   4  -9 27.1282 61.4511  33
  -2   4  -9 236.420 111.948  39
  -2  -4  -9 149.035 96.4062  39
   2   4   9 83.1359 84.1850  36
   2   4   9 57.8912 71.8092  35
   2   4   9 175.668 88.0267  37
   2  -4  10 13093.2 832.150  14
  -2  -4 -10 13145.7 804.426  61
  -2  -4 -10 12947.4 761.944  59
  -2   4 -10 11982.3 777.672  61
   2  -4  10 13369.6 826.535  58
   2   4  10 12610.2 811.045   3
   2   4  10 12956.6 762.576   4
   2  -4  10 14107.8 828.293   5
   2  -4  10 13057.3 779.246   4
   2  -4  10 13733.8 822.696  51
  -2  -4 -10 13455.9 799.278  50
  -2  -4 -10 13810.9 765.252  47
  -2  -4 -10 13648.6 833.768  43
   2  -4  10 13005.0 816.183  45
   2   4  10 13017.6 812.537  44
   2  -4  10 13043.7 777.696  44
  -2   4 -10 12660.4 805.888  43
   2   4  10 12158.9 795.920  36
  -2  -4 -10 14026.0 751.382  39
   2   4  10 14363.2 833.935  35
   2   4  10 13418.8 796.390  37
  -2   4 -10 12917.3 803.813  33
  -2   4 -10 12190.9 810.713  39
   2  -4  11 27128.2 1356.34  15
   2  -4  11 27855.9 1437.37  14
  -2  -4 -11 27540.7 1406.75  61
  -2   4 -11 26975.6 1389.71  61
  -2  -4 -11 30162.8 1367.81  59
   2  -4  11 26743.6 1400.18  58
   2   4  11 29183.3 1425.42   3
   2  -4  11 27598.1 1378.20   4
   2  -4  11 29153.6 1426.15   1
   2   4  11 28583.6 1366.92   4
   2  -4  11 28013.4 1416.26   5
   2   4  11 26192.3 1414.25   1
   2   4  11 25648.2 1304.97  51
   2  -4  11 28865.4 1426.21  51
  -2  -4 -11 28743.9 1314.52  47
  -2  -4 -11 28045.5 1388.80  50
  -2  -4 -11 29292.4 1443.04  43
   2  -4  11 27351.3 1410.90  45
   2  -4  11 28362.0 1369.26  44
   2   4  11 27529.1 1413.81  44
  -2   4 -11 29524.6 1443.14  43
   2   4  11 29638.6 1445.16  36
  -2  -4 -11 27246.9 1306.20  39
   2   4  11 27590.0 1390.49  35
   2   4  11 28922.8 1399.75  37
  -2   4 -11 26229.9 1406.19  39
  -2   4 -11 28068.2 1410.53  33
   2  -4  12 19894.5 1150.13  14
   2  -4  12 18164.6 1051.37  15
  -2  -4 -12 20468.0 1144.90  61
  -2  -4 -12 21034.2 1084.03  59
  -2   4 -12 19646.2 1120.89  61
   2  -4  12 20205.5 1153.11  58
   2   4  12 21523.0 1116.01   4
   2   4  12 18833.8 1114.85   3
   2   4  12 20625.9 1172.34   1
   2  -4  12 19338.7 1137.75   1
   2  -4  12 19387.0 1122.08   4
  -2  -4 -12 20713.2 1033.51  47
   2   4  12 20000.4 1055.74  51
  -2  -4 -12 21255.3 1142.29  50
   2  -4  12 19815.9 1145.15  51
  -2   4 -12 20492.6 1162.82  43
  -2  -4 -12 19870.1 1150.72  43
   2  -4  12 21022.2 1161.50  45
   2   4  12 18154.6 1117.64  44
   2  -4  12 22547.5 1132.28  44
  -2   4 -12 20138.0 1140.21  33
   2   4  12 19228.0 1139.51  36
  -2  -4 -12 19712.2 1029.28  39
   2   4  12 17913.2 1085.23  35
   2   4  12 19062.6 1106.67  37
  -2   4 -12 19958.6 1084.16  38
   2  -4  13 12368.1 868.105  14
  -2  -4 -13 11665.7 769.816  59
  -2  -4 -13 13396.2 871.251  61
  -2   4 -13 13641.2 879.158  61
   2  -4  13 12813.2 867.783  58
   2  -4  13 11947.5 854.618   1
   2   4  13 11580.5 826.358   3
   2   4  13 11770.7 806.026   4
   2   4  13 11400.3 846.976   1
   2  -4  13 12401.6 842.970   4
   2   4  13 13418.6 807.869  51
  -2  -4 -13 12296.4 829.661  50
   2  -4  13 11678.9 841.125  51
  -2   4 -13 12509.6 871.038  50
   2  -4  13 12867.1 823.861  44
  -2  -4 -13 13366.9 898.299  43
   2  -4  13 12119.2 851.959  45
   2   4  13 12072.3 861.381  44
  -2   4 -13 13767.8 896.150  43
   2   4  13 11291.6 841.712  36
   2   4  13 12033.9 819.032  35
  -2  -4 -13 11292.9 744.104  39
  -2   4 -13 12601.6 866.875  33
  -2   4 -13 12326.6 804.172  38
   2   4  13 12835.9 857.752  37
   2  -4  14 21723.4 1262.60  14
  -2  -4 -14 23249.2 1270.62  61
  -2   4 -14 22291.4 1260.73  61
  -2  -4 -14 22508.8 1168.82  59
   2  -4  14 21624.5 1272.01  57
   2  -4  14 22210.2 1272.36  58
   2   4  14 22368.0 1229.34   4
   2   4  14 19463.7 1205.51   3
   2   4  14 22034.5 1285.62   1
   2  -4  14 21912.4 1278.64   1
   2  -4  14 21784.8 1250.77   4
  -2   4 -14 21771.1 1270.31  50
  -2  -4 -14 21509.1 1222.34  50
   2   4  14 22868.0 1193.26  51
   2  -4  14 21231.0 1197.42  44
  -2  -4 -14 22413.0 1286.89  43
   2   4  14 22684.1 1287.78  44
  -2   4 -14 23040.0 1292.35  43
   2  -4  14 22967.6 1288.94  45
   2   4  14 23877.9 1318.96  36
  -2   4 -14 20806.5 1254.97  33
  -2  -4 -14 21032.6 1123.56  39
  -2   4 -14 22445.6 1285.29  39
   2   4  14 21076.9 1195.43  35
  -2   4 -14 21480.9 1164.26  38
   2   4  14 22912.7 1274.52  37
   2  -4  15 4765.47 509.177  14
  -2  -4 -15 4147.85 413.318  59
  -2   4 -15 3943.88 464.700  61
  -2  -4 -15 4126.14 470.064  61
   2  -4  15 4471.98 504.962  57
   2  -4  15 3653.57 454.708  58
  -2   4 -15 4515.43 508.871  55
   2  -4  15 3559.97 445.443   4
   2   4  15 3042.55 395.143   4
   2  -4  15 3970.90 487.430   1
   2   4  15 3945.46 478.987   1
  -2   4 -15 3971.19 484.553  50
   2   4  15 4693.68 455.464  51
  -2  -4 -15 3590.00 437.003  50
   2  -4  15 3782.13 469.822  45
   2   4  15 4141.32 494.037  44
   2  -4  15 3033.79 391.805  44
  -2  -4 -15 4215.99 496.051  43
   2   4  15 3509.88 453.833  41
  -2   4 -15 3803.82 461.198  43
  -2   4 -15 4547.50 498.546  39
   2   4  15 4201.42 491.505  36
  -2   4 -15 4848.06 515.881  33
   2   4  15 4011.20 465.958  37
   2  -4  16 5458.32 543.849  14
  -2  -4 -16 4611.77 437.665  59
  -2  -4 -16 6284.28 585.354  61
  -2   4 -16 5159.17 529.309  59
  -2   4 -16 5745.60 555.064  61
  -2   4 -16 5202.44 558.893  55
   2  -4  16 5311.12 552.012  57
   2   4  16 5746.52 579.437  52
   2  -4  16 4625.92 520.455   4
   2  -4  16 5642.52 578.658   1
   2   4  16 4838.76 535.927   1
  -2   4 -16 5465.52 564.614  50
  -2  -4 -16 5657.73 546.795  50
   2   4  16 5152.70 483.267  51
  -2   4 -16 5270.51 538.609  43
  -2  -4 -16 5802.42 573.789  43
   2  -4  16 4531.67 517.879  45
   2   4  16 4929.99 529.902  41
   2   4  16 5895.97 580.381  44
   2  -4  16 5202.94 500.838  44
   2   4  16 5122.83 552.809  36
  -2   4 -16 3689.12 489.208  39
  -2   4 -16 4463.52 518.591  33
   2   4  16 5396.88 553.103  37
   2  -4  17 1482.02 301.227   1
   2   4  17 1354.27 298.975   1
   2  -4  17 1971.14 353.577  57
  -2  -4 -17 1740.75 247.372  59
  -2   4 -17 1446.90 315.631  55
  -2   4 -17 1615.17 299.176  59
  -2   4 -17 1673.91 309.679  61
  -2  -4 -17 1637.06 312.289  61
   2   4  17 1300.59 238.230  51
  -2  -4 -17 1931.34 310.514  50
   2   4  17 1924.21 339.906  52
  -2   4 -17 1460.08 306.712  50
  -2   4 -17 1507.33 264.225  47
   2   4  17 1440.16 283.202  41
   2  -4  17 1348.11 281.979  45
  -2  -4 -17 1306.55 284.381  43
   2  -4  17 2046.39 298.245  44
  -2   4 -17 1564.07 286.769  43
   2   4  17 1418.81 306.669  44
   2  -4  17 2193.12 324.136  14
   2   4  18 2172.61 342.236   1
   2  -4  18 1901.24 336.735   1
  -2   4 -18 2269.20 320.912  59
  -2  -4 -18 1983.07 323.168  61
  -2   4 -18 2618.27 354.006  61
  -2   4 -18 2227.31 337.692  55
   2  -4  18 1842.44 317.106  57
   2   4  18 2631.22 368.324  52
  -2   4 -18 2151.66 295.628  47
  -2  -4 -18 2282.27 319.983  50
   2  -4  18 2042.50 296.616  44
   2   4  18 2290.32 335.221  41
   2   4  18 2321.64 347.856  44
  -2  -4 -18 2268.83 344.630  43
  -2   4 -18 2123.30 322.936  43
   2  -4  18 2347.49 349.497  45
   2  -4  18 2517.83 331.911  14
   2  -4  19 1617.18 294.181   1
   2   4  19 1308.35 250.942   1
  -2   4 -19 1214.88 223.307  59
  -2  -4 -19 1218.71 236.373  61
  -2   4 -19 1510.99 250.548  61
  -2   4 -19 1091.17 230.403  55
   2  -4  19 1463.50 262.798  57
   2  -4  19 1579.90 267.059  28
  -2  -4 -19 1424.46 251.131  30
  -2  -4 -19 1006.57 212.047  50
   2   4  19 1474.43 267.817  52
   2   4  19 1196.95 228.732  41
   2  -4  19 1281.40 244.165  45
   2   4  19 855.913 214.863  44
  -2   4 -19 911.638 208.542  43
  -2  -4 -19 1328.38 252.840  43
  -2  -4 -19 1091.00 197.974  13
  -2  -4 -20 17680.4 866.434  13
   2   4  20 18224.9 961.627   1
   2  -4  20 18009.6 986.451   1
  -2   4 -20 16539.7 877.754  60
  -2   4 -20 16311.4 912.137  61
  -2  -4 -20 18852.6 982.336  61
  -2   4 -20 17101.1 892.415  59
  -2  -4 -20 18746.0 973.458  55
   2  -4  20 19122.8 1010.35  57
   2   4  20 16883.8 946.358  52
  -2   4 -20 17885.7 960.948  55
   2  -4  20 16821.8 945.871  28
  -2  -4 -20 16728.2 902.651  50
  -2  -4 -20 18831.0 996.796  43
   2   4  20 18427.3 992.584  44
   2  -4  20 17807.4 973.524  45
  -2   4 -20 14948.9 875.112  43
  -2  -4 -20 16173.0 928.373  30
  -2  -4 -21 1071.06 199.817  61
  -2   4 -21 966.839 172.855  61
  -2  -4 -21 1029.58 192.478  55
  -2   4 -21 797.270 176.430  55
  -2   4 -21 1125.95 190.649  50
   2   4  21 919.877 175.252  52
   2  -4  21 997.660 185.457  45
  -2  -4 -21 1614.41 241.586  43
   2   4  21 898.709 195.976  44
   2  -4  21 827.323 174.059  28
  -2  -4 -21 535.074 155.422  30
   2  -4  21 1197.98 242.480   1
   2   4  21 1286.66 205.042   1
   2  -4  22 1186.41 171.625   1
  -2  -4 -22 1177.89 138.400  11
  -2  -6  22 2310.21 211.861  12
   2  -6 -22 2382.92 201.820  11
   2   6 -21-61.6424 115.794  61
   2   6 -21 19.6439 112.473  55
  -2  -6  21-85.9140 124.884  57
  -2  -6  21-106.562 123.919  28
  -2  -6  21-116.340 124.124  23
  -2   6  21 40.1212 107.441  52
  -2  -6  21 44.6313 121.634  45
   2  -6 -21-23.0348 123.370  43
   2   6 -21 109.085 126.852  43
  -2   6  21 88.5985 122.793  44
   2  -6 -21 37.3541 79.7067  13
   2  -6 -21 17.3654 100.969  19
   2  -6 -21 18.5733 99.4754  11
   2   6 -20 54.2908 99.0632  61
   2   6 -20-78.3948 98.9634  55
  -2  -6  20 138.389 115.505  57
   2  -6 -20-47.2731 95.6948  30
   2   6 -20-22.6821 85.8998  50
  -2   6  20-54.5969 95.7135  52
   2   6 -20-58.0135 105.856  43
  -2   6  20 28.7348 100.750  44
  -2   6  20 68.7620 89.8499  41
   2  -6 -20 58.8669 115.380  43
  -2  -6  20 56.9903 107.914  45
   2  -6 -20 24.2441 91.8153  19
   2  -6 -20 24.3956 95.6316  11
   2  -6 -20 81.5714 92.3077  13
   2  -6 -19 8181.80 587.085  11
   2  -6 -19 8918.72 608.813  19
   2  -6 -19 7547.75 552.524  13
   2   6 -19 7182.06 584.695  61
   2   6 -19 7126.03 577.019  55
  -2   6  19 7041.11 590.105  52
  -2  -6  19 7273.52 586.857  57
   2  -6 -19 6795.21 506.196  55
  -2  -6  19 8255.07 628.503  58
  -2  -6  19 8100.75 627.000   1
  -2  -6  19 7233.90 543.910  51
  -2   6  19 8052.76 548.675  51
   2   6 -19 7275.90 555.347  50
  -2  -6  19 8239.64 625.741  45
   2  -6 -19 9152.42 661.633  43
  -2   6  19 7990.39 629.568  44
   2   6 -19 6981.87 597.628  43
  -2   6  19 7343.36 576.835  41
   2  -6 -19 6767.71 549.304  30
   2  -6 -18 2122.91 274.995  61
   2   6 -18 2541.46 352.324  61
  -2  -6  18 2085.09 328.284  58
   2  -6 -18 2211.79 289.658  55
   2   6 -18 1973.16 319.689  55
  -2  -6  18 2245.19 332.211  57
  -2  -6  18 2371.21 359.843   1
  -2  -6  18 1756.44 279.660  51
  -2   6  18 1880.60 284.694  51
   2   6 -18 2245.51 315.167  50
  -2   6  18 1736.36 310.780  52
  -2  -6  18 2263.06 335.648  45
  -2   6  18 1992.63 333.776  44
   2  -6 -18 2231.17 345.662  43
   2   6 -18 2687.12 379.421  43
   2  -6 -18 2127.50 307.305  11
   2  -6 -18 2208.26 331.838  19
   2  -6 -18 2274.94 309.996  13
   2   6 -17 3193.34 434.391  61
   2  -6 -17 3593.30 379.022  61
  -2  -6  17 3803.86 453.369  57
  -2  -6  17 3531.38 454.755  58
   2  -6 -17 3185.35 375.115  55
  -2  -6  17 3421.69 457.991   1
   2   6 -17 3624.27 432.947  50
  -2  -6  17 3519.76 398.374  51
  -2   6  17 3997.23 425.926  51
   2   6 -17 3524.34 459.650  43
   2  -6 -17 3772.44 473.290  43
  -2   6  17 3322.68 460.204  44
  -2  -6  17 3984.75 475.409  45
   2  -6 -17 3217.83 414.119  19
   2  -6 -17 3992.98 435.478  13
   2  -6 -17 4059.30 453.553  11
   2  -6 -16 545.670 165.989  61
   2   6 -16 225.902 152.028  61
   2  -6 -16 476.497 172.563  55
  -2  -6  16 252.781 165.484  57
  -2  -6  16 593.410 216.957  58
  -2  -6  16 530.438 219.432   1
  -2   6  16 409.069 155.547  51
  -2  -6  16 181.094 132.590  51
   2   6 -16-40.8778 137.623  50
  -2   6  16 323.070 168.754  44
   2   6 -16 194.471 177.733  43
  -2  -6  16 173.207 138.991  45
   2  -6 -16 317.380 194.980  43
   2  -6 -16 308.447 165.897  13
   2  -6 -16 535.096 195.690  19
   2  -6 -15 119.502 127.496  13
   2  -6 -15 42.2214 120.871  19
   2   6 -15 46.2469 140.426  61
   2  -6 -15 131.844 115.568  61
  -2  -6  15 465.944 186.880  57
   2  -6 -15 105.018 127.750  55
  -2  -6  15-44.9035 150.737   1
  -2  -6  15 45.0186 111.612   5
  -2   6  15 115.362 110.086  51
  -2  -6  15-36.5928 122.839  51
  -2  -6  15 85.4381 122.296  46
   2   6 -15-49.7800 159.331  43
   2  -6 -15-46.0209 147.299  43
  -2  -6  15-43.6350 139.662  45
   2   6 -15-48.1321 108.934  33
   2   6 -15-44.1942 118.348  39
  -2   6  15-48.9970 110.892  36
  -2   6  15-45.5866 113.021  35
   2  -6 -14 505.223 190.877  19
   2  -6 -14 558.658 185.398  13
   2  -6 -14 261.843 144.802  61
   2   6 -14 137.779 154.546  61
   2  -6 -14 312.980 197.842  56
  -2  -6  14 330.929 177.960  57
   2   6 -14 346.775 146.316  56
   2  -6 -14 420.234 158.880  55
  -2  -6  14 262.619 140.507   5
  -2  -6  14 221.486 168.103   1
  -2   6  14 307.971 156.227  51
  -2  -6  14 537.929 178.147  51
   2  -6 -14 465.452 149.622  50
   2  -6 -14 272.754 166.245  43
  -2  -6  14 470.164 183.858  45
   2   6 -14 197.643 158.515  43
  -2  -6  14 130.741 125.225  46
   2   6 -14 396.996 173.250  39
  -2   6  14 327.761 171.213  35
  -2   6  14 290.334 170.002  36
   2   6 -14 190.988 128.314  33
  -2   6  14 216.308 131.802  37
  -2  -6  13 9236.20 741.102  14
   2  -6 -13 9785.95 728.443  13
   2  -6 -13 8543.35 647.504  61
  -2  -6  13 8642.87 688.708  57
   2  -6 -13 9342.24 674.270  55
   2  -6 -13 8547.89 763.960  56
   2   6 -13 8469.91 681.125  56
  -2  -6  13 9641.72 759.131  58
  -2  -6  13 9798.28 761.608   1
  -2  -6  13 8545.05 706.002   5
  -2  -6  13 10048.0 703.305  51
  -2   6  13 9416.02 706.997  51
   2  -6 -13 9202.93 618.454  50
  -2  -6  13 8301.82 703.240  46
   2  -6 -13 9708.28 759.315  43
   2   6 -13 8554.49 744.822  43
  -2  -6  13 8314.88 693.660  45
   2   6 -13 7900.57 721.395  33
   2   6 -13 8708.61 719.005  39
   2   6 -13 7246.87 663.697  34
  -2   6  13 8617.93 712.822  37
  -2   6  13 7809.06 719.231  36
   2  -6 -12 23052.4 1221.25  13
  -2  -6  12 21699.2 1256.84  14
   2  -6 -12 22437.3 1156.15  61
  -2  -6  12 22579.2 1269.26  58
   2  -6 -12 18846.7 1263.99  56
   2  -6 -12 21744.0 1158.72  55
   2   6 -12 20738.2 1189.09  56
  -2  -6  12 22167.2 1212.16  57
  -2  -6  12 20560.2 1200.06   5
  -2  -6  12 24206.4 1290.52   1
  -2  -6  12 23173.8 1184.70  51
   2  -6 -12 21991.9 1111.84  50
  -2   6  12 21679.5 1190.03  51
  -2  -6  12 21692.3 1222.59  45
   2  -6 -12 21327.9 1247.05  43
  -2  -6  12 21956.4 1254.55  46
  -2   6  12 23044.5 1307.12  36
  -2   6  12 21104.0 1215.82  37
   2   6 -12 18718.2 1213.04  33
   2   6 -12 19779.0 1199.74  34
   2   6 -12 18960.5 1197.34  39
   2  -6 -11 1082.22 241.662  19
   2  -6 -11 744.316 199.855  13
  -2  -6  11 685.976 207.448  14
   2  -6 -11 1256.11 216.406  61
   2  -6 -11 1077.43 267.453  62
  -2  -6  11 1662.05 309.234  57
   2   6 -11 1088.16 220.244  56
  -2  -6  11 1043.11 256.035  58
   2  -6 -11 830.822 233.847  55
  -2  -6  11 1292.63 293.026   5
  -2  -6  11 1339.12 270.771   1
   2  -6 -11 1139.39 195.223  50
  -2  -6  11 1051.64 205.965  51
  -2  -6  11 1086.08 250.329  46
  -2  -6  11 782.793 303.517  45
   2  -6 -11 1175.05 274.229  43
  -2   6  11 1201.55 274.219  36
   2   6 -11 1053.52 249.324  39
   2   6 -11 1072.85 229.063  34
  -2   6  11 765.525 205.363  37
   2   6 -11 982.387 237.192  33
   2  -6 -10 299.386 139.545  13
  -2  -6  10 649.848 186.096  14
   2  -6 -10 280.896 123.924  19
  -2  -6  10 393.917 125.477  20
  -2  -6  10 294.534 129.069   5
  -2  -6  10 536.048 174.048   1
   2  -6 -10 334.247 120.096  61
   2  -6 -10 257.801 157.442  62
   2  -6 -10 459.544 154.479  55
  -2  -6  10 570.040 194.708  58
   2   6 -10 274.297 121.051  56
  -2  -6  10 461.722 156.422  57
   2  -6 -10 527.858 138.108  50
  -2  -6  10 501.299 136.905  51
  -2  -6  10 298.402 151.679  49
   2  -6 -10 328.064 169.665  43
  -2  -6  10 487.972 168.492  45
  -2  -6  10 533.957 177.470  46
   2   6 -10 324.591 127.246  34
  -2   6  10 612.898 194.376  36
  -2   6  10 401.080 148.140  37
   2   6 -10 644.732 188.588  33
   2  -6  -9 12946.3 824.965  13
   2  -6  -9 14615.7 868.979  19
  -2  -6   9 13651.1 881.068  14
  -2  -6   9 12137.6 773.030  20
  -2  -6   9 13675.6 812.181   5
  -2  -6   9 15128.2 885.949   1
   2  -6  -9 13717.8 914.554  62
   2  -6  -9 14123.3 773.243  61
  -2  -6   9 13829.0 803.044  57
  -2  -6   9 14302.1 857.623  58
   2  -6  -9 12383.7 873.519  56
   2   6  -9 12801.0 824.066  56
   2  -6  -9 14004.3 795.772  55
  -2  -6   9 13195.7 779.410  27
  -2  -6   9 11964.8 831.060  49
  -2  -6   9 13107.7 754.999  51
   2  -6  -9 13098.2 745.151  50
   2  -6  -9 14178.9 865.998  43
  -2  -6   9 12399.1 846.602  46
  -2  -6   9 15231.0 845.623  45
   2   6  -9 13242.0 855.064  33
  -2   6   9 13192.9 816.255  37
   2   6  -9 13083.2 835.840  34
  -2   6   9 13012.2 855.998  36
  -2  -6   8 87225.7 3424.30  14
   2  -6  -8 83621.7 3292.63  16
  -2  -6   8 86106.8 3343.61  20
  -2  -6   8 84806.2 3304.51   5
   2  -6  -8 81509.3 3227.27  61
  -2  -6   8 81866.1 3313.12  66
   2  -6  -8 81211.0 3457.00  62
   2  -6  -8 75913.4 3289.43  66
   2  -6  -8 82694.6 3428.98  56
  -2  -6   8 81369.1 3271.84  57
  -2  -6   8 82003.8 3343.35  58
   2  -6  -8 87373.6 3299.73  55
   2  -6  -8 82667.7 3302.13  20
  -2  -6   8 81361.8 3306.94  27
   2  -6  -8 82465.0 3230.59  50
  -2  -6   8 77247.2 3369.46  49
  -2  -6   8 81489.0 3391.56  46
  -2  -6   8 87828.9 3327.38  45
   2  -6  -8 91632.3 3413.03  43
   2   6  -8 83436.5 3376.12  33
  -2   6   8 85373.8 3395.94  36
  -2   6   8 85028.6 3323.54  37
   2   6  -8 78964.2 3355.44  34
   2  -6  -7 157.406 79.7313  16
   2  -6  -7 53.7379 72.0323  20
  -2  -6   7 88.3119 78.9031  20
  -2  -6   7 189.907 86.6961   5
   2  -6  -7 158.412 96.2618  63
   2  -6  -7 138.128 96.9201  66
  -2  -6   7 140.987 90.3149  66
   2  -6  -7 145.992 133.237  62
  -2  -6   7 321.382 106.292  57
  -2  -6   7 80.0696 101.135  58
   2   6  -7 99.1018 66.4328  54
   2  -6  -7 256.008 108.001  55
   2  -6  -7 166.834 139.288  56
   2  -6  -7 26.9144 81.7945  27
  -2  -6   7 138.390 79.3090  27
   2  -6  -7 29.9249 67.8121  24
   2  -6  -7 95.9393 102.414  25
  -2  -6   7 226.726 95.1984  26
   2  -6  -7 137.852 96.7269  26
  -2  -6   7 315.103 123.568  49
   2  -6  -7 20.1822 64.6864  50
   2  -6  -7 260.749 178.404  43
  -2  -6   7 117.953 92.5380  45
   2   6  -7 204.949 98.3439  34
  -2   6   7 58.7051 89.1922  36
  -2   6   7 49.1225 65.8601  37
   2   6  -7-29.5386 73.3123  33
  -2  -6   6 10763.1 682.996  20
   2  -6  -6 10597.5 653.351  16
  -2  -6   6 10609.7 606.841   5
   2  -6  -6 9309.89 698.832  62
   2  -6  -6 9930.27 659.028  66
   2  -6  -6 10454.2 695.345  63
  -2  -6   6 9915.71 650.021  66
   2  -6  -6 10017.0 604.804  55
  -2  -6   6 8872.77 598.233  58
   2  -6  -6 10182.9 662.185  26
   2  -6  -6 10801.1 690.966  24
  -2  -6   6 9308.10 641.436  26
   2  -6  -6 9685.71 645.905  20
   2  -6  -6 11192.9 715.091  25
   2  -6  -6 9177.09 640.604  27
  -2  -6   6 10564.3 661.563  27
  -2  -6   6 9091.37 650.981  49
   2  -6  -6 9220.87 567.284  50
  -2  -6   6 10065.8 668.151  48
  -2  -6   6 9981.15 594.179  45
   2  -6  -6 10932.1 677.163  43
   2   6  -6 10123.1 657.137  34
  -2   6   6 9496.64 595.752  37
  -2   6   6 9731.90 648.042  36
   2   6  -6 9199.42 625.420  33
   2  -6  -5 5669.33 437.183  16
  -2  -6   5 4824.80 433.807  20
  -2  -6   5 4828.34 359.808   5
   2  -6  -5 5196.98 464.957  63
  -2  -6   5 4061.97 398.320  66
   2  -6  -5 4082.40 400.866  66
   2  -6  -5 4534.47 449.181  62
   2  -6  -5 4946.82 386.319  55
  -2  -6   5 5057.99 385.641  58
   2  -6  -5 4606.99 417.064  27
   2  -6  -5 4746.46 452.604  25
   2  -6  -5 5110.80 443.460  24
  -2  -6   5 4576.61 425.128  26
   2  -6  -5 4937.79 424.060  20
   2  -6  -5 5027.28 429.642  26
  -2  -6   5 5745.22 452.979  27
  -2  -6   5 4089.28 394.637  48
  -2  -6   5 5052.80 424.709  46
   2  -6  -5 4891.38 415.361  43
   2   6  -5 4524.13 391.679  33
  -2   6   5 4977.39 409.402  36
  -2   6   5 4595.79 361.070  37
   2   6  -5 4725.83 413.386  34
   2  -6  -4 22203.0 1058.87  16
  -2  -6   4 20653.0 1090.01  20
   2  -6  -4 21228.7 1065.90  20
   2  -6  -4 19633.0 1067.75  66
   2  -6  -4 20517.1 1101.79  63
  -2  -6   4 19901.3 1057.83  66
   2  -6  -4 21998.8 1073.92  27
   2  -6  -4 20931.4 1112.82  25
  -2  -6   4 20643.1 1075.31  26
  -2  -6   4 20622.7 1062.07  27
   2  -6  -4 21801.7 1096.89  24
   2  -6  -4 22163.2 1083.74  26
  -2   6   4 19370.2 876.576   3
  -2  -6   4 19621.4 953.158   6
  -2  -6   4 20151.4 933.009   5
  -2  -6   4 20152.2 1053.82  49
  -2  -6   4 18988.8 1028.95  48
   2  -6  -4 22154.2 1066.34  43
  -2  -6   4 20303.6 1035.35  46
   2   6  -4 20560.0 890.235  35
   2   6  -4 19174.1 999.115  33
   2   6  -4 22306.5 1059.70  34
  -2   6   4 20200.8 950.989  37
  -2  -6   3 32631.3 1621.08  20
   2  -6  -3 37592.5 1622.82  20
   2  -6  -3 36051.8 1583.00  16
  -2  -6   3 34585.0 1604.26  66
   2  -6  -3 33248.3 1590.76  66
  -2  -6   3 35562.1 1593.63  65
   2  -6  -3 36464.8 1656.92  63
   2  -6  -3 36953.9 1608.42  27
   2  -6  -3 34888.7 1599.22  26
  -2  -6   3 35658.4 1610.05  27
  -2  -6   3 35279.1 1615.10  26
   2  -6  -3 38405.7 1685.67  25
   2  -6  -3 38012.6 1653.39  24
  -2   6   3 33135.4 1402.30   3
  -2  -6   3 34998.4 1437.41   5
  -2  -6   3 34614.9 1474.75   6
  -2  -6   3 34463.2 1561.73  47
  -2  -6   3 34306.5 1566.01  49
  -2  -6   3 34113.4 1556.47  46
   2   6  -3 35585.4 1446.57  35
  -2   6   3 36317.3 1469.65  37
   2   6  -3 37681.9 1586.75  34
  -2  -6   2 57642.4 2240.29   5
  -2  -6   2 59379.3 2298.65   6
   2  -6  -2 61110.1 2511.64  25
   2  -6  -2 63509.9 2501.47  24
  -2  -6   2 56945.1 2353.14  29
  -2  -6   2 56991.9 2453.75  26
   2  -6  -2 57990.8 2447.70  26
  -2  -6   2 60235.4 2458.37  27
   2  -6  -2 60268.9 2496.73  63
   2  -6  -2 58304.4 2439.96  66
  -2  -6   2 54789.0 2340.90  60
  -2  -6   2 59496.0 2452.43  66
  -2  -6   2 58643.0 2427.78  65
  -2  -6   2 57433.7 2395.30  49
  -2  -6   2 53154.1 2366.78  47
  -2  -6   2 58363.4 2400.88  48
   2  -6  -2 61734.6 2461.30  20
   2   6  -2 60675.2 2422.37  34
   2   6  -2 63353.1 2322.01  35
  -2  -6   1 28377.0 1148.04   5
  -2  -6   1 28781.2 1210.62   6
   2  -6  -1 26380.7 1322.76  27
  -2  -6   1 26698.7 1262.83  29
  -2  -6   1 30616.7 1384.75  27
   2  -6  -1 29910.0 1398.59  24
  -2  -6   1 28756.2 1375.15  26
   2  -6  -1 28056.6 1394.20  25
   2  -6  -1 29025.3 1399.62  63
  -2  -6   1 27906.5 1349.73  66
  -2  -6   1 27836.0 1332.17  65
  -2  -6   1 26687.0 1295.65  48
   2  -6  -1 30999.3 1375.40  20
   2  -6  -1 27860.2 1319.13  16
  -2  -6   1 27910.8 1372.92  20
   2   6  -1 30975.4 1274.89  35
  -2  -6   0 1767.17 186.240   6
   2  -6   0 1911.73 252.212  27
   2  -6   0 1799.88 246.614  26
   2  -6   0 2140.42 295.006  24
  -2  -6   0 1677.91 242.744  27
  -2  -6   0 1402.69 202.270  29
  -2  -6   0 1594.38 235.327  65
  -2  -6   0 1700.80 220.290  59
   2  -6   0 1544.53 230.851  66
  -2  -6   0 1644.40 220.857  47
  -2  -6   0 1924.55 239.265  48
  -2  -6   0 1901.96 263.962  20
   2  -6   0 2056.50 263.929  20
   2  -6   0 1952.58 248.332  16
   2   6   0 2031.13 228.446  35
   2   6   1 81828.2 2918.14   3
  -2  -6  -1 76857.8 2800.95   6
  -2  -6  -1 70138.2 2891.63  59
   2  -6   1 73592.7 3015.83  63
  -2  -6  -1 74265.1 2980.29  66
   2  -6   1 67643.1 2944.73  66
   2  -6   1 78565.2 3045.26  25
  -2  -6  -1 76862.9 2894.71  30
   2  -6   1 71883.4 2968.82  26
  -2  -6  -1 70938.3 2969.85  26
   2  -6   1 72808.2 2970.24  27
  -2  -6  -1 69595.9 2865.86  29
  -2  -6  -1 70523.0 2902.50  47
  -2  -6  -1 68645.0 2881.66  48
   2   6   1 79237.8 2932.98  35
  -2  -6  -1 74739.8 3005.67  20
   2  -6   1 73576.6 2956.19  16
  -2  -6  -2 47926.7 2165.51  20
   2  -6   2 54117.4 2180.18  20
   2  -6   2 50383.3 2139.54  16
   2   6   2 57734.3 2120.70   3
  -2  -6  -2 50089.5 1984.71   6
  -2  -6  -2 50357.3 2167.21  66
  -2  -6  -2 50539.3 2103.07  59
   2  -6   2 50496.6 2159.98  66
  -2  -6  -2 46389.0 2132.30  65
   2  -6   2 48844.2 2189.43  63
  -2  -6  -2 50650.4 2116.68  55
  -2  -6  -2 53408.0 2178.79  27
   2  -6   2 52230.9 2205.97  24
  -2  -6  -2 47624.4 2054.87  29
  -2  -6  -2 49310.1 2163.27  26
   2  -6   2 50112.5 2154.29  27
   2  -6   2 58785.5 2264.82  25
   2  -6   2 51483.8 2165.65  26
  -2  -6  -2 51977.2 2085.60  30
  -2  -6  -2 49365.0 2099.51  47
   2  -6   2 49155.5 2079.11  45
  -2   6  -2 50318.1 1959.81  33
   2   6   2 52280.4 2129.13  35
   2   6   2 50309.8 1964.49  36
  -2  -6  -3 143687. 5812.37  20
   2  -6   3 160997. 5824.76  20
   2  -6   3 151679. 5782.15  16
  -2  -6  -3 154180. 5626.45   6
   2   6   3 159101. 5760.22   3
   2  -6   3 144247. 5795.94  66
  -2  -6  -3 152683. 5742.76  59
   2  -6   3 147661. 5852.52  63
  -2  -6  -3 156997. 5824.00  66
  -2  -6  -3 156221. 5734.06  30
   2  -6   3 154184. 5804.85  27
  -2  -6  -3 155842. 5817.63  27
   2  -6   3 166705. 5903.84  25
   2  -6   3 161025. 5860.25  24
  -2  -6  -3 156263. 5832.96  26
   2  -6   3 150824. 5808.73  26
  -2  -6  -3 153246. 5753.15  47
   2  -6   3 154371. 5739.48  51
  -2  -6  -3 148269. 5754.97  50
   2  -6   3 153568. 5744.54  45
  -2   6  -3 146278. 5657.05  34
   2   6   3 161535. 5817.55  35
   2   6   3 156415. 5635.10  36
  -2   6  -3 152595. 5618.69  33
   2  -6   4 128.534 82.3723  16
   2  -6   4 82.6170 83.7120  20
  -2  -6  -4 58.3273 83.5809  20
   2   6   4 70.8844 63.3942   3
  -2  -6  -4 194.232 74.1874   6
   2  -6   4 154.593 112.901  63
  -2  -6  -4 111.410 93.5806  66
   2  -6   4 191.498 95.9980  66
  -2  -6  -4 140.317 88.6523  59
   2  -6   4 83.7540 70.3974  57
   2  -6   4 138.291 84.0736  26
   2  -6   4 80.8774 86.3765  27
  -2  -6  -4 56.9876 76.4034  26
   2  -6   4 188.060 122.929  25
  -2  -6  -4 55.6429 122.806  27
  -2  -6  -4 203.584 91.6645  30
   2  -6   4 58.9044 163.323  24
   2  -6   4 62.5438 63.4242  28
  -2  -6  -4 99.0974 75.3274  50
   2  -6   4 294.347 99.9699  51
  -2  -6  -4 210.409 91.7290  47
   2  -6   4 118.923 76.2278  45
  -2  -6  -4 56.3946 85.7087  43
  -2   6  -4 104.504 55.8843  34
   2   6   4 154.683 75.9274  36
   2   6   4 28.2407 75.7266  35
  -2   6  -4 97.4676 57.0905  33
   2  -6   5 29288.4 1375.88  16
  -2  -6  -5 29982.6 1416.29  20
   2  -6   5 29426.4 1205.22   4
  -2  -6  -5 26858.5 1236.48   6
   2   6   5 32511.8 1392.82   3
  -2  -6  -5 30066.0 1359.06  59
  -2  -6  -5 27758.6 1378.53  66
   2  -6   5 29689.2 1408.16  66
  -2  -6  -5 29453.1 1374.58  61
   2  -6   5 29478.3 1435.98  63
   2  -6   5 28926.4 1344.13  57
  -2  -6  -5 27489.8 1382.17  26
   2  -6   5 30307.8 1404.14  20
   2  -6   5 31669.1 1469.02  25
   2  -6   5 30512.1 1443.83  24
   2  -6   5 30348.2 1402.59  27
   2  -6   5 29256.5 1336.38  28
   2  -6   5 29549.8 1404.45  26
  -2  -6  -5 29401.2 1399.72  27
   2  -6   5 29792.1 1366.29  51
  -2  -6  -5 28977.3 1348.76  47
  -2  -6  -5 29923.6 1381.83  50
   2  -6   5 28439.7 1309.85  44
  -2  -6  -5 32525.9 1449.32  43
   2  -6   5 29255.4 1374.73  45
  -2   6  -5 26649.1 1253.18  34
  -2   6  -5 27949.9 1277.69  33
  -2   6  -5 31241.6 1383.30  39
  -2  -6  -5 28831.4 1353.00  30
   2   6   5 31520.3 1450.36  35
   2   6   5 30169.5 1306.97  36
  -2  -6  -6 3559.05 360.571  20
   2  -6   6 3463.11 349.206  16
   2   6   6 3737.79 358.182   3
   2  -6   6 3273.17 272.017   4
   2  -6   6 3306.10 378.984  63
  -2  -6  -6 4068.56 390.208  61
  -2  -6  -6 3440.60 356.757  66
  -2  -6  -6 4061.08 383.961  59
   2  -6   6 3457.78 361.909  66
   2  -6   6 4018.75 376.914  57
   2  -6   6 3733.65 394.046  58
   2  -6   6 3812.36 377.993  26
   2  -6   6 3774.23 370.915  27
  -2  -6  -6 3580.38 366.485  26
   2  -6   6 3513.67 358.844  20
  -2  -6  -6 3936.99 376.937  27
  -2  -6  -6 3938.70 382.871  50
  -2  -6  -6 3790.82 353.658  47
   2  -6   6 3610.44 364.369  51
   2  -6   6 4341.51 407.315  45
  -2  -6  -6 3887.24 395.924  43
   2  -6   6 3623.07 336.743  44
  -2   6  -6 3974.98 335.427  33
  -2  -6  -6 3531.36 357.424  30
  -2   6  -6 4128.30 384.650  39
   2   6   6 3537.33 389.780  35
   2   6   6 3897.72 348.178  36
  -2  -6  -7 43960.2 1955.83  20
   2  -6   7 45794.8 2018.99  15
   2  -6   7 43031.4 1933.42  16
   2   6   7 43538.4 1971.04   3
   2  -6   7 44145.1 1839.99   4
  -2  -6  -7 43437.5 1945.50  66
  -2  -6  -7 48684.5 1977.36  59
  -2  -6  -7 47251.9 2004.13  61
   2  -6   7 44725.4 1971.87  57
   2  -6   7 46468.7 2010.51  58
  -2  -6  -7 43318.6 1929.69  23
   2  -6   7 44104.4 1965.59  20
  -2  -6  -7 43843.4 1961.35  26
  -2  -6  -7 46340.3 1968.13  27
  -2  -6  -7 46092.4 1988.89  50
   2  -6   7 47633.2 1996.25  51
  -2  -6  -7 46599.4 1951.18  47
  -2  -6  -7 48153.3 2063.02  43
   2  -6   7 45442.0 1922.92  44
   2  -6   7 46272.0 2005.46  45
  -2   6  -7 45076.3 1920.63  33
  -2   6  -7 47722.4 2025.04  39
  -2  -6  -7 40596.2 1940.04  30
   2   6   7 46388.7 1949.44  36
  -2  -6  -8 63383.6 2813.49  10
  -2  -6  -8 62475.8 2654.41  20
   2  -6   8 66721.0 2765.94  15
   2  -6   8 64207.4 2764.96  18
   2   6   8 64636.2 2731.01   3
   2  -6   8 62576.1 2592.81   4
  -2  -6  -8 69848.2 2771.68  61
  -2  -6  -8 67313.3 2704.14  59
   2  -6   8 66153.2 2761.48  58
   2  -6   8 68105.8 2745.29  57
  -2  -6  -8 62184.0 2653.64  27
  -2  -6  -8 58692.5 2731.05  21
   2  -6   8 67148.1 2743.38  51
  -2  -6  -8 68376.8 2689.77  47
  -2  -6  -8 68850.6 2758.19  50
   2  -6   8 67370.8 2766.21  45
   2  -6   8 67261.1 2671.86  44
   2   6   8 64627.8 2700.76  44
  -2  -6  -8 72984.5 2835.51  43
  -2   6  -8 64272.3 2755.59  39
  -2   6  -8 66347.2 2683.62  33
  -2  -6  -8 61593.7 2698.44  30
   2   6   8 65874.1 2621.48  37
   2   6   8 65947.0 2709.46  36
   2  -6   9 16002.1 979.234  15
   2  -6   9 16535.8 986.670  18
  -2  -6  -9 15298.4 1003.38  10
   2  -6   9 17250.6 1039.76  14
   2  -6   9 17208.4 893.705   4
   2   6   9 16733.0 974.832   3
   2  -6   9 15648.1 930.492   1
  -2  -6  -9 16880.6 988.348  61
  -2  -6  -9 18779.9 968.465  59
  -2   6  -9 16146.7 935.704  61
   2  -6   9 15535.9 955.531  57
   2  -6   9 17884.7 1025.27  58
  -2  -6  -9 15162.7 864.540  27
  -2  -6  -9 13998.7 936.284  21
   2  -6   9 18158.2 1002.80  51
  -2  -6  -9 18192.9 996.282  50
  -2  -6  -9 17057.3 921.585  47
   2   6   9 16426.6 954.652  44
   2  -6   9 18219.1 1021.87  45
   2  -6   9 16805.6 917.419  44
  -2  -6  -9 18549.0 1062.22  43
   2   6   9 17556.4 1045.04  35
  -2   6  -9 17382.0 1016.70  39
  -2  -6  -9 14618.6 930.271  30
  -2   6  -9 17868.7 959.488  33
   2   6   9 17216.6 902.543  37
   2   6   9 16290.3 954.611  36
   2  -6  10 32918.4 1644.84  14
   2  -6  10 31426.1 1558.38  15
  -2  -6 -10 29413.4 1586.36  10
  -2   6 -10 31373.3 1530.33  61
  -2  -6 -10 31398.4 1501.77  59
  -2  -6 -10 32443.8 1582.45  61
   2  -6  10 34036.1 1606.03  57
   2   6  10 30350.7 1550.85   1
   2  -6  10 30142.3 1451.83   4
   2   6  10 32889.6 1568.36   3
   2  -6  10 31231.8 1533.31   1
  -2  -6 -10 33008.2 1484.49  47
   2  -6  10 32604.5 1592.50  51
  -2  -6 -10 31821.9 1573.63  50
  -2   6 -10 29503.9 1551.59  43
   2  -6  10 32610.4 1606.19  45
   2  -6  10 30479.9 1473.61  44
  -2  -6 -10 35485.8 1659.67  43
   2   6  10 29744.2 1527.73  44
   2   6  10 32047.2 1482.57  37
   2   6  10 31880.7 1637.96  35
  -2  -6 -10 29177.3 1523.62  30
  -2   6 -10 32786.9 1614.02  39
  -2   6 -10 30119.0 1514.67  33
   2   6  10 31406.7 1556.21  36
   2  -6  11 542.532 184.482  15
   2  -6  11 474.013 181.299  14
  -2  -6 -11 642.591 224.269  61
  -2   6 -11 635.604 183.688  61
  -2  -6 -11 994.254 223.558  59
   2  -6  11 231.822 192.959  57
  -2  -6 -11 451.189 196.081  10
   2  -6  11 957.639 243.409   4
   2   6  11 491.087 200.003   1
   2   6  11 913.812 220.081   3
   2  -6  11 950.087 288.066   1
   2  -6  11 611.231 233.135  51
  -2  -6 -11 660.359 223.980  50
  -2  -6 -11 764.428 213.495  47
   2   6  11 845.530 218.180  44
   2  -6  11 570.138 242.165  44
  -2   6 -11 508.099 182.739  43
  -2  -6 -11 509.492 198.270  43
  -2   6 -11 565.981 176.905  33
   2   6  11 792.766 207.047  36
  -2   6 -11 790.854 224.114  39
   2   6  11 895.596 237.545  35
   2   6  11 839.131 187.517  37
   2  -6  12 31775.2 1629.98  15
   2  -6  12 34219.9 1745.10  14
  -2  -6 -12 33989.5 1698.41  10
  -2   6 -12 33502.2 1651.14  61
  -2  -6 -12 32584.1 1578.69  59
  -2  -6 -12 36588.5 1725.35  61
   2  -6  12 35601.6 1712.84  57
   2  -6  12 31271.0 1675.35  58
   2  -6  12 32733.0 1665.49   1
   2  -6  12 29639.0 1554.76   4
   2   6  12 31739.9 1659.44   1
   2   6  12 32995.3 1648.84   3
  -2  -6 -12 34929.6 1680.48  50
   2  -6  12 35662.3 1711.79  51
  -2  -6 -12 39678.0 1805.91  43
   2  -6  12 34484.8 1597.76  44
   2   6  12 33754.0 1681.24  44
  -2   6 -12 32208.8 1678.51  43
   2   6  12 36484.5 1729.56  36
  -2   6 -12 31561.1 1632.32  33
  -2   6 -12 33349.2 1723.96  39
   2   6  12 31978.9 1704.49  35
  -2  -6 -13 13943.9 838.527  19
   2  -6  13 13067.1 864.265  15
   2  -6  13 13279.5 960.545  14
  -2   6 -13 12670.9 876.944  61
  -2  -6 -13 13271.7 828.264  59
  -2  -6 -13 14404.4 936.368  61
   2   6  13 14267.9 972.628  52
   2  -6  13 14308.4 948.291  57
   2   6  13 13176.6 901.841   1
   2  -6  13 14121.4 926.927   1
   2  -6  13 13410.1 864.135   4
   2  -6  13 12865.6 906.669  51
  -2  -6 -13 14908.5 931.709  50
  -2   6 -13 12569.8 901.569  43
   2   6  13 14399.5 935.999  44
   2  -6  13 13472.8 842.050  44
  -2  -6 -13 14685.0 987.317  43
   2   6  13 13431.5 925.756  36
   2   6  13 12537.2 914.671  35
  -2   6 -13 13257.9 896.166  33
  -2   6 -13 13490.5 903.886  38
  -2   6 -13 14101.7 966.936  39
   2  -6  14 29318.5 1547.07  14
  -2  -6 -14 26626.3 1346.58  19
   2  -6  14 25390.6 1372.60  15
  -2   6 -14 27534.6 1440.93  61
  -2  -6 -14 28042.9 1483.82  61
  -2  -6 -14 27365.7 1352.84  59
   2   6  14 26614.3 1500.70  52
   2  -6  14 29267.8 1517.26  57
   2  -6  14 29969.6 1501.68   1
   2   6  14 27589.8 1459.60   1
  -2  -6 -14 29962.0 1483.20  50
   2  -6  14 31485.6 1542.47  51
  -2   6 -14 25851.1 1478.39  50
   2   6  14 28633.4 1501.48  44
  -2  -6 -14 32186.1 1599.13  43
  -2   6 -14 26345.0 1460.93  43
   2   6  14 25679.5 1470.82  36
   2   6  14 28239.0 1499.56  35
  -2   6 -14 24186.2 1458.86  39
  -2   6 -14 24964.4 1408.09  38
   2  -6  15 16130.5 1017.67   1
   2   6  15 14872.6 979.832   1
   2   6  15 16179.2 1057.89  52
   2  -6  15 17435.5 1072.17  57
  -2  -6 -15 16922.2 1046.29  55
  -2   6 -15 16002.9 991.630  61
  -2  -6 -15 15072.0 881.712  59
  -2  -6 -15 17316.9 1042.38  61
  -2  -6 -15 17676.2 1031.15  50
   2  -6  15 15980.5 1031.69  51
  -2   6 -15 15586.2 1029.54  50
  -2   6 -15 16305.0 1024.60  43
   2  -6  15 16572.3 1063.22  45
  -2  -6 -15 16850.5 1090.09  43
   2   6  15 15413.3 1053.60  41
   2   6  15 15862.7 1022.88  44
   2  -6  15 15589.0 1042.56  14
   2  -6  16 3768.64 426.078   1
   2   6  16 2523.19 353.559   1
  -2   6 -16 2312.43 364.607  55
  -2  -6 -16 2436.74 365.080  55
   2  -6  16 2290.36 361.468  57
  -2  -6 -16 3331.08 406.309  61
  -2   6 -16 3044.13 372.881  61
  -2  -6 -16 2679.08 367.892  50
  -2   6 -16 2598.05 380.672  50
   2  -6  16 3592.12 439.801  51
   2   6  16 2933.69 408.983  52
   2   6  16 2871.31 394.546  44
  -2   6 -16 2991.35 373.889  43
  -2  -6 -16 2745.24 404.385  43
   2   6  16 3017.50 424.372  41
   2  -6  16 2897.59 408.692  45
   2  -6  16 2606.25 394.174  14
   2   6  17 4783.01 453.679   1
   2  -6  17 4998.46 479.315   1
  -2  -6 -17 4974.63 479.564  61
  -2   6 -17 4052.68 415.889  61
  -2   6 -17 3626.12 424.315  59
  -2   6 -17 4152.28 453.253  55
   2  -6  17 4637.76 481.859  57
   2   6  17 4830.85 494.824  52
  -2  -6 -17 4402.74 460.869  55
  -2   6 -17 4739.17 485.569  50
   2  -6  17 5177.12 502.987  51
  -2  -6 -17 4856.48 454.775  50
  -2   6 -17 4270.30 435.493  43
   2   6  17 4292.51 468.755  41
  -2  -6 -17 4550.45 488.116  43
   2   6  17 4373.79 460.079  44
   2  -6  17 4964.83 499.097  45
   2  -6  17 4881.01 492.176  14
   2  -6  18 27193.2 1287.98   1
   2   6  18 22690.8 1194.52   1
  -2   6 -18 22936.8 1198.22  61
  -2  -6 -18 28474.5 1314.96  61
  -2   6 -18 23897.1 1244.84  59
  -2   6 -18 24274.3 1269.31  55
   2  -6  18 26389.8 1320.46  57
  -2  -6 -18 27113.4 1306.55  55
   2  -6  18 22864.2 1258.39  28
  -2   6 -18 23783.6 1263.67  50
  -2  -6 -18 25251.3 1240.16  50
  -2   6 -18 23450.3 1192.42  47
   2  -6  18 25376.8 1299.18  51
  -2  -6 -18 28757.2 1364.97  43
   2  -6  18 26563.6 1328.24  45
   2   6  18 24455.3 1288.02  41
  -2   6 -18 24402.5 1218.38  43
   2   6  18 26297.0 1298.47  44
   2  -6  18 23324.0 1244.91  14
  -2  -6 -18 26962.0 1279.96  13
   2   6  19 7000.55 479.829   1
   2  -6  19 8521.79 556.381   1
  -2  -6 -19 8319.80 568.706  61
  -2   6 -19 7790.61 535.129  59
  -2   6 -19 7046.33 488.623  61
  -2  -6 -19 9200.69 594.668  55
  -2   6 -19 7197.78 541.794  55
   2  -6  19 7459.95 556.313  28
  -2  -6 -19 8142.35 528.404  50
  -2   6 -19 6995.48 535.208  50
   2  -6  19 7535.95 562.046  51
   2   6  19 7192.06 544.247  41
   2   6  19 8746.44 585.318  44
  -2  -6 -19 9248.83 624.647  43
   2  -6  19 9522.30 619.345  45
  -2  -6 -19 8486.89 549.334  13
  -2  -6 -20 894.485 165.553  13
  -2  -6 -20 678.887 156.847  11
  -2   6 -20 840.123 158.421  60
  -2   6 -20 821.334 167.714  55
  -2  -6 -20 940.987 185.931  55
  -2   6 -20 633.647 164.970  50
   2  -6  20 616.519 172.839  51
   2   6  20 677.377 173.355  52
   2  -6  20 795.671 195.690  45
   2   6  20 774.059 169.586  44
   2  -6  20 693.757 168.607  32
   2  -6  20 632.375 154.206  23
   2  -6  20 871.789 182.504  28
   2  -6  21 34.7968 66.5180  23
  -2  -6 -21 260.653 96.1063  11
  -2  -8  20 3928.18 302.821  12
   2  -8 -20 3903.42 280.126  13
   2   8 -19 39142.6 1794.67  61
   2   8 -19 41539.0 1796.00  50
  -2  -8  19 42435.7 1817.71  23
  -2   8  19 43371.7 1838.51  44
  -2  -8  19 46899.0 1844.12  45
   2   8 -19 43645.9 1852.37  43
  -2   8  19 43490.4 1838.92  41
   2  -8 -19 49872.2 1855.23  13
  -2  -8  19 44248.8 1848.36  12
   2   8 -18 1193.73 212.818  61
  -2  -8  18 785.139 186.240  23
  -2  -8  18 1245.46 202.985  28
   2   8 -18 1307.51 214.177  50
  -2   8  18 1016.60 208.120  52
   2   8 -18 1365.67 237.317  43
  -2   8  18 1251.52 219.640  41
  -2   8  18 1009.69 201.831  44
  -2  -8  18 1290.39 218.046  45
   2  -8 -18 1435.48 215.650  19
   2  -8 -18 1728.60 247.295  13
  -2  -8  18 1297.04 224.053  12
   2  -8 -17 23284.3 1149.26  11
  -2  -8  17 20464.1 1140.44  12
   2  -8 -17 23401.2 1136.69  19
   2  -8 -17 22324.6 1148.54  13
   2   8 -17 21132.0 1136.23  61
  -2  -8  17 20476.1 1083.47  57
  -2   8  17 21664.5 1176.64  52
  -2  -8  17 20413.0 1091.19  28
  -2  -8  17 21440.1 1127.49  23
   2   8 -17 20487.8 1119.24  50
   2   8 -17 20873.5 1169.00  43
  -2  -8  17 21232.9 1127.60  45
   2  -8 -17 26479.8 1253.97  43
  -2   8  17 20625.0 1140.41  44
   2  -8 -17 19933.5 1053.63  30
   2   8 -16 107.335 102.444  61
  -2  -8  16 90.3313 105.590  57
  -2  -8  16 189.864 133.153  58
   2  -8 -16 80.2552 101.330  55
   2  -8 -16 83.6646 97.7996  30
  -2  -8  16-33.4178 101.489  23
   2   8 -16 104.578 111.590  50
   2   8 -16 39.8834 114.193  43
  -2  -8  16 135.751 133.050  45
   2  -8 -16 39.2005 125.483  43
  -2   8  16-36.6636 104.977  44
   2  -8 -16 65.9305 110.678  19
   2  -8 -16 99.1079 115.846  11
   2  -8 -16-70.0171 137.248  13
  -2  -8  15 854.113 234.355  58
  -2  -8  15 649.176 175.826  57
   2  -8 -15 693.820 187.580  55
   2   8 -15 706.057 211.727  61
  -2  -8  15 616.442 215.620  23
   2  -8 -15 1188.81 228.244  30
  -2   8  15 719.369 219.418  44
   2  -8 -15 468.305 203.820  43
   2   8 -15 786.851 231.407  43
  -2  -8  15 1021.57 243.580  45
   2  -8 -15 604.588 195.625  11
   2  -8 -15 842.736 220.977  19
   2  -8 -15 839.002 219.935  13
  -2  -8  14 1381.05 255.532  57
  -2  -8  14 1520.24 294.220  58
   2  -8 -14 1303.29 238.552  55
   2   8 -14 956.513 257.516  61
  -2  -8  14 1413.11 293.617  23
   2  -8 -14 1280.33 238.971  30
   2  -8 -14 1613.68 315.075  43
   2   8 -14 1341.20 307.506  43
  -2  -8  14 1440.46 275.922  45
   2  -8 -14 2113.19 322.350  11
   2  -8 -14 1449.87 298.221  13
   2  -8 -14 1845.42 316.939  19
   2  -8 -13 26508.7 1435.54  13
   2  -8 -13 28003.1 1415.18  11
   2  -8 -13 29007.0 1465.01  19
  -2  -8  13 27378.2 1457.51  58
  -2  -8  13 22711.5 1303.47  57
   2  -8 -13 27956.1 1371.75  55
   2   8 -13 24093.5 1401.58  61
  -2  -8  13 26675.4 1413.49  23
   2  -8 -13 28871.0 1515.98  43
   2   8 -13 24647.9 1452.96  43
  -2  -8  13 25812.3 1390.49  45
   2  -8 -13 25293.9 1322.39  30
   2  -8 -12 21646.3 1220.89  30
   2   8 -12 21501.7 1332.26  33
  -2   8  12 20803.3 1379.15  35
  -2   8  12 23592.4 1379.96  36
  -2  -8  12 23191.6 1251.58  57
  -2  -8  12 22753.1 1331.78  58
   2  -8 -12 24871.4 1287.25  55
  -2  -8  12 24118.7 1335.14  23
  -2  -8  12 27005.8 1351.13  45
   2  -8 -12 29206.6 1474.84  43
  -2  -8  12 24477.1 1411.89  46
   2  -8 -12 24749.7 1334.50  10
  -2  -8  12 23481.0 1254.80  15
   2  -8 -12 30019.2 1442.48  19
   2  -8 -12 24688.5 1311.01  11
   2   8 -11 5141.74 544.571  39
   2   8 -11 5138.58 537.244  33
   2   8 -11 4909.39 516.408  34
   2  -8 -11 4906.91 468.353  30
  -2   8  11 5147.64 548.321  36
   2  -8 -11 6203.58 534.288  55
  -2  -8  11 5478.00 484.421  57
  -2  -8  11 5487.91 542.433  58
   2   8 -11 4943.15 502.005  56
  -2  -8  11 5308.25 499.579   5
  -2  -8  11 5824.42 560.343  23
  -2  -8  11 5692.56 587.117  46
  -2  -8  11 5721.19 526.638  45
   2  -8 -11 5325.71 559.331  43
   2  -8 -11 6173.40 579.544  19
   2  -8 -11 5776.42 560.544  10
   2  -8 -11 5820.78 530.060  11
  -2  -8  11 5780.38 521.559  15
   2   8 -10 365.599 159.530  34
  -2   8  10 169.409 128.958  36
   2   8 -10 345.065 157.701  39
   2   8 -10 124.244 126.120  33
   2   8 -10 186.445 131.094  56
  -2  -8  10 154.587 124.068  58
   2  -8 -10 443.857 162.374  55
  -2  -8  10 192.318 130.124   5
   2  -8 -10 419.612 171.877  30
  -2  -8  10 267.804 145.204  23
   2  -8 -10 311.095 152.740  21
   2  -8 -10 44.3322 127.276  43
  -2  -8  10 364.926 173.019  46
  -2  -8  10 445.088 180.321  45
   2  -8 -10 652.660 206.657  19
   2  -8 -10 554.671 196.687  13
   2  -8 -10 453.921 173.402  11
  -2  -8  10 396.462 159.302  15
   2  -8 -10 212.663 143.101  10
   2  -8  -9 30451.9 1500.63  13
  -2  -8   9 29763.8 1476.84  15
   2  -8  -9 31568.2 1564.75  10
   2  -8  -9 27315.7 1458.74  17
   2  -8  -9 29957.5 1438.84  11
   2  -8  -9 29249.1 1499.84  19
  -2  -8   9 28574.2 1508.26  12
  -2  -8   9 25524.7 1436.80  20
  -2  -8   9 26633.3 1361.29   5
  -2  -8   9 27341.5 1468.08   9
  -2  -8   9 27637.2 1446.25  66
   2  -8  -9 28660.0 1427.24  55
  -2  -8   9 29646.1 1472.06  58
   2   8  -9 26997.5 1441.55  56
  -2  -8   9 26392.9 1427.07  26
  -2  -8   9 27435.6 1445.28  22
   2  -8  -9 30432.9 1513.72  21
  -2  -8   9 29307.3 1472.63  23
   2  -8  -9 31369.8 1571.59  43
  -2  -8   9 29110.9 1418.31  45
   2   8  -9 25202.1 1441.44  33
   2  -8  -9 25795.1 1337.49  30
  -2   8   9 28456.3 1499.01  36
   2   8  -9 28477.4 1488.60  34
  -2  -8   8 595.744 220.723  20
   2  -8  -8 436.339 180.964  13
   2  -8  -8 499.071 221.540  11
   2  -8  -8 342.009 211.239  17
  -2  -8   8 255.363 153.028  15
  -2  -8   8 822.338 210.300  12
  -2  -8   8 174.603 221.449  18
   2  -8  -8 386.156 183.979  19
   2  -8  -8 471.118 199.256  10
   2  -8  -8 411.704 170.123  20
  -2  -8   8 199.752 218.305   9
   2  -8  -8 841.555 251.395   8
   2  -8  -8 306.442 155.856   9
  -2  -8   8 383.219 174.155  66
  -2  -8   8 602.528 198.163  58
   2  -8  -8 370.047 159.031  30
  -2  -8   8 499.556 170.244  26
   2  -8  -8 362.403 147.540  22
  -2  -8   8 343.079 150.234  27
   2  -8  -8 362.686 187.557  21
  -2  -8   8 486.261 207.942  22
  -2  -8   8 1291.08 243.995  23
   2  -8  -8 787.596 208.008  23
  -2  -8   8 559.301 213.893  49
  -2  -8   8 322.392 173.666  45
  -2   8   8 455.152 163.612  36
   2   8  -8 270.908 124.838  34
   2   8  -8 677.175 191.020  33
   2  -8  -7 23347.0 1238.24  10
  -2  -8   7 19632.8 1205.65  18
  -2  -8   7 19249.7 1106.54  15
   2  -8  -7 18923.9 1038.71  11
  -2  -8   7 20159.9 1140.90  12
   2  -8  -7 20795.8 1151.87  19
   2  -8  -7 19646.1 1099.55  13
  -2  -8   7 20156.8 1175.74  20
   2  -8  -7 19393.2 1132.90  17
   2  -8  -7 18915.0 1152.74  66
  -2  -8   7 20226.8 1154.14  66
  -2  -8   7 19013.9 1050.73  58
   2  -8  -7 18927.6 1135.91   8
   2  -8  -7 18764.1 1127.74   9
  -2  -8   7 20276.3 1172.00   9
  -2  -8   7 19591.9 1102.93  23
   2  -8  -7 20349.9 1168.84  21
  -2  -8   7 18940.6 1132.27  27
  -2  -8   7 19504.3 1138.11  22
   2  -8  -7 19036.9 1117.24  22
  -2  -8   7 18158.3 1120.18  26
   2  -8  -7 18158.6 1102.49  20
   2  -8  -7 19827.8 1164.00  26
   2  -8  -7 18725.3 1070.04  23
  -2  -8   7 19706.1 1163.02  46
  -2  -8   7 19060.8 1011.23  45
   2   8  -7 18694.3 1085.54  33
   2   8  -7 17286.4 1080.06  34
  -2   8   7 20740.8 1132.26  36
   2  -8  -6 2671.17 370.822  10
   2  -8  -6 2081.11 327.068  16
   2  -8  -6 2312.32 284.208  11
  -2  -8   6 2585.82 347.666  15
  -2  -8   6 2401.13 334.127  12
   2  -8  -6 2073.49 315.307  19
  -2  -8   6 2994.09 403.480  18
   2  -8  -6 2078.92 331.192  17
   2  -8  -6 1929.87 289.759  13
  -2  -8   6 2185.30 352.030  20
  -2  -8   6 2268.59 349.668   9
   2  -8  -6 2631.26 366.389   9
   2  -8  -6 1692.16 304.803   8
  -2  -8   6 2100.49 329.556  66
   2  -8  -6 2588.54 371.523  66
  -2  -8   6 2316.22 293.097  58
  -2  -8   6 2713.73 364.508  26
  -2  -8   6 2412.63 343.236  27
  -2  -8   6 2796.62 359.634  22
   2  -8  -6 3392.81 406.888  21
   2  -8  -6 2167.90 303.709  23
   2  -8  -6 3240.28 385.103  22
   2  -8  -6 2960.61 377.476  20
   2  -8  -6 2136.95 348.823  27
  -2  -8   6 2964.61 350.980  21
  -2  -8   6 2435.90 321.017  23
   2  -8  -6 2473.20 367.584  26
  -2  -8   6 2279.93 406.831  46
   2   8  -6 2572.30 332.429  33
   2   8  -6 2442.08 336.740  34
  -2   8   6 2591.92 331.926  36
   2  -8  -5 6348.03 535.415  13
  -2  -8   5 8225.36 672.930  20
   2  -8  -5 6432.44 568.395  19
   2  -8  -5 7115.60 553.978  15
   2  -8  -5 7094.03 514.562  11
   2  -8  -5 6810.33 575.913  18
   2  -8  -5 7312.79 616.447  17
  -2  -8   5 7922.93 620.487  15
  -2  -8   5 7155.08 647.474  18
  -2  -8   5 7377.41 599.025  12
   2  -8  -5 8137.60 634.189  16
   2  -8  -5 8906.12 691.079  10
   2  -8  -5 6257.18 605.253  66
  -2  -8   5 7233.83 615.564  66
  -2  -8   5 7431.26 575.513  23
   2  -8  -5 6368.99 586.145  20
   2  -8  -5 7836.17 640.699  27
  -2  -8   5 6479.60 558.825  21
   2  -8  -5 6518.25 591.680  22
   2  -8  -5 7055.82 613.908  21
   2  -8  -5 6329.16 534.545  23
  -2  -8   5 6390.80 594.138  26
   2  -8  -5 6979.93 616.714  26
  -2  -8   5 7776.53 637.094  22
  -2  -8   5 6922.20 610.750  27
   2  -8  -5 6922.54 612.797   8
  -2  -8   5 7127.79 626.470   9
   2  -8  -5 6498.05 600.041   9
  -2  -8   5 7729.96 639.048  49
  -2  -8   5 6770.63 584.588  46
   2   8  -5 6818.65 553.645  33
   2   8  -5 6947.61 574.113  34
  -2   8   5 7755.93 583.741  36
  -2  -8   4 2193.20 336.377  18
   2  -8  -4 1648.79 294.078  17
   2  -8  -4 1909.31 293.030  19
   2  -8  -4 1811.74 268.337  15
   2  -8  -4 2087.06 282.183  13
  -2  -8   4 1427.99 249.826  12
   2  -8  -4 2099.39 323.378  10
   2  -8  -4 1358.35 259.038  16
   2  -8  -4 2147.62 315.630  18
  -2  -8   4 1802.01 278.945  10
   2  -8  -4 2007.02 307.925  20
  -2  -8   4 1690.40 277.137  15
  -2  -8   4 1964.57 317.866  20
  -2  -8   4 2271.58 331.876  66
   2  -8  -4 2123.66 330.086  66
   2  -8  -4 1321.59 272.097  21
  -2  -8   4 2006.57 284.462  23
  -2  -8   4 2313.92 339.501  27
  -2  -8   4 1492.13 281.707  26
   2  -8  -4 2010.95 302.323  22
   2  -8  -4 1616.87 295.349  26
   2  -8  -4 2063.95 331.705  27
  -2  -8   4 1975.41 302.894  21
   2  -8  -4 1783.87 271.895  23
  -2  -8   4 1958.41 306.544  22
  -2  -8   4 2448.18 355.096   9
   2  -8  -4 1967.73 311.288   9
   2  -8  -4 1765.26 301.810   8
  -2  -8   4 1868.19 293.881  49
  -2  -8   4 2152.71 305.992  46
  -2   8   4 1941.92 269.022  36
   2   8  -4 2001.57 276.170  33
   2   8  -4 2034.97 298.125  34
   2  -8  -3 42777.1 1969.45  17
  -2  -8   3 44035.9 1948.00  10
   2  -8  -3 42455.4 1986.63  10
  -2  -8   3 42580.5 1922.22  15
  -2  -8   3 42828.2 1998.96  18
   2  -8  -3 41453.3 1920.61  18
   2  -8  -3 41631.4 1947.22  16
   2  -8  -3 38686.7 1805.67  13
  -2  -8   3 40518.0 1896.57  12
  -2  -8   3 40731.3 1991.41  20
   2  -8  -3 39637.7 1853.99  15
   2  -8  -3 41533.2 1904.05  19
   2  -8  -3 40120.2 1956.44  66
  -2  -8   3 41993.5 1970.63  66
  -2  -8   3 41733.0 1968.20  22
   2  -8  -3 41204.9 1948.53  22
   2  -8  -3 42211.2 1968.07  21
   2  -8  -3 41956.9 1961.26  27
   2  -8  -3 42783.1 1975.00  26
  -2  -8   3 42053.5 1969.02  27
  -2  -8   3 38666.2 1847.52  23
   2  -8  -3 40377.8 1954.66  20
  -2  -8   3 42445.7 1932.64  21
  -2  -8   3 41757.9 1972.80  26
   2  -8  -3 41079.0 1827.39  23
  -2  -8   3 42423.6 1996.96   9
   2  -8  -3 39617.4 1936.69   8
   2  -8  -3 42381.2 1984.73   9
  -2  -8   3 39951.3 1896.79  49
  -2  -8   3 38247.9 1882.67  48
  -2  -8   3 41248.2 1875.52  46
   2   8  -3 39690.1 1831.67  33
   2   8  -3 42510.4 1918.55  34
  -2   8   3 40864.8 1822.77  36
  -2  -8   2 5422.82 513.679  10
  -2  -8   2 6029.96 516.871  12
   2  -8  -2 6316.67 562.093  17
   2  -8  -2 5474.63 503.742  19
   2  -8  -2 6045.12 516.659  15
   2  -8  -2 5750.87 532.502  18
  -2  -8   2 6415.32 539.055  15
  -2  -8   2 5422.78 539.531  66
   2  -8  -2 6046.77 549.952  20
  -2  -8   2 5606.75 524.579  21
  -2  -8   2 5409.69 539.178  26
  -2  -8   2 6072.68 559.767  27
   2  -8  -2 5904.27 542.346  22
   2  -8  -2 5137.30 471.127  23
  -2  -8   2 4899.59 470.837  23
   2  -8  -2 6400.02 559.942  21
   2  -8  -2 5171.48 528.201   9
   2  -8  -2 5176.31 522.523   8
  -2  -8   2 5743.06 500.577  49
  -2  -8   2 6335.95 521.362  48
  -2  -8   2 4886.35 458.709  46
   2   8  -2 5743.04 508.780  34
   2   8  -2 6403.83 450.146  35
  -2  -8   1 1961.45 278.448  12
   2  -8  -1 1826.88 291.340  18
  -2  -8   1 1802.96 303.251  20
   2  -8  -1 1776.14 281.082  19
  -2  -8   1 1776.25 284.176  15
  -2  -8   1 1742.60 298.118  18
   2  -8  -1 2002.00 294.058  15
  -2  -8   1 1913.16 307.973  66
   2  -8  -1 1675.78 298.806  66
   2  -8  -1 1770.72 328.790  63
   2  -8  -1 1739.27 287.743  22
  -2  -8   1 1636.38 297.603  27
   2  -8  -1 2511.36 340.157  20
   2  -8  -1 1662.79 283.380  27
  -2  -8   1 1636.85 290.727  21
  -2  -8   1 1840.93 280.491  23
  -2  -8   1 1857.85 309.222  26
  -2  -8   1 1725.72 259.239  29
   2  -8  -1 1548.84 259.203  23
  -2  -8   1 1819.22 302.115   9
   2  -8  -1 1562.45 281.685   9
  -2  -8   1 1865.02 296.318  10
  -2  -8   1 1412.84 242.478  49
  -2  -8   1 1888.23 288.048  48
  -2  -8   1 1159.10 214.801  46
   2   8  -1 1880.06 291.414  34
   2   8  -1 1726.20 236.795  35
  -2  -8   0 4870.39 446.737  12
   2  -8   0 4024.23 447.231  18
   2  -8   0 4007.72 446.816  17
  -2  -8   0 4104.64 461.877  20
   2  -8   0 5120.79 474.543  19
  -2  -8   0 4818.84 497.680  18
  -2  -8   0 4486.71 474.030  10
   2  -8   0 4456.72 444.611  15
   2  -8   0 4655.91 497.986  10
   2  -8   0 4574.87 461.236  16
   2  -8   0 4398.86 486.895  66
  -2  -8   0 4343.59 421.390  23
  -2  -8   0 4512.15 473.015  27
  -2  -8   0 4117.93 450.604  21
  -2  -8   0 3760.08 445.926  22
   2  -8   0 4483.24 474.154  27
   2  -8   0 3887.55 441.607  20
  -2  -8   0 3955.82 392.112  29
   2  -8   0 5538.37 504.933  21
   2  -8   0 3921.12 395.884  23
  -2  -8   0 4081.13 460.263  26
   2  -8   0 3800.05 453.005  26
   2   8   0 4178.87 400.229   3
   2  -8   0 4573.30 473.725   8
  -2  -8   0 4210.36 467.258   9
   2  -8   0 5090.42 509.739   9
  -2  -8   0 4393.62 439.932  47
  -2  -8   0 3403.97 386.037  48
  -2  -8   0 4195.20 409.581  49
  -2  -8   0 4019.12 377.085  46
   2   8   0 4662.53 416.572  35
  -2  -8  -1 24431.8 1319.95   9
   2  -8   1 21084.7 1241.95   8
   2   8   1 25698.7 1214.49   3
   2  -8   1 23413.0 1289.47  26
  -2  -8  -1 25562.0 1217.10  23
   2  -8   1 22480.7 1270.07  27
   2  -8   1 24730.6 1200.71  23
   2  -8   1 23087.9 1255.56  21
  -2  -8  -1 19842.5 1229.91  22
  -2  -8  -1 23015.4 1163.49  29
   2  -8   1 23716.5 1303.85  66
  -2  -8  -1 22944.7 1209.30  47
  -2  -8  -1 20301.3 1134.88  49
  -2  -8  -1 21271.5 1176.38  48
   2  -8   1 22748.3 1238.93  19
   2  -8   1 22963.1 1233.79  15
  -2  -8  -1 23826.8 1296.88  18
  -2  -8  -1 24320.1 1216.08  12
  -2  -8  -1 23060.7 1247.19  15
   2  -8   1 23058.7 1283.90  10
  -2  -8  -1 23177.7 1301.33  20
  -2  -8  -1 24752.8 1307.52  10
   2  -8   1 21775.2 1259.80  17
   2  -8   1 24228.2 1278.29  16
  -2   8  -1 21629.5 1136.66  34
   2   8   1 25527.4 1232.51  35
   2  -8   2 20227.8 1194.99   9
   2   8   2 21350.4 1096.74   3
   2  -8   2 19088.9 1157.28   8
  -2  -8  -2 19025.1 1177.32   9
  -2  -8  -2 20973.0 1206.21  26
   2  -8   2 20799.8 1195.54  26
   2  -8   2 20865.3 1191.99  20
   2  -8   2 21467.8 1174.64  21
   2  -8   2 20215.5 1172.29  22
   2  -8   2 20292.7 1183.02  27
  -2  -8  -2 19850.9 1166.34  22
   2  -8   2 21834.7 1111.78  23
  -2  -8  -2 20560.2 1192.25  27
  -2  -8  -2 22189.3 1098.82  29
  -2  -8  -2 22649.2 1134.41  23
  -2  -8  -2 20518.3 1116.17  59
  -2  -8  -2 20598.6 1196.01  66
   2  -8   2 21613.8 1206.62  66
  -2  -8  -2 21133.9 1124.34  47
  -2  -8  -2 18955.9 1030.26  49
  -2  -8  -2 19418.3 1073.21  48
   2  -8   2 21806.2 1205.95  17
  -2  -8  -2 21457.5 1164.65  15
   2  -8   2 21047.7 1170.48  16
  -2  -8  -2 22940.8 1239.12  10
   2  -8   2 22105.4 1207.86  10
   2  -8   2 18952.1 1136.27  19
   2  -8   2 21429.7 1163.51  15
   2  -8   2 19398.5 1091.49  14
  -2  -8  -2 21171.1 1214.96  20
   2   8   2 21974.7 1147.99  35
  -2   8  -2 18086.4 1019.87  34
  -2  -8  -3 104110. 4198.96   9
   2  -8   3 92327.4 4112.82   8
   2  -8   3 100596. 4174.46   9
   2   8   3 105411. 4059.76   3
   2  -8   3 105391. 4052.36  23
   2  -8   3 99719.6 4152.14  27
   2  -8   3 105580. 4166.38  22
   2  -8   3 103656. 3961.66  28
   2  -8   3 106325. 4155.19  21
  -2  -8  -3 102818. 4035.37  29
  -2  -8  -3 105189. 4063.49  23
  -2  -8  -3 104730. 4190.50  26
  -2  -8  -3 101328. 4168.12  27
   2  -8   3 107371. 4197.65  26
  -2  -8  -3 99670.9 4165.89  21
   2  -8   3 108753. 4209.38  20
  -2  -8  -3 111233. 4077.96  30
  -2  -8  -3 97932.4 4145.02  22
  -2  -8  -3 103007. 4181.11  66
   2  -8   3 102500. 4176.69  66
  -2  -8  -3 99455.3 4063.05  59
  -2  -8  -3 101415. 4069.89  47
  -2  -8  -3 101098. 4020.92  48
   2  -8   3 105107. 4201.55  18
  -2  -8  -3 106959. 4157.61  15
   2  -8   3 108065. 4189.73  10
   2  -8   3 106196. 4105.63  14
   2  -8   3 92719.5 4103.86  19
   2  -8   3 101141. 4162.30  17
  -2  -8  -3 103106. 4192.38  20
   2  -8   3 98567.9 4135.06  16
  -2   8  -3 103847. 4030.59  39
   2   8   3 110823. 4161.84  35
  -2   8  -3 94510.9 3957.16  34
   2  -8   4 8349.09 665.127   8
   2   8   4 7180.88 572.631   3
  -2  -8  -4 8482.99 677.767   9
   2  -8   4 7602.75 653.287   9
  -2  -8  -4 7053.56 579.485  59
   2  -8   4 7382.67 632.549  66
  -2  -8  -4 7276.97 633.668  66
  -2  -8  -4 7983.73 580.536  29
   2  -8   4 7682.58 632.592  21
   2  -8   4 8672.61 678.404  26
  -2  -8  -4 8317.78 607.192  30
  -2  -8  -4 7190.32 622.127  22
   2  -8   4 8295.98 659.927  27
   2  -8   4 8145.79 671.052  20
  -2  -8  -4 8458.78 688.984  21
   2  -8   4 7967.57 553.246  28
  -2  -8  -4 7510.36 596.786  23
  -2  -8  -4 8758.18 687.823  26
   2  -8   4 7943.26 596.209  23
   2  -8   4 7126.55 628.561  22
  -2  -8  -4 7038.36 627.503  27
  -2  -8  -4 7556.99 555.572  48
  -2  -8  -4 7607.01 619.223  50
  -2  -8  -4 8417.47 617.257  47
   2  -8   4 8276.29 660.368  15
  -2  -8  -4 9190.56 719.346  10
   2  -8   4 7146.00 556.587  12
   2  -8   4 7574.32 613.246  14
   2  -8   4 7543.83 660.776  18
   2  -8   4 7478.36 640.631  19
   2  -8   4 8078.81 662.308  17
  -2  -8  -4 8469.16 679.997  20
   2  -8   4 7786.62 652.712  10
   2  -8   4 7800.68 630.537  16
  -2   8  -4 7973.40 588.596  39
   2   8   4 9157.44 676.814  35
  -2  -8  -5 560.757 187.570   9
   2  -8   5 856.023 215.936   9
   2  -8   5 697.460 209.128   8
   2   8   5 548.560 155.355   3
  -2  -8  -5 988.279 241.975  10
  -2  -8  -5 782.089 232.229  66
   2  -8   5 589.478 192.501  66
  -2  -8  -5 655.000 200.559  59
   2  -8   5 1046.98 209.708  23
   2  -8   5 784.569 200.200  27
  -2  -8  -5 895.638 206.567  29
   2  -8   5 555.247 176.875  26
   2  -8   5 839.958 210.689  21
   2  -8   5 854.538 178.341  28
  -2  -8  -5 955.135 220.269  22
  -2  -8  -5 676.125 214.572  26
  -2  -8  -5 630.633 216.381  27
  -2  -8  -5 552.261 194.020  21
  -2  -8  -5 676.510 180.451  23
   2  -8   5 960.130 228.128  22
  -2  -8  -5 764.063 217.696  30
  -2  -8  -5 872.378 215.998  47
  -2  -8  -5 861.975 309.537  50
  -2   8  -5 830.879 189.068  39
   2   8   5 808.264 232.828  35
  -2  -8  -5 934.685 215.286  20
   2  -8   5 485.711 175.722  19
   2  -8   5 745.999 208.391  14
   2  -8   5 1037.91 233.541  20
   2  -8   5 917.072 216.882  15
   2  -8   5 807.452 178.379  12
   2  -8   5 430.484 170.028  17
   2  -8   5 504.872 187.409  18
   2  -8   6 943.451 226.049  15
   2  -8   6 556.651 226.172  18
   2  -8   6 988.898 266.398  14
  -2  -8  -6 434.651 188.755  20
   2  -8   6 758.174 232.960  20
   2  -8   6 271.784 153.637  17
  -2  -8  -6 878.175 239.458  10
   2  -8   6 813.606 222.720   9
  -2  -8  -6 626.767 178.550   9
   2  -8   6 690.182 195.175   8
   2   8   6 567.378 166.813   3
  -2  -8  -6 615.334 261.961  66
   2  -8   6 900.985 221.750  66
  -2  -8  -6 796.300 293.513  59
  -2  -8  -6 426.085 222.768  27
   2  -8   6 742.305 193.571  28
  -2  -8  -6 897.736 243.582  30
  -2  -8  -6 560.887 166.296  22
  -2  -8  -6 366.116 155.793  23
  -2  -8  -6 949.055 255.458  21
  -2  -8  -6 390.778 251.029  26
   2  -8   6 431.006 167.906  21
  -2  -8  -6 615.785 234.145  29
   2  -8   6 514.104 201.229  26
   2  -8   6 421.572 165.903  22
   2  -8   6 527.446 189.906  23
  -2  -8  -6 664.125 202.193  50
  -2  -8  -6 646.357 234.538  47
   2  -8   6 759.833 215.979  51
   2  -8   6 765.017 307.547  45
   2   8   6 340.563 162.575  35
  -2   8  -6 747.195 195.065  39
  -2  -8  -7 26041.0 1446.94  10
   2  -8   7 26410.5 1398.63  14
   2  -8   7 25003.7 1362.23  15
   2  -8   7 25316.9 1394.73  18
   2  -8   7 23770.7 1328.83  17
  -2  -8  -7 23927.9 1318.76  20
   2  -8   7 21744.6 1328.90   9
  -2  -8  -7 22481.3 1302.61   9
   2   8   7 24640.4 1295.76   3
   2  -8   7 21362.7 1304.16   8
  -2  -8  -7 25757.4 1348.39  66
  -2  -8  -7 24562.2 1288.48  59
  -2  -8  -7 26173.0 1372.32  55
   2  -8   7 26265.0 1317.68  23
  -2  -8  -7 23654.1 1368.51  21
   2  -8   7 25385.4 1280.02  28
  -2  -8  -7 23776.9 1256.65  29
  -2  -8  -7 22898.2 1291.53  22
  -2  -8  -7 23138.5 1317.19  27
   2  -8   7 25673.3 1359.44  22
  -2  -8  -7 25336.8 1305.79  23
  -2  -8  -7 25342.3 1350.42  26
  -2  -8  -7 23763.6 1292.38  30
   2  -8   7 23625.1 1330.89  20
  -2  -8  -7 26576.7 1304.67  47
   2  -8   7 25270.5 1321.25  51
  -2  -8  -7 27621.6 1376.02  50
   2  -8   7 26052.2 1358.87  45
   2   8   7 26517.8 1423.74  35
  -2   8  -7 27447.1 1365.05  39
   2  -8   8 246.905 161.543  15
   2  -8   8 348.381 187.200  18
   2  -8   8 351.152 183.381  14
  -2  -8  -8 144.488 129.262  10
   2  -8   8 274.558 198.682   9
   2   8   8 317.078 128.858   3
  -2  -8  -8 247.669 156.334  66
  -2  -8  -8 168.958 181.185  59
  -2  -8  -8 366.492 175.077  55
  -2  -8  -8 390.341 175.804  21
   2  -8   8 178.093 139.892  23
   2  -8   8 258.354 197.857  22
  -2  -8  -8 108.114 121.283  30
   2  -8   8 406.427 208.697  28
  -2  -8  -8 35.9822 131.594  26
  -2  -8  -8 250.288 145.015  27
   2  -8   8 596.505 207.264  51
  -2  -8  -8 194.722 131.016  50
  -2  -8  -8 444.475 164.078  47
   2  -8   8 154.670 141.374  45
  -2   8  -8 280.221 151.849  39
   2   8   8 370.483 175.594  35
  -2  -8  -9 872.698 246.421  10
   2  -8   9 813.246 226.957  32
  -2   8  -9 878.990 225.335  39
   2   8   9 477.511 194.669  35
  -2  -8  -9 708.527 188.432  59
  -2  -8  -9 794.680 225.168  55
   2  -8   9 787.317 202.964  28
  -2  -8  -9 637.014 194.732  30
  -2  -8  -9 769.146 221.709  21
   2  -8   9 1029.48 224.448  23
   2  -8   9 476.437 183.153  51
  -2  -8  -9 556.750 190.170  50
  -2  -8  -9 370.377 213.105  47
   2  -8   9 647.008 205.916  45
   2  -8   9 517.619 196.579  18
   2  -8   9 320.155 186.571  14
   2  -8   9 749.287 211.898  15
   2  -8  10 11943.8 860.176  18
  -2  -8 -10 12251.5 898.138  10
   2  -8  10 11765.1 849.715  15
  -2  -8 -10 12792.8 801.590  59
  -2  -8 -10 11295.5 847.639  55
   2  -8  10 12096.8 831.307  23
  -2  -8 -10 11023.2 823.098  21
   2  -8  10 11316.7 797.593  28
   2  -8  10 12091.1 841.068  51
  -2  -8 -10 11916.2 839.305  50
  -2  -8 -10 10961.1 731.903  47
   2   8  10 11415.5 778.685  44
   2  -8  10 12731.3 882.412  45
  -2  -8 -10 12709.5 925.714  43
  -2   8 -10 11720.7 866.233  39
  -2  -8 -10 11973.8 830.335  30
  -2  -8 -11 464.999 194.393  10
   2   8  11 194.265 147.915  35
  -2   8 -11 264.067 148.188  39
  -2  -8 -11 257.565 168.669  55
  -2  -8 -11 480.950 156.062  59
   2  -8  11 499.343 182.714  28
  -2  -8 -11 422.826 169.974  21
  -2  -8 -11 78.1859 119.258  30
   2  -8  11 495.197 185.259  23
   2  -8  11 541.206 183.882  51
  -2  -8 -11 362.047 168.270  50
   2   8  11 375.308 174.405  52
  -2   8 -11 357.499 170.960  43
   2   8  11 309.253 148.001  44
  -2  -8 -11 485.726 203.028  43
   2  -8  11 427.966 178.968  45
   2  -8  11 526.356 222.240  14
   2  -8  11 197.558 150.075  18
   2  -8  11 163.122 131.031  15
   2  -8  12 1757.50 304.556  15
   2  -8  12 1955.06 356.570  14
  -2  -8 -12 1318.75 285.570  55
  -2  -8 -12 1742.56 261.563  59
   2  -8  12 1551.38 286.838  28
   2  -8  12 1741.57 302.970  23
  -2  -8 -12 2031.20 322.062  30
   2   8  12 1638.52 306.755  52
   2  -8  12 1548.25 278.128  51
  -2  -8 -12 1619.03 294.539  50
  -2  -8 -12 1688.53 322.224  43
   2   8  12 1806.68 289.943  44
   2  -8  12 1762.35 328.312  45
  -2   8 -12 1874.79 309.664  43
  -2  -8 -12 2152.27 355.283  10
  -2  -8 -13 6615.45 584.075  30
  -2  -8 -13 6689.71 601.854  55
   2   8  13 7644.09 640.182  52
   2  -8  13 5821.17 549.058  28
   2  -8  13 5340.12 535.179  23
  -2  -8 -13 6401.69 566.495  50
   2  -8  13 5981.95 566.247  51
  -2   8 -13 5065.31 514.669  43
  -2  -8 -13 6528.05 638.409  43
   2  -8  13 6000.42 583.563  45
   2   8  13 5786.20 530.480  44
   2  -8  13 5679.28 531.006  15
  -2  -8 -13 6473.88 584.606  10
   2  -8  13 6592.70 645.765  14
   2  -8  14 15546.1 930.139  32
  -2  -8 -14 15773.5 982.418  30
   2   8  14 18261.6 1061.25  52
  -2  -8 -14 16649.0 1028.72  55
   2  -8  14 15527.5 971.275  23
   2  -8  14 15085.8 971.159  28
  -2   8 -14 15878.8 1001.14  50
  -2  -8 -14 17582.5 1003.93  50
   2  -8  14 16481.9 1007.24  51
   2  -8  14 16843.7 1043.29  45
   2   8  14 16129.5 1050.24  41
   2   8  14 17077.9 971.709  44
  -2   8 -14 15482.4 961.399  43
  -2  -8 -14 18380.0 1110.52  43
  -2  -8 -14 16888.8 977.910  10
   2  -8  14 13889.3 909.666  15
   2  -8  14 16435.8 1064.51  14
  -2  -8 -15 9743.98 682.534  30
   2  -8  15 8812.65 621.576  32
  -2  -8 -15 9367.40 690.345  55
   2   8  15 8818.43 679.213  52
   2  -8  15 9213.07 662.244  23
   2  -8  15 9300.19 675.414  28
  -2   8 -15 8815.05 667.844  50
  -2  -8 -15 10281.6 681.228  50
   2  -8  15 9580.53 679.957  51
  -2   8 -15 7771.46 608.015  43
   2  -8  15 8512.55 676.976  45
   2   8  15 9303.99 647.286  44
   2   8  15 9325.40 714.952  41
   2  -8  15 6277.74 547.970  15
   2  -8  15 10056.2 748.541  14
  -2  -8 -15 9962.32 703.167  13
   2  -8  16 5492.57 454.464  32
   2   8  16 5914.66 518.344  52
  -2   8 -16 5366.46 488.593  55
  -2  -8 -16 7026.97 545.104  55
  -2  -8 -16 5847.90 447.828  29
   2  -8  16 5498.19 489.807  28
   2  -8  16 5826.56 490.202  23
  -2  -8 -16 6097.86 507.223  30
   2  -8  16 6593.12 527.030  51
  -2  -8 -16 6612.85 501.539  50
  -2   8 -16 5160.02 480.393  50
   2  -8  16 5785.11 525.912  45
   2   8  16 6583.26 497.791  44
  -2  -8 -16 6687.88 535.789  13
  -2   8 -17 5932.67 474.129  59
  -2   8 -17 5562.45 462.234  55
  -2  -8 -17 7213.56 518.526  55
   2   8  17 6028.93 495.549  52
   2  -8  17 6655.49 485.953  23
   2  -8  17 6704.40 502.911  28
  -2  -8 -17 6760.04 505.267  30
  -2   8 -17 5566.92 466.117  50
  -2  -8 -17 6147.60 451.380  50
   2  -8  17 6046.60 464.855  51
   2   8  17 6277.69 457.001  44
  -2  -8 -17 6616.64 503.528  13
  -2   8 -18-59.7001 112.145  59
  -2  -8 -18 42.8059 108.315  55
  -2   8 -18 157.829 109.371  55
   2  -8  18 43.2738 107.287  28
  -2  -8 -18-20.8886 117.716  30
   2  -8  18-37.5695 117.204  23
   2   8  18 46.3520 114.918  41
  -2  -8 -18-21.3664 135.054  13
  -2  -8 -18 100.279 126.770  11
   2  -8  18-79.0926 141.516  12
  -2   8 -18-20.7567 109.166  50
   2   8  18-112.581 116.206  52
  -2  -8 -19 1456.18 179.095  13
  -2  -8 -19 1338.69 171.409  11
   2  -8  19 1303.59 158.640  12
   2  -8  19 806.720 132.760  23
  -2 -10  18 4322.24 304.255  12
  -2 -10  18 4047.67 289.473  23
  -2 -10  17 690.428 145.340  23
  -2  10  17 824.066 166.992  41
   2 -10 -17 919.680 166.555  13
   2 -10 -17 585.092 129.670  11
  -2 -10  17 779.941 151.428  12
   2  10 -16 2724.06 271.100  61
  -2  10  16 3225.37 325.181  52
   2  10 -16 2962.05 310.762  50
   2 -10 -16 3993.90 364.907  13
  -2 -10  16 3690.54 347.215  12
   2 -10 -16 3404.94 309.886  11
   2  10 -16 3223.79 325.726  43
  -2  10  16 3058.51 287.331  44
  -2 -10  16 3511.48 332.371  23
  -2 -10  15 802.954 186.275  23
   2  10 -15 332.770 119.266  61
  -2  10  15 409.030 144.571  52
   2  10 -15 703.352 183.761  43
  -2  10  15 524.629 135.852  44
   2 -10 -15 523.956 152.297  11
  -2 -10  15 670.316 179.720  12
   2  10 -14 83.9012 93.8926  61
  -2  10  14 239.225 107.622  44
   2  10 -14-33.8738 128.291  43
   2 -10 -14 25.7393 97.4866  11
  -2 -10  14-31.8231 116.141  12
   2 -10 -14 52.2954 99.0333  19
  -2 -10  14-29.5218 149.408  23
   2  10 -13 534.749 175.314  61
   2  10 -13 414.254 167.124  43
  -2  10  13 326.279 141.967  44
   2 -10 -13 584.703 194.663  13
   2 -10 -13 728.590 175.770  11
   2 -10 -13 788.761 192.602  19
   2 -10 -13 332.529 147.843  10
  -2 -10  13 491.578 178.610  12
  -2 -10  13 717.231 204.208  23
   2  10 -12 1025.56 233.356  61
  -2  10  12 1184.11 237.357  44
  -2 -10  12 1157.87 239.312  23
   2 -10 -12 1035.71 211.750  11
   2 -10 -12 1552.49 274.395  19
   2 -10 -12 951.770 232.259  13
  -2 -10  12 1372.16 241.442  15
   2 -10 -12 1197.58 249.983  10
  -2 -10  12 1622.91 301.322  12
   2 -10 -11 4251.61 477.022  21
  -2 -10  11 6025.40 549.735  23
   2 -10 -11 6445.59 567.068  19
  -2 -10  11 5216.48 499.214  15
   2 -10 -11 5778.07 567.002  10
   2 -10 -11 6336.76 569.020  13
  -2 -10  11 5319.46 544.004  12
   2 -10 -11 5469.86 486.103  11
  -2 -10  10 538.844 181.513  22
  -2 -10  10 612.339 213.138  23
   2 -10 -10 612.753 203.573  21
   2 -10 -10 767.731 210.215  19
   2 -10 -10 773.631 229.194  13
  -2 -10  10 777.359 209.595  15
   2 -10 -10 183.682 133.024  11
   2 -10 -10 934.936 255.717  10
  -2 -10  10 902.291 242.904  12
  -2 -10  10 545.869 177.813   9
   2  10  -9 691.722 194.329  56
  -2 -10   9 797.358 226.888  66
  -2 -10   9 731.063 204.819  22
   2 -10  -9 673.635 209.869  22
   2 -10  -9 966.377 245.563  21
  -2 -10   9 873.317 222.329  26
  -2 -10   9 1406.65 272.970  23
  -2 -10   9 1377.38 286.209  15
  -2 -10   9 877.064 248.510  12
   2 -10  -9 874.427 229.761  19
   2 -10  -9 1055.92 216.077  11
   2 -10  -9 1047.14 244.037  13
   2 -10  -9 1036.57 267.401  10
  -2 -10   9 826.471 223.570   9
   2 -10  -9 789.618 254.705   9
  -2 -10   8 11622.2 866.773   9
   2 -10  -8 10948.8 844.229   9
   2  10  -8 11118.5 786.468  56
  -2 -10   8 10294.1 818.463  66
   2 -10  -8 12046.1 861.431  22
  -2 -10   8 9545.10 798.692  26
   2 -10  -8 12855.8 906.819  21
  -2 -10   8 11119.6 826.511  22
  -2 -10   8 14564.1 892.980  23
   2 -10  -8 12587.7 856.146  19
   2 -10  -8 12605.7 931.307  10
  -2 -10   8 11987.6 858.453  15
  -2 -10   8 11859.0 851.621  12
  -2 -10   8 10842.4 848.240  20
   2 -10  -8 10857.8 722.164  11
   2 -10  -8 11373.2 846.425  17
   2 -10  -8 12310.4 831.588  13
  -2  10   8 11370.3 897.185  35
  -2 -10   7 8274.70 721.638  66
   2 -10  -7 9122.18 754.187   9
  -2 -10   7 7927.37 719.022   9
   2 -10  -7 9070.97 753.814  21
  -2 -10   7 9119.91 745.830  22
   2 -10  -7 8666.23 724.997  22
   2 -10  -7 7407.09 694.939  20
  -2 -10   7 8109.99 720.039  26
  -2 -10   7 9442.18 716.701  23
  -2 -10   7 7560.05 699.154  27
   2 -10  -7 9476.90 706.740  23
   2 -10  -7 8437.05 738.858  17
   2 -10  -7 9842.32 742.096  19
   2 -10  -7 7739.41 584.300  11
  -2 -10   7 8558.74 716.724  12
  -2 -10   7 10140.4 762.817  15
  -2 -10   7 8128.33 724.952  20
   2 -10  -7 10089.2 810.730  10
   2 -10  -7 8725.12 678.873  13
  -2  10   7 8126.80 738.056  35
   2  10  -7 7038.47 651.454  34
  -2 -10   6 8327.63 726.439  66
   2 -10  -6 7634.32 712.521   9
  -2 -10   6 8381.69 746.862   9
  -2 -10   6 7180.26 681.242  22
   2 -10  -6 6206.45 661.526  20
  -2 -10   6 7971.90 715.469  26
   2 -10  -6 8748.24 747.127  21
   2 -10  -6 8216.20 709.973  22
   2 -10  -6 7981.79 651.969  23
  -2 -10   6 7515.79 702.353  27
  -2 -10   6 8942.03 691.210  23
  -2 -10   6 8396.56 670.692  21
  -2 -10   6 7141.75 689.771  20
   2 -10  -6 8299.66 731.930  17
  -2 -10   6 7408.55 666.329  15
   2 -10  -6 8008.70 659.430  18
  -2 -10   6 8078.03 674.912  12
   2 -10  -6 8447.85 650.804  13
   2 -10  -6 8273.02 683.151  19
   2 -10  -6 8994.96 769.763  10
  -2  10   6 8072.68 727.299  35
   2  10  -6 6529.34 626.162  34
  -2 -10   5 9669.82 790.921  66
   2 -10  -5 6929.01 716.232  66
  -2 -10   5 8299.12 761.917   9
   2 -10  -5 8799.54 760.668   9
  -2 -10   5 8901.83 746.029  22
   2 -10  -5 9736.06 704.402  23
  -2 -10   5 8265.20 688.293  21
   2 -10  -5 9310.33 767.429  21
   2 -10  -5 8261.06 721.825  22
   2 -10  -5 7651.17 725.795  20
  -2 -10   5 7656.61 724.500  26
  -2 -10   5 9896.62 722.901  23
  -2 -10   5 8314.40 749.445  27
   2 -10  -5 7899.91 638.659  13
   2 -10  -5 7909.31 688.386  18
  -2 -10   5 8957.06 701.675  10
  -2 -10   5 8480.27 699.460  12
   2 -10  -5 8280.70 661.488  15
   2 -10  -5 8743.78 707.251  19
   2 -10  -5 9243.46 770.890  17
  -2 -10   5 9946.97 757.300  15
  -2 -10   5 7011.20 709.320  20
   2 -10  -5 9441.35 792.724  10
  -2  10   5 8618.63 732.432  35
   2  10  -5 8054.91 686.805  34
  -2 -10   4 5001.20 553.517  66
   2 -10  -4 3944.84 531.534  66
   2 -10  -4 4707.82 559.671   9
  -2 -10   4 5560.38 596.374   9
   2 -10  -4 5238.49 565.527   8
  -2 -10   4 4885.04 517.559  21
  -2 -10   4 5515.46 519.358  23
  -2 -10   4 5038.34 559.594  27
   2 -10  -4 5603.30 519.472  23
  -2 -10   4 4848.66 547.026  22
   2 -10  -4 4969.60 548.426  22
  -2 -10   4 4431.76 542.864  26
   2 -10  -4 4145.55 524.386  26
   2 -10  -4 5617.76 580.998  21
   2 -10  -4 4177.58 515.606  20
   2 -10  -4 4314.65 509.333  18
  -2 -10   4 4928.28 535.659  15
   2 -10  -4 5023.45 565.569  10
   2 -10  -4 3992.35 464.535  15
  -2 -10   4 4577.48 556.613  20
  -2 -10   4 3815.51 457.575  12
   2 -10  -4 4795.49 552.281  17
  -2 -10   4 4832.97 508.195  10
   2 -10  -4 5112.78 531.577  19
   2 -10  -4 4176.65 439.234  13
   2  10  -4 3811.83 464.174  34
  -2  10   4 4900.57 522.200  35
  -2 -10   3 57357.8 2768.50  66
   2 -10  -3 61299.8 2806.23  66
  -2 -10   3 58762.2 2790.39   9
   2  10  -3 60331.8 2635.63   3
   2 -10  -3 59769.8 2789.59   9
   2 -10  -3 57918.3 2763.92   8
   2 -10  -3 59925.2 2765.03  22
   2 -10  -3 56250.1 2756.54  20
   2 -10  -3 64000.2 2792.76  21
  -2 -10   3 61551.7 2723.71  21
   2 -10  -3 62138.7 2809.18  27
  -2 -10   3 60545.4 2799.59  26
   2 -10  -3 62216.7 2802.27  26
  -2 -10   3 65576.4 2695.00  23
   2 -10  -3 62891.5 2650.99  23
  -2 -10   3 53836.6 2736.96  27
  -2 -10   3 61186.6 2784.70  22
   2 -10  -3 63237.6 2705.57  15
  -2 -10   3 64837.2 2761.30  15
   2 -10  -3 58140.2 2672.83  19
   2 -10  -3 63252.8 2761.17  18
  -2 -10   3 60822.0 2669.86  12
   2 -10  -3 59288.8 2557.98  13
  -2 -10   3 56866.6 2776.03  20
   2 -10  -3 61104.0 2799.64  17
   2 -10  -3 61291.0 2796.47  10
  -2 -10   3 62682.5 2735.06  10
   2  10  -3 57492.6 2685.18  34
  -2  10   3 56188.7 2647.05  35
  -2 -10   2 56702.1 2684.80  66
   2  10  -2 58541.1 2538.70   3
   2 -10  -2 59767.7 2734.92   9
   2 -10  -2 56811.2 2663.79  22
  -2 -10   2 55047.5 2677.80  27
   2 -10  -2 56692.8 2687.26  20
   2 -10  -2 59451.7 2542.92  23
  -2 -10   2 56541.0 2693.03  26
  -2 -10   2 58552.1 2647.98  21
  -2 -10   2 60113.0 2568.65  23
  -2 -10   2 60243.0 2582.93  12
   2 -10  -2 57101.4 2583.22  15
  -2 -10   2 58682.5 2642.37  15
   2 -10  -2 56196.8 2583.39  19
   2 -10  -2 55208.8 2633.18  18
  -2 -10   2 60027.3 2651.47  10
   2  10  -2 55092.1 2599.89  34
   2 -10  -1 3954.39 522.225  66
  -2 -10   1 3580.67 497.786  66
  -2 -10   1 3251.62 477.976   9
   2  10  -1 3905.67 425.111   3
   2 -10  -1 3880.42 513.825   9
  -2 -10   1 3558.56 501.554  27
  -2 -10   1 4166.22 474.329  23
   2 -10  -1 3769.86 434.717  23
   2 -10  -1 3915.55 516.051  26
   2 -10  -1 4156.63 515.210  20
  -2 -10   1 5056.40 568.038  26
  -2 -10   1 3570.89 483.874  22
  -2 -10   1 4286.87 506.345  21
   2 -10  -1 4293.03 515.940  22
   2 -10  -1 3896.50 500.032  10
  -2 -10   1 4434.74 472.267  12
   2 -10  -1 4463.05 521.913  18
   2 -10  -1 4841.08 507.708  15
  -2 -10   1 4691.89 555.205  20
   2 -10  -1 3690.88 460.109  19
  -2 -10   1 4152.33 498.034  10
   2  10  -1 3682.43 467.947  34
  -2  10   1 3879.93 432.951  34
  -2 -10   0 23722.3 1464.04  66
   2 -10   0 25474.7 1504.38  66
   2 -10   0 25883.8 1519.44   9
   2  10   0 26666.5 1358.11   3
  -2 -10   0 26331.0 1514.79   9
   2 -10   0 20411.2 1393.18   8
   2 -10   0 23413.0 1456.84  20
   2 -10   0 25058.0 1462.49  21
  -2 -10   0 26371.1 1475.65  21
   2 -10   0 28168.6 1548.77  27
  -2 -10   0 27153.6 1510.57  22
   2 -10   0 26838.7 1495.08  22
   2 -10   0 30292.7 1418.62  23
  -2 -10   0 26677.7 1519.88  26
  -2 -10   0 25882.3 1380.68  23
   2 -10   0 25872.2 1499.95  26
   2 -10   0 28914.9 1542.02  10
   2 -10   0 25603.0 1488.11  18
  -2 -10   0 25292.1 1521.11  20
  -2 -10   0 25804.4 1478.02  10
   2 -10   0 28548.3 1548.93  17
   2 -10   0 22890.0 1375.87  19
   2 -10   0 26922.8 1451.90  15
  -2  10   0 21540.2 1295.95  34
   2  10   0 27489.2 1480.57  34
   2 -10   1 6157.82 639.706  66
  -2 -10  -1 5205.60 595.895   9
   2 -10   1 4433.42 552.753   8
   2  10   1 4853.66 482.474   3
   2 -10   1 4259.09 488.685  23
  -2 -10  -1 6007.56 568.872  23
  -2 -10  -1 5276.69 583.163  22
  -2 -10  -1 6375.07 623.259  21
   2 -10   1 6233.43 611.919  21
   2 -10   1 5315.47 605.634  27
   2 -10   1 5981.13 633.909  26
  -2 -10  -1 6012.30 620.591  10
   2 -10   1 5913.21 610.784  17
  -2 -10  -1 6032.36 601.503  15
  -2 -10  -1 5934.64 631.002  20
   2 -10   1 5851.84 606.713  10
   2 -10   1 6446.98 635.568  18
   2 -10   1 5552.05 567.902  15
   2 -10   1 5355.10 564.132  19
   2  10   1 5926.42 535.207  35
   2  10   1 5955.98 603.518  34
  -2 -10  -2 49403.2 2307.52  66
   2 -10   2 44787.8 2266.11  66
  -2 -10  -2 46626.3 2290.14   9
   2  10   2 42250.2 2069.61   3
   2 -10   2 45433.5 2265.41   8
   2 -10   2 42636.1 2240.90   9
  -2 -10  -2 48345.1 2157.92  23
   2 -10   2 39676.1 2194.75  20
   2 -10   2 48261.0 2282.56  22
   2 -10   2 44078.7 2260.54  27
  -2 -10  -2 47785.5 2280.65  22
   2 -10   2 52173.7 2173.45  23
  -2 -10  -2 47022.3 2285.16  26
  -2 -10  -2 46485.2 2281.59  27
   2 -10   2 45422.4 2269.97  26
   2 -10   2 46541.4 2239.83  21
   2 -10   2 41493.8 2155.22  19
  -2 -10  -2 51460.1 2336.96  10
   2 -10   2 47877.6 2229.99  15
   2 -10   2 47854.7 2264.31  10
   2 -10   2 50028.4 2317.85  17
  -2 -10  -2 45859.1 2282.60  20
   2  10   2 46352.8 2144.21  35
   2  10   2 46853.6 2269.42  34
   2 -10   3 298.402 182.775  66
  -2 -10  -3 497.474 226.212  66
   2 -10   3 488.456 210.860   8
   2 -10   3 612.186 248.573   9
  -2 -10  -3 405.589 224.714   9
   2  10   3 880.940 199.748   3
  -2 -10  -3 577.043 207.619  22
  -2 -10  -3 701.863 178.174  29
   2 -10   3 869.409 246.021  21
  -2 -10  -3 386.297 184.656  23
  -2 -10  -3 503.147 217.136  26
  -2 -10  -3 855.536 255.598  27
  -2 -10  -3 652.124 233.669  21
   2 -10   3 599.603 227.201  26
   2 -10   3 864.915 239.236  22
   2 -10   3 587.265 183.273  23
   2 -10   3 739.699 195.278  12
  -2 -10  -3 565.728 195.963  20
   2 -10   3 838.326 245.471  17
   2 -10   3 607.381 230.122  18
   2 -10   3 608.476 206.421  20
   2 -10   3 716.261 232.044  19
   2 -10   3 862.268 252.862  10
   2  10   3 461.212 176.302  35
   2 -10   4 8430.33 759.155  66
  -2 -10  -4 10052.4 798.705  66
   2 -10   4 8161.25 753.185   9
  -2 -10  -4 8564.41 755.665   9
   2 -10   4 9724.30 764.712  21
   2 -10   4 8853.00 682.194  23
  -2 -10  -4 9578.89 655.654  29
   2 -10   4 7210.36 695.255  22
  -2 -10  -4 9622.73 792.368  27
  -2 -10  -4 8763.32 778.458  21
   2 -10   4 7298.17 716.841  20
  -2 -10  -4 8425.19 749.340  26
  -2 -10  -4 8777.76 684.518  23
  -2 -10  -4 8933.95 750.073  22
   2 -10   4 9453.41 794.566  18
   2 -10   4 9361.75 783.929  17
   2 -10   4 6949.70 685.446  19
   2 -10   4 7952.95 611.180  12
  -2 -10  -4 8507.89 761.314  20
   2  10   4 8570.03 720.632  35
  -2 -10  -5 10306.6 793.549  66
  -2 -10  -5 8134.66 732.961   9
   2 -10   5 8439.90 765.197   9
   2 -10   5 9236.99 745.173  21
   2 -10   5 8001.03 746.958  20
  -2 -10  -5 9050.91 698.836  23
   2 -10   5 9567.66 707.308  23
  -2 -10  -5 8008.53 709.421  22
   2 -10   5 8270.06 729.215  22
  -2 -10  -5 8335.76 744.798  27
  -2 -10  -5 8549.92 741.393  26
  -2 -10  -5 9278.76 651.208  29
  -2 -10  -5 8085.44 754.520  21
  -2 -10  -5 8443.80 748.349  20
   2 -10   5 8979.67 784.836  18
   2 -10   5 7400.01 602.134  12
   2 -10   5 8844.34 770.367  17
  -2 -10  -5 11262.2 865.889  10
   2 -10   5 8568.26 733.919  15
  -2 -10  -5 8383.73 629.584  13
   2  10   5 9613.35 765.445  35
  -2 -10  -6 90.3434 129.409  66
  -2 -10  -6 182.244 145.908   9
   2 -10   6 239.154 181.207   9
  -2 -10  -6 211.475 177.543  10
   2 -10   6 375.459 170.020  23
   2 -10   6 44.9986 136.723  22
   2 -10   6 324.065 178.782  21
  -2 -10  -6 173.553 131.836  22
  -2 -10  -6 137.826 139.586  27
  -2 -10  -6 198.504 174.066  21
  -2 -10  -6 312.527 167.827  23
  -2 -10  -6 412.022 153.923  29
  -2 -10  -6 365.197 179.015  26
  -2 -10  -6 46.3357 104.982  20
   2 -10   6-47.7184 210.583  20
   2 -10   6 43.7611 146.983  14
   2 -10   6 273.292 178.619  17
   2 -10   6-45.5083 152.845  15
   2 -10   6 100.458 152.596  18
  -2 -10  -6 201.125 135.800  13
   2 -10   6 130.545 123.693  12
  -2  10  -6 151.503 108.540  39
   2  10   6 47.3332 117.452  35
  -2 -10  -7 9029.47 729.348  66
   2 -10   7 8251.71 717.896   9
  -2 -10  -7 7819.80 687.825   9
   2 -10   7 9001.70 737.341  22
  -2 -10  -7 8634.37 628.151  29
  -2 -10  -7 8605.10 720.447  27
  -2 -10  -7 8558.32 718.237  26
  -2 -10  -7 8599.34 702.333  22
  -2 -10  -7 9908.48 795.161  21
   2 -10   7 9528.51 707.352  23
   2 -10   7 6673.06 628.141  21
   2 -10   7 8433.25 732.798  14
  -2 -10  -7 8358.67 650.647  13
   2 -10   7 8909.75 743.700  17
   2 -10   7 8952.27 659.781  12
   2 -10   7 9189.86 747.983  15
   2 -10   7 9787.05 805.508  18
  -2 -10  -7 11252.9 875.967  10
   2  10   7 9333.21 770.772  35
  -2  10  -7 8066.34 664.821  39
   2 -10   8 36616.0 1714.18  28
  -2 -10  -8 39095.9 1829.65  22
   2 -10   8 35871.2 1833.90  22
  -2 -10  -8 36809.9 1730.19  29
   2 -10   8 41285.5 1856.70  23
  -2 -10  -8 35978.9 1825.01  26
  -2 -10  -8 40879.9 1958.14  21
  -2 -10  -8 37890.5 1850.59  66
   2 -10   8 40682.7 1939.28  15
  -2 -10  -8 45163.0 2063.86  10
   2 -10   8 36485.4 1920.32  18
   2 -10   8 37854.7 1777.39  12
  -2 -10  -8 38434.8 1806.91  13
   2 -10   8 39202.6 1930.67  14
   2 -10   8 33553.8 1834.95   9
  -2 -10  -8 35943.7 1809.13   9
   2  10   9 1082.67 210.071  52
  -2 -10  -9 1106.60 234.652  30
   2 -10   9 807.297 213.809  22
  -2 -10  -9 967.590 198.524  29
  -2 -10  -9 1355.28 289.444  21
   2 -10   9 1103.90 212.865  28
   2 -10   9 1313.05 271.607  23
  -2 -10  -9 1194.22 205.616  11
  -2 -10  -9 1378.28 265.091  13
   2 -10   9 1088.33 281.932  14
   2 -10   9 1076.07 275.099  18
   2 -10   9 1065.42 226.952  12
   2 -10   9 1231.68 284.608  15
  -2 -10  -9 1228.81 305.150  10
  -2 -10 -10 2154.69 338.992  21
   2 -10  10 2077.44 286.932  28
  -2 -10 -10 2344.17 289.052  29
  -2 -10 -10 2042.51 320.355  30
   2 -10  10 2217.91 333.195  23
  -2  10 -10 1496.20 269.170  43
  -2 -10 -10 2120.11 325.837  13
  -2 -10 -10 2420.75 288.002  11
   2 -10  10 2110.26 305.117  12
   2 -10  10 2126.61 347.979  15
   2 -10  10 2100.40 346.867  18
   2 -10  10 2492.41 392.143  14
  -2 -10 -10 2212.07 366.064  10
   2  10  10 2260.87 313.187  52
  -2 -10 -11 395.381 153.115  30
   2 -10  11 518.654 180.029  28
  -2 -10 -11 69.9542 127.993  21
   2 -10  11 400.245 172.397  23
   2  10  11 248.104 140.697  52
   2  10  11 450.522 178.484  41
  -2 -10 -11 421.488 186.195  10
   2 -10  11 110.832 154.465  15
  -2 -10 -11 233.121 131.425  11
  -2 -10 -11 174.213 149.919  13
   2 -10  11 362.970 183.933  18
   2 -10  11 154.869 177.594  12
   2  10  12 9383.42 668.125  52
  -2 -10 -12 10541.6 700.086  30
   2 -10  12 10579.7 674.533  28
  -2 -10 -12 9733.92 670.969  21
   2 -10  12 10438.1 704.095  23
   2  10  12 10174.6 728.808  41
  -2 -10 -12 10107.8 745.196  10
   2 -10  12 9507.40 696.707  15
  -2 -10 -12 11538.1 744.850  13
   2 -10  12 9447.03 662.749  12
  -2 -10 -12 10846.9 657.056  11
   2  10  13 15064.0 865.069  52
   2 -10  13 14143.4 830.830  28
   2 -10  13 16734.1 899.633  23
  -2 -10 -13 15070.6 867.406  30
  -2  10 -13 14385.2 874.271  50
   2  10  13 16892.2 952.457  41
  -2 -10 -13 16108.3 836.633  11
  -2 -10 -13 16463.3 923.975  10
   2 -10  13 13843.5 835.698  12
   2 -10  13 14734.9 868.541  15
  -2 -10 -13 17855.9 943.883  13
   2  10  14 19634.3 978.239  52
   2 -10  14 21150.2 995.359  23
  -2  10 -14 16681.6 955.091  50
   2  10  14 20040.3 1031.80  41
  -2 -10 -14 20258.8 1017.19  13
   2 -10  14 17005.8 919.094  15
  -2 -10 -14 18136.1 947.967  10
   2 -10  14 18544.0 943.464  12
   2  10  15 5844.69 423.517  52
  -2  10 -15 5203.35 407.513  55
  -2  10 -15 5914.77 440.167  50
   2  10  15 6699.02 485.487  41
  -2 -10 -15 7132.47 487.235  13
   2 -10  15 6561.18 447.628  23
   2 -10  16 2072.26 216.669  23
  -2 -12  14 1874.70 200.264  12
   2 -12 -14 2286.64 209.957  13
  -2 -12  14 1978.48 203.343  23
  -2 -12  13 6447.19 443.807  12
   2 -12 -13 6890.11 448.167  13
   2  12 -12 5606.42 456.281  43
  -2 -12  12 7082.62 482.430  12
   2 -12 -12 6896.92 462.568  13
  -2 -12  12 6630.69 472.894  23
   2 -12 -11 8442.36 579.822  10
  -2 -12  11 9887.78 584.556  12
   2 -12 -11 8675.70 547.474  13
   2 -12 -11 7541.23 527.301  21
  -2 -12  11 8782.42 557.322  23
   2 -12 -10 353.795 146.327  10
  -2 -12  10 351.058 134.707  12
   2 -12 -10 605.157 165.010  13
   2 -12 -10 374.763 155.096  21
  -2 -12  10 455.211 154.019  23
  -2 -12   9 2950.09 352.101  15
   2 -12  -9 2988.07 385.456  10
  -2 -12   9 4157.48 399.597  12
   2 -12  -9 2825.75 332.918  13
   2 -12  -9 3868.41 423.874  21
  -2 -12   9 3749.21 376.795  23
  -2 -12   8 100.809 102.096  66
  -2 -12   8 104.014 121.616   9
   2 -12  -8 79.9299 134.206  10
   2 -12  -8 182.670 118.174  13
  -2 -12   8 66.0658 125.149  15
  -2 -12   8 124.492 122.054  12
   2 -12  -8-31.5460 131.695  22
  -2 -12   8 32.2085 138.355  22
   2 -12  -8 187.696 156.699  21
  -2 -12   8 247.926 153.708  23
  -2 -12   7 25073.3 1359.75  66
   2 -12  -7 23670.3 1334.54   9
  -2 -12   7 23498.7 1345.94   9
  -2 -12   7 26076.1 1342.42  15
   2 -12  -7 24295.5 1253.82  19
  -2 -12   7 25427.4 1293.17  12
   2 -12  -7 25717.1 1409.47  10
   2 -12  -7 24727.6 1221.30  13
   2 -12  -7 22102.3 1290.84  22
   2 -12  -7 28008.4 1428.21  21
  -2 -12   7 28436.1 1333.63  23
  -2 -12   7 24379.2 1346.55  26
  -2 -12   7 25918.8 1347.86  22
  -2 -12   6 3815.15 463.132  66
  -2 -12   6 3822.31 467.454   9
   2 -12  -6 3758.86 460.347   9
   2 -12  -6 3842.69 411.180  19
  -2 -12   6 4132.95 456.308  15
   2 -12  -6 3238.26 438.510  10
  -2 -12   6 4099.60 425.825  12
   2 -12  -6 3875.25 484.506  21
  -2 -12   6 4017.35 460.069  22
  -2 -12   6 4096.52 432.790  23
   2 -12  -6 3630.32 442.645  22
  -2 -12   6 3680.41 454.280  26
  -2 -12   5 14558.2 1013.25  66
  -2 -12   5 14598.6 1025.61   9
   2 -12  -5 15524.8 1045.09   9
   2 -12  -5 14538.9 923.255  19
  -2 -12   5 16105.4 1009.38  15
   2 -12  -5 17420.6 1100.98  10
  -2 -12   5 15818.1 951.292  12
  -2 -12   5 14665.2 930.975  21
   2 -12  -5 17083.0 1076.97  21
   2 -12  -5 16332.6 951.284  23
  -2 -12   5 16825.8 968.697  23
  -2 -12   5 15571.5 1040.44  26
   2 -12  -5 14265.6 996.343  22
  -2 -12   5 16693.4 1048.45  22
  -2 -12   4 54190.8 2515.27  66
  -2 -12   4 52221.6 2521.45   9
   2 -12  -4 54873.4 2544.91   9
   2 -12  -4 48512.4 2336.98  19
  -2 -12   4 45255.5 2310.22  10
   2 -12  -4 59953.2 2587.32  10
  -2 -12   4 59147.1 2494.72  15
   2 -12  -4 59064.1 2395.10  23
   2 -12  -4 52557.6 2479.07  22
  -2 -12   4 52633.7 2401.69  21
  -2 -12   4 56235.1 2515.53  22
  -2 -12   4 53204.3 2516.20  26
   2 -12  -4 56550.8 2550.14  21
  -2 -12   4 58756.5 2416.55  23
  -2 -12   3 9357.10 781.572  66
  -2 -12   3 7611.73 730.295   9
   2 -12  -3 9001.58 783.230   9
  -2 -12   3 9365.42 747.870  15
  -2 -12   3 8627.91 695.513  10
   2 -12  -3 8627.83 682.471  19
  -2 -12   3 10270.2 801.493  22
  -2 -12   3 8006.89 696.439  21
   2 -12  -3 9737.29 780.479  22
   2 -12  -3 8649.03 665.173  23
   2 -12  -3 9538.45 778.796  21
  -2 -12   3 9613.69 796.304  26
  -2 -12   3 9538.93 710.120  23
  -2 -12   2 2226.90 391.346  66
   2 -12  -2 1959.85 373.709   9
   2 -12  -2 2937.87 421.510  18
   2 -12  -2 2035.05 370.696  10
   2 -12  -2 1876.69 327.595  15
   2 -12  -2 2021.36 323.667  19
  -2 -12   2 1956.42 341.997  10
   2 -12  -2 1959.11 335.918  23
   2 -12  -2 2462.12 401.631  22
  -2 -12   2 2082.59 368.933  26
  -2 -12   2 2187.71 337.772  23
  -2 -12   2 1336.80 316.834  21
  -2 -12   1 1448.97 323.552  66
   2 -12  -1 1168.26 312.310   9
  -2 -12   1 1675.73 328.712   9
   2 -12  -1 1494.19 319.917  10
   2 -12  -1 1754.80 343.761  18
   2 -12  -1 1011.22 258.943  19
  -2 -12   1 1579.22 326.909  10
   2 -12  -1 1434.15 300.302  15
  -2 -12   1 1244.15 302.535  22
  -2 -12   1 1746.44 321.012  21
   2 -12  -1 1404.32 307.285  21
   2 -12  -1 1291.25 306.212  22
   2 -12  -1 759.345 244.435  23
  -2 -12   1 2203.85 379.133  26
  -2 -12   1 1614.87 312.414  23
  -2 -12   0 17725.5 1188.21  66
  -2 -12   0 18744.7 1212.32   9
   2 -12   0 18660.9 1218.74   9
  -2 -12   0 16764.2 1126.18  10
   2 -12   0 19955.4 1155.30  15
   2 -12   0 16649.9 1070.44  19
   2 -12   0 19483.7 1200.49  18
   2 -12   0 16377.1 1162.02  17
   2 -12   0 18771.1 1191.10  10
  -2 -12   0 18973.0 1196.79  22
   2 -12   0 19538.8 1192.00  21
  -2 -12   0 20114.5 1128.37  23
   2 -12   0 19071.8 1090.91  23
  -2 -12   0 18182.0 1191.89  26
  -2 -12   0 18779.3 1172.39  21
   2 -12   0 20673.8 1226.96  22
  -2 -12  -1 850.223 257.634   9
   2 -12   1 1537.84 304.254  15
   2 -12   1 1484.83 332.305  18
  -2 -12  -1 1773.70 337.506  10
  -2 -12  -1 1443.12 323.170  21
   2 -12   1 1804.95 342.111  21
  -2 -12  -1 1180.77 286.877  22
  -2 -12  -1 1060.63 283.587  23
   2 -12   1 1609.83 287.816  23
  -2 -12  -2 4009.16 500.188  66
  -2 -12  -2 4490.75 533.238   9
   2 -12   2 4654.23 551.836   9
  -2 -12  -2 4208.35 513.342  10
   2 -12   2 3761.68 462.609  15
   2 -12   2 4145.42 506.274  22
  -2 -12  -2 4799.37 547.731  26
  -2 -12  -2 3922.99 486.579  22
   2 -12   2 4446.35 447.343  23
  -2 -12  -2 3553.82 427.069  23
   2 -12   2 3571.65 465.861  21
  -2 -12  -3 4805.24 554.941  66
  -2 -12  -3 5266.40 574.770   9
   2 -12   3 6250.41 636.584   9
   2 -12   3 5744.20 572.264  15
  -2 -12  -3 5827.04 605.764  10
  -2 -12  -3 5580.10 526.047  23
   2 -12   3 4970.14 538.025  21
   2 -12   3 5063.60 558.997  22
  -2 -12  -3 5948.48 614.439  26
   2 -12   3 6021.55 522.678  23
  -2 -12  -3 5876.58 581.956  22
  -2 -12  -4 3065.82 429.480  66
   2 -12   4 3316.57 472.324   9
  -2 -12  -4 3522.42 456.107   9
   2 -12   4 4343.50 516.589  18
   2 -12   4 3290.03 443.904  22
  -2 -12  -4 4227.76 482.345  22
  -2 -12  -4 3399.54 406.285  23
   2 -12   4 3275.35 414.419  21
  -2 -12  -4 3654.85 458.180  26
   2 -12   4 4712.32 449.435  23
  -2 -12  -4 3908.81 479.933  21
  -2 -12  -5 82.9206 132.705  66
   2 -12   5-173.535 201.227   9
  -2 -12  -5 41.4421 139.121   9
   2 -12   5-45.2030 158.493  18
  -2 -12  -5 41.5942 133.134  26
  -2 -12  -5-118.043 159.306  22
  -2 -12  -5-43.8790 160.133  21
   2 -12   5-81.4736 174.934  22
   2 -12   5 69.3303 121.546  21
   2 -12   5-63.5654 115.990  23
  -2 -12  -6 452.629 166.430  66
  -2 -12  -6 112.298 125.684   9
   2 -12   6-79.7497 201.812   9
   2 -12   6 76.9472 129.177  15
   2 -12   6 129.210 144.604  18
  -2 -12  -6 88.5893 134.522  10
  -2 -12  -6-35.6405 204.078  22
   2 -12   6-186.923 230.178  22
  -2 -12  -6 302.639 148.316  26
  -2 -12  -6 208.654 152.311  21
   2 -12   6 30.5575 97.8374  23
  -2 -12  -7 3725.90 401.035  66
  -2 -12  -7 3253.02 374.253  22
  -2 -12  -7 3773.64 440.350  21
   2 -12   7 3601.13 401.746  22
   2 -12   7 4203.27 403.283  23
  -2 -12  -7 3693.40 398.866   9
   2 -12   7 3702.45 446.836  18
  -2 -12  -7 4399.94 488.279  10
   2 -12   7 3458.91 411.408  15
   2 -12   8 24378.3 1290.47  15
  -2 -12  -8 26684.4 1373.72  10
  -2 -12  -8 24498.0 1310.29  21
   2 -12   8 24535.5 1221.28  23
   2 -12   9 10702.9 727.878  15
  -2 -12  -9 11540.7 780.559  10
   2 -12   9 11604.1 689.341  23
  -2 -12  -9 10906.9 732.040  21
   2 -12  10 5199.04 447.369  15
  -2 -12 -10 5594.16 485.707  10
  -2 -12 -10 5118.55 437.990  21
   2 -12  10 5287.09 414.680  23
   2 -12  11 4853.19 406.549  15
  -2 -12 -11 5651.44 450.635  10
  -2 -12 -11 5294.55 384.525  21
   2 -12  11 5409.58 394.442  23
   2 -12  12 264.071 100.992  23
  -2 -12 -12 248.297 114.650  10
   2 -12  12 170.535 106.705  15
   2 -12  13 5416.98 327.436  23
  -2 -14   8 763.199 131.718  23
  -2 -14   7 3583.17 282.812  23
   2 -14  -7 3456.54 317.500  21
   2 -14  -6 10470.2 613.599  21
  -2 -14   6 8360.97 528.854  22
  -2 -14   6 10152.0 545.910  23
  -2 -14   6 8873.68 555.464   9
  -2 -14   5 510.752 145.971  23
  -2 -14   5 877.217 188.404  22
   2 -14  -5 591.566 181.327  21
  -2 -14   5 685.341 178.836   9
  -2 -14   4 19518.5 1034.38  22
   2 -14  -4 21426.4 1059.67  22
  -2 -14   4 20942.9 983.169  23
   2 -14  -4 20765.9 1070.92  21
  -2 -14   4 20502.5 1069.17   9
   2 -14  -3 37690.3 1678.96  22
  -2 -14   3 37477.2 1673.69  22
  -2 -14   3 35732.0 1581.87  23
  -2 -14   3 38425.7 1706.68   9
  -2 -14   2 4134.08 375.176  21
   2 -14  -2 5529.73 473.772  21
  -2 -14   2 4408.01 388.874  23
   2 -14  -2 4818.04 449.438  22
[truncated: 3,459,841 more chars]
