# Supplementary material for: Crystal structure and analytical profile of 1,2-di­phenyl-2-pyrrolidin-1-yl­ethanone hydro­chloride or ‘α-D2PV’: a synthetic cathinone seized by law enforcement, along with its diluent sugar, myo-inositol
Source: Acta Crystallogr C Struct Chem. 2024 Jan 22;80(Pt 4):91–7. doi: 10.1107/S2053229624000561 (PMC10996188; doi:10.1107/S2053229624000561)
Supplement: Supplementary file 2 [file c-80-00091-Isup2.hkl]

data_I
#data_210517RAL_RR_MATT_DRUG_100K                                                
_shelx_title ' 210517ral_rr_matt_drug_100k_auto_a.res in C2/c'                  
_shelx_refln_list_code          4                                               
_shelx_F_calc_maximum      329.40                                               
_exptl_crystal_F_000      1320.00                                               
_reflns_d_resolution_high  0.7932                                               
                                                                                
loop_                                                                           
 _space_group_symop_operation_xyz                                               
 'x, y, z'                                                                      
 '-x, y, -z+1/2'                                                                
 'x+1/2, y+1/2, z'                                                              
 '-x+1/2, y+1/2, -z+1/2'                                                        
 '-x, -y, -z'                                                                   
 'x, -y, z-1/2'                                                                 
 '-x+1/2, -y+1/2, -z'                                                           
 'x+1/2, -y+1/2, z-1/2'                                                         
                                                                                
_cell_length_a    13.8926                                                       
_cell_length_b    11.9663                                                       
_cell_length_c    19.3872                                                       
_cell_angle_alpha  90.000                                                       
_cell_angle_beta  100.384                                                       
_cell_angle_gamma  90.000                                                       
                                                                                
_shelx_F_squared_multiplier     1.000                                           
                                                                                
loop_                                                                           
 _refln_index_h                                                                 
 _refln_index_k                                                                 
 _refln_index_l                                                                 
 _refln_F_squared_calc                                                          
 _refln_F_squared_meas                                                          
 _refln_F_squared_sigma                                                         
 _refln_observed_status                                                         
   2   0   0      21221.07      20482.11       296.90 o                         
   4   0   0      26232.09      25624.23       373.22 o                         
   6   0   0       3253.45       3212.85        57.39 o                         
   8   0   0      24823.64      25235.78       224.48 o                         
  10   0   0       1152.08       1116.82        17.90 o                         
  12   0   0      14118.20      15068.44       149.28 o                         
  14   0   0        266.80        258.03        10.91 o                         
  16   0   0         76.84         77.72         5.98 o                         
   1   1   0       7033.60       6348.93        68.75 o                         
   3   1   0      41740.71      42761.39       389.33 o                         
   5   1   0       1705.67       1624.40        19.07 o                         
   7   1   0        887.20        863.96        11.80 o                         
   9   1   0         79.53         80.78         2.92 o                         
  11   1   0       1107.37       1113.73        14.82 o                         
  13   1   0       8568.36       9139.84        75.52 o                         
  15   1   0        555.93        587.11        11.67 o                         
  17   1   0          4.02          7.24         5.54 o                         
   0   2   0      43649.87      44343.14      1487.69 o                         
   2   2   0       1604.51       1603.77        21.46 o                         
   4   2   0      25102.84      26041.93       280.00 o                         
   6   2   0        312.29        331.01         7.69 o                         
   8   2   0       5189.99       5520.20        37.35 o                         
  10   2   0          2.46          5.66         1.83 o                         
  12   2   0       3167.63       3190.01        29.82 o                         
  14   2   0       2678.28       2884.79        31.22 o                         
  16   2   0        618.41        597.36        10.63 o                         
   1   3   0      10108.38       9892.52       124.98 o                         
   3   3   0       5577.38       5786.60        72.06 o                         
   5   3   0       2388.87       2723.06        37.07 o                         
   7   3   0       5064.06       5115.89        39.04 o                         
   9   3   0       2574.80       2720.40        22.91 o                         
  11   3   0       2753.08       2716.90        23.09 o                         
  13   3   0        847.89        833.11        14.98 o                         
  15   3   0        649.80        665.79        11.74 o                         
   0   4   0      10591.12      10115.75       180.91 o                         
   2   4   0      11190.39      11448.34       134.78 o                         
   4   4   0       6527.68       7586.99        96.17 o                         
   6   4   0        295.13        269.18         5.70 o                         
   8   4   0        351.30        316.69         6.23 o                         
  10   4   0       3958.13       4219.56        34.84 o                         
  12   4   0        179.52        175.12         5.78 o                         
  14   4   0       3051.72       3108.29        48.07 o                         
  16   4   0       1066.18        986.76        29.98 o                         
   1   5   0         82.01         45.93         2.93 o                         
   3   5   0       2269.30       1900.86        35.78 o                         
   5   5   0       3000.39       3052.07        28.65 o                         
   7   5   0       1684.33       1530.10        16.57 o                         
   9   5   0        146.37        128.44         4.64 o                         
  11   5   0       2707.62       2672.33        27.51 o                         
  13   5   0       1051.31        992.47        21.19 o                         
  15   5   0        163.85        133.83         5.65 o                         
   0   6   0         32.78         49.38         5.83 o                         
   2   6   0        208.35        180.10         6.06 o                         
   4   6   0       2849.44       2495.67        33.11 o                         
   6   6   0        101.56         72.12         3.70 o                         
   8   6   0       4831.68       4586.90        41.71 o                         
  10   6   0       3421.35       3654.28        36.52 o                         
  12   6   0        179.75        204.47         7.47 o                         
  14   6   0        203.97        204.63         6.85 o                         
   1   7   0       1351.45       1288.33        18.22 o                         
   3   7   0         46.21         79.04         4.50 o                         
   5   7   0        279.04        258.46         6.38 o                         
   7   7   0        709.49        817.45        13.03 o                         
   9   7   0        210.76        258.86         7.10 o                         
  11   7   0       1043.67       1093.16        20.07 o                         
  13   7   0        172.36        184.23         6.66 o                         
  15   7   0        844.76        694.56        25.68 o                         
   0   8   0        950.13        829.89        18.42 o                         
   2   8   0        481.36        434.85         8.01 o                         
   4   8   0       1453.56       1566.49        20.04 o                         
   6   8   0         10.99          9.15         2.51 o                         
   8   8   0       1308.27       1192.47        15.72 o                         
  10   8   0         76.55         44.06         4.69 o                         
  12   8   0       1473.89       1499.83        26.68 o                         
  14   8   0         47.22         36.71         4.56 o                         
   1   9   0       5552.69       5600.55        43.48 o                         
   3   9   0        436.48        408.53         9.62 o                         
   5   9   0        552.63        625.61        12.58 o                         
   7   9   0       2515.55       2495.77        29.40 o                         
   9   9   0         41.95         17.75         3.89 o                         
  11   9   0        658.81        727.29        15.61 o                         
  13   9   0        291.50        271.28        11.74 o                         
   0  10   0        140.96        158.69         8.27 o                         
   2  10   0       2531.52       2603.80        32.33 o                         
   4  10   0        221.07        195.82         7.90 o                         
   6  10   0        517.60        464.04        11.35 o                         
   8  10   0        245.16        327.68        10.44 o                         
  10  10   0        885.09        943.08        18.96 o                         
  12  10   0       1576.39       1596.27        43.63 o                         
   1  11   0       7141.13       7578.46        68.37 o                         
   3  11   0       1417.16       1404.78        25.75 o                         
   5  11   0          8.22         19.18         5.78 o                         
   7  11   0        683.46        685.77        17.02 o                         
   9  11   0        281.52        308.26        13.04 o                         
  11  11   0       3269.17       3385.28        67.73 o                         
   0  12   0       1587.94       1796.85        44.24 o                         
   2  12   0       1860.49       1873.80        29.25 o                         
   4  12   0        196.86        183.07         9.33 o                         
   6  12   0         19.92         18.53         4.77 o                         
   8  12   0        645.10        626.46        17.31 o                         
  10  12   0        132.29        134.34        11.61 o                         
   1  13   0        353.52        382.66        13.50 o                         
   3  13   0         13.73         16.16         6.82 o                         
   5  13   0         93.08        114.35         8.27 o                         
   7  13   0          1.32          7.92         4.76 o                         
   0  14   0       3416.38       3643.43        97.29 o                         
   2  14   0        576.21        559.87        17.51 o                         
   4  14   0        957.76       1049.97        44.96 o                         
   6  14   0          1.74         23.97         7.59 o                         
   1  15   0         21.95         32.91        10.82 o                         
 -17   1   1        313.76        242.21        13.26 o                         
 -15   1   1         54.53         54.79         4.00 o                         
 -13   1   1       1129.47       1172.96        17.85 o                         
 -11   1   1        831.33        785.10        11.86 o                         
  -9   1   1       2583.30       2500.04        22.24 o                         
  -7   1   1         66.17         35.56         2.07 o                         
  -5   1   1       4976.66       5245.46        54.04 o                         
  -3   1   1       3713.45       3670.67        40.23 o                         
  -1   1   1       1324.03       1213.23        18.41 o                         
   1   1   1       3053.77       3188.37        35.29 o                         
   3   1   1       1199.16       1180.72        16.60 o                         
   5   1   1        436.54        461.01         8.98 o                         
   7   1   1       2537.10       2410.44        19.56 o                         
   9   1   1        221.94        232.25         4.67 o                         
  11   1   1        228.22        224.04         5.61 o                         
  13   1   1          0.49          4.66         2.70 o                         
  15   1   1       2969.98       3088.26        42.42 o                         
  17   1   1        541.96        419.24        56.97 o                         
 -16   2   1        287.51        253.82         7.98 o                         
 -14   2   1        543.17        591.34        13.16 o                         
 -12   2   1       3016.64       3174.89        29.15 o                         
 -10   2   1        328.14        321.72         7.14 o                         
  -8   2   1        680.23        605.77         8.26 o                         
  -6   2   1      13171.27      13334.08       126.95 o                         
  -4   2   1      10525.48      10762.67       109.68 o                         
  -2   2   1       4998.30       4276.46        49.93 o                         
   0   2   1      21733.53      18687.40       588.22 o                         
   2   2   1      50714.23      49440.11       484.06 o                         
   4   2   1      42180.53      43238.91       410.82 o                         
   6   2   1        714.82        776.09        12.98 o                         
   8   2   1       2718.87       2392.78        20.07 o                         
  10   2   1        983.96        992.71        11.99 o                         
  12   2   1       2425.72       2538.54        22.81 o                         
  14   2   1        144.16        150.24         5.77 o                         
  16   2   1        169.51        186.07         8.35 o                         
 -15   3   1        388.89        393.92         9.57 o                         
 -13   3   1         64.30         65.13         4.88 o                         
 -11   3   1       1670.99       1737.14        17.69 o                         
  -9   3   1       6879.85       7324.14        54.63 o                         
  -7   3   1       2386.22       2291.76        22.26 o                         
  -5   3   1         23.87         40.61         3.62 o                         
  -3   3   1      22797.10      22515.51       221.58 o                         
  -1   3   1        523.53        593.04        14.62 o                         
   1   3   1      25098.96      24036.92       283.65 o                         
   3   3   1       5665.04       5615.48        58.60 o                         
   5   3   1       2082.11       1796.67        23.05 o                         
   7   3   1       4826.47       5194.75        38.00 o                         
   9   3   1        669.01        689.68         9.89 o                         
  11   3   1        771.06        811.46        11.51 o                         
  13   3   1        338.78        309.40         9.07 o                         
  15   3   1       4207.65       4446.07        47.98 o                         
 -16   4   1        196.39        189.06         9.43 o                         
 -14   4   1       1202.29       1275.03        19.64 o                         
 -12   4   1        415.31        480.26         9.44 o                         
 -10   4   1       1523.04       1507.10        17.45 o                         
  -8   4   1        637.60        715.23        11.01 o                         
  -6   4   1      12639.47      13377.78        95.58 o                         
  -4   4   1       8851.05       8671.95        94.99 o                         
  -2   4   1       5932.11       5889.19        83.43 o                         
   0   4   1      29327.56      29181.10       364.93 o                         
   2   4   1       1228.55       1335.63        19.69 o                         
   4   4   1      21850.37      22418.42       209.97 o                         
   6   4   1        368.52        400.94         6.42 o                         
   8   4   1        212.33        154.30         4.18 o                         
  10   4   1         18.73         16.98         2.46 o                         
  12   4   1       4314.23       4706.48        50.73 o                         
  14   4   1       1540.91       1651.91        21.85 o                         
  16   4   1         36.36         37.37         4.01 o                         
 -15   5   1        150.42        140.37         5.60 o                         
 -13   5   1        577.48        538.70        11.71 o                         
 -11   5   1        140.14        117.66         4.82 o                         
  -9   5   1        142.97        156.42         5.31 o                         
  -7   5   1        177.00        189.74         5.31 o                         
  -5   5   1       3245.61       3579.43        32.74 o                         
  -3   5   1       2289.99       2599.44        42.54 o                         
  -1   5   1          4.32          6.74         1.96 o                         
   1   5   1        311.04        279.05         7.55 o                         
   3   5   1        280.13        254.28         7.93 o                         
   5   5   1       3536.92       3925.36        29.88 o                         
   7   5   1        113.78        118.60         3.67 o                         
   9   5   1        141.71        136.19         4.70 o                         
  11   5   1          0.62          2.47         2.05 o                         
  13   5   1        224.20        215.29         7.20 o                         
  15   5   1        276.20        251.32         7.17 o                         
 -14   6   1        372.80        386.26         9.85 o                         
 -12   6   1        157.83        154.33         6.97 o                         
 -10   6   1       1638.75       1581.11        22.30 o                         
  -8   6   1        994.91       1033.27        14.19 o                         
  -6   6   1         68.14         42.71         2.77 o                         
  -4   6   1       3362.41       3694.12        37.55 o                         
  -2   6   1       2992.70       2867.29        33.10 o                         
   0   6   1       3480.55       3658.72        58.79 o                         
   2   6   1       6756.46       7420.82        80.52 o                         
   4   6   1       4736.72       4983.17        47.60 o                         
   6   6   1        101.15        130.70         4.07 o                         
   8   6   1        917.64        914.93        12.56 o                         
  10   6   1        334.31        369.66         8.90 o                         
  12   6   1        653.78        620.23        13.57 o                         
  14   6   1        118.69        102.12         4.51 o                         
 -15   7   1         34.16         33.75         4.44 o                         
 -13   7   1       1797.86       1892.65        26.78 o                         
 -11   7   1        160.36        201.92         8.67 o                         
  -9   7   1        129.02        144.57         6.01 o                         
  -7   7   1       1817.09       1804.64        22.65 o                         
  -5   7   1        497.43        581.25         8.96 o                         
  -3   7   1       2019.91       1701.84        21.26 o                         
  -1   7   1          1.17          3.61         2.54 o                         
   1   7   1       8101.93       7932.50       118.98 o                         
   3   7   1       6648.71       7084.99        65.14 o                         
   5   7   1       5983.08       6038.64        46.48 o                         
   7   7   1       3088.68       3153.59        29.41 o                         
   9   7   1        168.16        254.73         6.93 o                         
  11   7   1       2801.02       2987.75        37.36 o                         
  13   7   1        428.35        426.16        10.97 o                         
 -14   8   1        698.60        668.44        18.92 o                         
 -12   8   1        188.73        200.40         8.25 o                         
 -10   8   1       1380.13       1242.68        22.58 o                         
  -8   8   1        432.71        385.31        10.02 o                         
  -6   8   1       3428.43       3411.63        31.16 o                         
  -4   8   1        597.12        586.49         9.50 o                         
  -2   8   1        234.00        176.74         5.44 o                         
   0   8   1       1649.21       1420.48        19.02 o                         
   2   8   1       2344.51       2329.38        24.33 o                         
   4   8   1        362.92        282.44         6.93 o                         
   6   8   1        433.48        347.79         7.78 o                         
   8   8   1       1926.08       1836.68        21.88 o                         
  10   8   1        111.52        121.42         6.42 o                         
  12   8   1        197.17        196.71         7.35 o                         
  14   8   1       2570.09       2125.84        33.22 o                         
 -13   9   1       1373.77       1328.46        23.59 o                         
 -11   9   1        516.76        483.89        16.22 o                         
  -9   9   1         25.56         52.44         5.52 o                         
  -7   9   1       1614.83       1551.47        21.75 o                         
  -5   9   1        332.17        292.48         7.62 o                         
  -3   9   1         35.89         28.80         2.97 o                         
  -1   9   1        173.40        170.38         6.48 o                         
   1   9   1        242.47        192.54         6.38 o                         
   3   9   1        584.65        565.21        11.25 o                         
   5   9   1       1606.66       1573.03        19.39 o                         
   7   9   1       1841.57       1885.06        23.18 o                         
   9   9   1          6.15          1.50         3.67 o                         
  11   9   1       1931.04       1953.36        27.96 o                         
  13   9   1        196.76        175.57         9.56 o                         
 -12  10   1        160.26        137.58         6.74 o                         
 -10  10   1       1419.57       1421.77        27.37 o                         
  -8  10   1        432.90        454.76        14.02 o                         
  -6  10   1        141.49        142.27         6.32 o                         
  -4  10   1         59.64         50.90         3.95 o                         
  -2  10   1        424.39        406.36        10.24 o                         
   0  10   1          5.35         10.52         2.85 o                         
   2  10   1        548.08        567.33        12.75 o                         
   4  10   1        198.86        148.21         6.12 o                         
   6  10   1         11.95         15.42         3.60 o                         
   8  10   1         81.03        103.06         6.61 o                         
  10  10   1        129.17        120.42         7.00 o                         
  12  10   1        133.94         84.90         6.63 o                         
 -11  11   1          0.16          2.05         4.11 o                         
  -9  11   1         81.44         63.31         6.56 o                         
  -7  11   1        109.39        115.35         7.32 o                         
  -5  11   1        840.21        805.27        18.26 o                         
  -3  11   1       1571.31       1608.07        25.54 o                         
  -1  11   1         43.89         32.52         4.52 o                         
   1  11   1        309.30        284.32        10.04 o                         
   3  11   1        170.87        146.14         8.64 o                         
   5  11   1          1.19          5.93         4.19 o                         
   7  11   1          2.11          4.42         3.61 o                         
   9  11   1         12.31         15.86         3.61 o                         
  11  11   1        217.26        210.02         9.60 o                         
 -10  12   1        472.93        445.04        31.26 o                         
  -8  12   1        662.23        686.04        19.37 o                         
  -6  12   1       2201.07       2447.50        45.43 o                         
  -4  12   1        607.94        657.18        15.57 o                         
  -2  12   1        143.60        147.56         7.95 o                         
   0  12   1        374.34        385.77        15.68 o                         
   2  12   1        154.85        144.28        10.09 o                         
   4  12   1        237.69        243.92        12.58 o                         
   6  12   1          5.12         21.23         4.62 o                         
   8  12   1        420.83        378.75        12.23 o                         
  10  12   1          7.13          2.57         4.41 o                         
  -7  13   1       3357.90       3551.14       118.17 o                         
  -5  13   1         48.90         49.50         5.97 o                         
  -3  13   1       4094.89       4418.22        71.14 o                         
  -1  13   1        103.05         93.15         7.12 o                         
   1  13   1        961.39       1045.62        32.82 o                         
   3  13   1        280.89        319.41        12.23 o                         
   5  13   1       1780.75       1839.60        44.26 o                         
   7  13   1         31.13         34.83         8.20 o                         
  -6  14   1        174.48        155.70        15.64 o                         
  -4  14   1        160.36        158.77        10.33 o                         
  -2  14   1        803.96        925.01        23.26 o                         
   0  14   1        629.23        612.56        25.41 o                         
   2  14   1        239.38        235.31        12.30 o                         
   4  14   1        495.15        473.99        22.87 o                         
   6  14   1        525.14        475.69        32.80 o                         
   1  15   1        720.20        613.58        39.45 o                         
 -16   0   2       1011.04        967.95        27.62 o                         
 -14   0   2        959.28        964.59        27.26 o                         
 -12   0   2       1491.16       1466.39        26.96 o                         
 -10   0   2       2012.67       1896.71        28.12 o                         
  -8   0   2        152.29        178.96         5.73 o                         
  -6   0   2      13825.14      13738.86       195.99 o                         
  -4   0   2         74.48         51.50         3.25 o                         
  -2   0   2      29146.11      28689.34       455.22 o                         
   0   0   2      16339.67      15465.02       275.18 o                         
   2   0   2       6047.67       5632.32        84.92 o                         
   4   0   2       2131.15       2082.12        30.82 o                         
   6   0   2        918.92        816.77        18.31 o                         
   8   0   2      14613.24      15146.10       131.19 o                         
  10   0   2       1113.00       1025.52        17.02 o                         
  12   0   2       1665.38       1694.49        24.31 o                         
  14   0   2        745.92        718.90        16.76 o                         
  16   0   2       3689.06       3782.95        74.62 o                         
 -17   1   2          6.49          5.61         3.73 o                         
 -15   1   2       1488.68       1509.96        25.61 o                         
 -13   1   2       3038.27       2990.27        34.24 o                         
 -11   1   2        452.77        483.92         9.22 o                         
  -9   1   2       3356.26       3283.36        26.44 o                         
  -7   1   2         32.63         37.06         2.22 o                         
  -5   1   2       4328.52       4150.56        45.56 o                         
  -3   1   2         46.04         35.84         1.62 o                         
  -1   1   2       1423.76       1207.86        11.36 o                         
   1   1   2        268.21        239.09         3.59 o                         
   3   1   2       7570.68       7761.07        82.88 o                         
   5   1   2        407.79        440.34         8.00 o                         
   7   1   2         73.01         92.99         2.75 o                         
   9   1   2        185.59        160.61         4.12 o                         
  11   1   2       1473.77       1403.27        15.25 o                         
  13   1   2          4.63          4.45         2.62 o                         
  15   1   2        189.17        185.90         5.85 o                         
 -16   2   2        156.75        151.56         6.08 o                         
 -14   2   2         32.27         39.40         4.45 o                         
 -12   2   2        107.33        140.56         5.60 o                         
 -10   2   2         12.49         24.73         2.58 o                         
  -8   2   2       1159.64       1109.04        11.58 o                         
  -6   2   2       1342.30       1452.15        20.34 o                         
  -4   2   2        524.48        428.29         7.82 o                         
  -2   2   2       2702.68       2675.22        30.48 o                         
   0   2   2        146.63        127.07         2.81 o                         
   2   2   2      17378.17      16757.57       153.53 o                         
   4   2   2        514.64        578.00         9.45 o                         
   6   2   2        111.85         84.24         3.14 o                         
   8   2   2         97.23         80.83         3.17 o                         
  10   2   2       1211.65       1303.40        14.08 o                         
  12   2   2       1327.83       1303.02        16.07 o                         
  14   2   2         46.38         40.17         3.44 o                         
  16   2   2        269.62        243.13        17.36 o                         
 -17   3   2          1.64          3.90         3.38 o                         
 -15   3   2        622.81        641.61        13.58 o                         
 -13   3   2       1540.60       1503.55        30.05 o                         
 -11   3   2       1675.92       1683.45        21.11 o                         
  -9   3   2         11.61         10.86         1.83 o                         
  -7   3   2       5380.94       5861.51        44.84 o                         
  -5   3   2        261.88        287.91         8.94 o                         
  -3   3   2        907.36        861.56        17.82 o                         
  -1   3   2         41.64         51.48         2.90 o                         
   1   3   2      42966.34      42326.97       414.74 o                         
   3   3   2       4851.46       4739.06        42.84 o                         
   5   3   2      14335.17      14915.92       147.73 o                         
   7   3   2       1748.74       1840.82        17.20 o                         
   9   3   2        257.53        277.85         6.07 o                         
  11   3   2        675.24        671.67         9.79 o                         
  13   3   2       1163.85       1244.50        17.47 o                         
  15   3   2        205.90        205.12         7.57 o                         
 -16   4   2        667.73        680.00        17.25 o                         
 -14   4   2        150.84        145.17         7.78 o                         
 -12   4   2        139.60        152.29         5.87 o                         
 -10   4   2        316.13        338.35         7.62 o                         
  -8   4   2        184.59        128.21         4.12 o                         
  -6   4   2        422.51        521.23         9.43 o                         
  -4   4   2       1060.99       1070.57        17.92 o                         
  -2   4   2      19486.44      19960.65       274.02 o                         
   0   4   2        337.96        351.22         7.59 o                         
   2   4   2        135.63        166.06         3.99 o                         
   4   4   2         21.63         19.69         2.08 o                         
   6   4   2       5036.02       5662.08        42.77 o                         
   8   4   2       3534.65       3737.23        28.97 o                         
  10   4   2        355.49        364.48         7.24 o                         
  12   4   2         14.70         16.32         3.14 o                         
  14   4   2          2.31          1.88         2.37 o                         
  16   4   2        849.41        741.41        46.96 o                         
 -15   5   2         45.14         38.79         3.63 o                         
 -13   5   2        331.12        321.58         9.68 o                         
 -11   5   2        213.46        186.73         6.43 o                         
  -9   5   2        274.16        199.26         5.51 o                         
  -7   5   2         10.55         25.52         2.13 o                         
  -5   5   2       1359.65       1367.57        15.87 o                         
  -3   5   2       7331.20       7379.89       109.59 o                         
  -1   5   2        448.75        317.66         9.63 o                         
   1   5   2       1437.18       1133.69        15.51 o                         
   3   5   2        142.30        211.28         5.35 o                         
   5   5   2      12067.31      12334.92        81.81 o                         
   7   5   2          2.03          4.98         1.47 o                         
   9   5   2       3053.59       3075.10        25.26 o                         
  11   5   2       3253.89       3207.94        28.86 o                         
  13   5   2        325.79        351.71         8.81 o                         
  15   5   2         32.64         22.84         3.90 o                         
 -14   6   2       1110.98       1100.59        22.52 o                         
 -12   6   2        216.28        255.22         9.15 o                         
 -10   6   2        845.24        901.59        14.23 o                         
  -8   6   2        180.08        187.58         5.40 o                         
  -6   6   2        386.56        317.70         6.68 o                         
  -4   6   2       2868.03       2785.27        30.90 o                         
  -2   6   2       5762.71       5928.15        55.48 o                         
   0   6   2       2016.96       2035.40        27.17 o                         
   2   6   2       5027.45       5129.00        43.45 o                         
   4   6   2        992.41        802.83        11.60 o                         
   6   6   2       1153.11       1071.90        12.42 o                         
   8   6   2       1137.04       1165.76        14.54 o                         
  10   6   2        192.58        196.28         6.11 o                         
  12   6   2        337.73        364.99         9.45 o                         
  14   6   2        449.55        390.66        10.38 o                         
 -15   7   2         20.17          7.79         3.79 o                         
 -13   7   2        270.62        273.43        10.42 o                         
 -11   7   2        113.62        142.44         7.29 o                         
  -9   7   2         20.19         16.78         2.71 o                         
  -7   7   2        130.44        116.46         4.58 o                         
  -5   7   2       4087.37       4233.44        35.65 o                         
  -3   7   2       4445.65       4435.29        46.38 o                         
  -1   7   2        367.20        380.82        10.61 o                         
   1   7   2       3437.98       3370.17        34.19 o                         
   3   7   2        122.76        160.86         4.96 o                         
   5   7   2       1740.95       1889.01        18.26 o                         
   7   7   2        842.87        835.55        12.48 o                         
   9   7   2       1844.20       1935.27        21.69 o                         
  11   7   2        277.39        244.67         7.63 o                         
  13   7   2          9.42          8.67         2.95 o                         
 -14   8   2        148.90        113.85         7.52 o                         
 -12   8   2         31.19         33.65         3.75 o                         
 -10   8   2          4.77          5.91         3.35 o                         
  -8   8   2         51.01         47.63         3.46 o                         
  -6   8   2        739.42        784.04        12.22 o                         
  -4   8   2        326.96        322.77         7.23 o                         
  -2   8   2        644.04        575.71        10.77 o                         
   0   8   2         11.99         22.92         2.23 o                         
   2   8   2       1812.90       2081.01        20.40 o                         
   4   8   2        387.68        465.83         8.79 o                         
   6   8   2        575.90        608.49        10.56 o                         
   8   8   2         25.62         22.16         2.64 o                         
  10   8   2       1017.11       1005.27        18.74 o                         
  12   8   2          6.51          5.10         3.02 o                         
  14   8   2         23.51         15.56        10.94 o                         
 -13   9   2        757.70        786.59        17.99 o                         
 -11   9   2          3.41          1.52         3.54 o                         
  -9   9   2       1316.88       1292.75        25.26 o                         
  -7   9   2        818.78        780.14        13.35 o                         
  -5   9   2       1725.61       1781.01        22.46 o                         
  -3   9   2       1556.26       1650.57        21.67 o                         
  -1   9   2         59.57         49.98         3.99 o                         
   1   9   2       1079.30       1014.70        14.45 o                         
   3   9   2        468.67        502.13        10.38 o                         
   5   9   2        913.50       1014.90        14.27 o                         
   7   9   2         82.59         56.08         4.04 o                         
   9   9   2       5059.88       4982.34        65.06 o                         
  11   9   2        716.19        724.90        17.48 o                         
  13   9   2         39.29         23.43         7.89 o                         
 -12  10   2       1551.20       1558.29        37.16 o                         
 -10  10   2       1978.11       2299.37        51.78 o                         
  -8  10   2          5.32          1.43         4.17 o                         
  -6  10   2       2853.77       2900.64        33.75 o                         
  -4  10   2       1172.43       1235.79        19.90 o                         
  -2  10   2       5482.78       5798.10        63.99 o                         
   0  10   2       2593.50       2673.23        30.39 o                         
   2  10   2       4467.24       4671.62        45.91 o                         
   4  10   2        854.11        898.59        16.36 o                         
   6  10   2        919.24        835.84        17.78 o                         
   8  10   2        582.03        686.44        18.32 o                         
  10  10   2         25.46         25.05         3.80 o                         
  12  10   2        832.60        743.12        20.02 o                         
 -11  11   2        551.66        517.48        36.35 o                         
  -9  11   2       1694.15       1655.04        29.90 o                         
  -7  11   2        757.18        681.20        17.88 o                         
  -5  11   2       1267.09       1316.01        26.34 o                         
  -3  11   2       5736.14       5886.57        82.83 o                         
  -1  11   2        677.36        652.28        14.24 o                         
   1  11   2       3449.37       3594.87        39.63 o                         
   3  11   2        288.42        272.35        11.38 o                         
   5  11   2       3812.79       4109.22        55.74 o                         
   7  11   2       1679.33       1663.19        31.86 o                         
   9  11   2       1689.11       1619.60        40.94 o                         
  11  11   2        210.73        198.75        29.55 o                         
 -10  12   2         49.56         52.78        11.44 o                         
  -8  12   2       1489.27       1505.40        33.51 o                         
  -6  12   2       2816.70       2855.61        50.35 o                         
  -4  12   2        693.57        597.55        17.76 o                         
  -2  12   2        176.69        209.91        10.27 o                         
   0  12   2         71.83         74.34         8.25 o                         
   2  12   2        388.44        413.97        14.80 o                         
   4  12   2        111.84        137.67         8.32 o                         
   6  12   2       1052.24       1058.10        26.76 o                         
   8  12   2        478.53        496.77        14.55 o                         
  -7  13   2         20.81         11.69         5.71 o                         
  -5  13   2         86.98         71.87         6.49 o                         
  -3  13   2        471.82        419.91        16.33 o                         
  -1  13   2        325.34        310.72        13.91 o                         
   1  13   2        211.71        216.10        10.58 o                         
   3  13   2        143.12        132.93         7.41 o                         
   5  13   2        880.74        818.45        19.92 o                         
   7  13   2         32.05         26.47         5.91 o                         
  -6  14   2         25.02         36.19         8.58 o                         
  -4  14   2         67.81         52.20        10.69 o                         
  -2  14   2        467.50        468.98        26.10 o                         
   0  14   2       1271.73       1474.36        42.18 o                         
   2  14   2         33.84         34.27         6.97 o                         
   4  14   2       1080.24       1090.37        36.37 o                         
 -17   1   3          3.01          0.94         3.23 o                         
 -15   1   3          2.03          4.51         2.84 o                         
 -13   1   3        333.11        377.35         9.79 o                         
 -11   1   3        545.76        464.41         8.76 o                         
  -9   1   3        166.85        183.49         4.63 o                         
  -7   1   3       3277.31       3527.12        31.71 o                         
  -5   1   3       1295.47       1241.81        15.44 o                         
  -3   1   3       6958.57       6718.36        74.82 o                         
  -1   1   3        176.70        110.60         2.03 o                         
   1   1   3        585.05        464.18         5.76 o                         
   3   1   3          6.66         21.85         1.79 o                         
   5   1   3       9469.63      10364.68        97.06 o                         
   7   1   3        471.65        479.89         6.61 o                         
   9   1   3       4657.30       4510.64        31.55 o                         
  11   1   3        108.38        112.62         3.98 o                         
  13   1   3        122.92        107.76         4.89 o                         
  15   1   3         56.16         58.63         3.65 o                         
 -16   2   3       2286.12       2477.27        54.95 o                         
 -14   2   3         88.28         86.50         5.34 o                         
 -12   2   3        888.51        964.08        13.25 o                         
 -10   2   3         31.04         37.47         2.90 o                         
  -8   2   3        460.49        363.83         6.47 o                         
  -6   2   3       5973.24       6006.21        65.43 o                         
  -4   2   3      15021.85      15191.57       149.97 o                         
  -2   2   3       8690.54       8077.70        77.87 o                         
   0   2   3       4294.43       4379.38        38.59 o                         
   2   2   3        945.85        942.03        11.02 o                         
   4   2   3        101.08         99.90         3.72 o                         
   6   2   3       1656.54       1661.43        15.77 o                         
   8   2   3        116.00        162.62         3.83 o                         
  10   2   3        741.76        776.86        10.21 o                         
  12   2   3       3316.53       3384.69        27.73 o                         
  14   2   3        145.49        131.07         4.92 o                         
  16   2   3        301.21        280.99        15.74 o                         
 -17   3   3        305.91        265.49        11.07 o                         
 -15   3   3       1210.36       1402.76        29.25 o                         
 -13   3   3       1783.01       1997.73        26.13 o                         
 -11   3   3        235.38        209.39         5.82 o                         
  -9   3   3      11656.76      12108.33        82.94 o                         
  -7   3   3       1541.70       1655.63        16.80 o                         
  -5   3   3       3521.90       3268.83        46.90 o                         
  -3   3   3       6958.21       6955.80        82.92 o                         
  -1   3   3      35316.86      36119.36       343.05 o                         
   1   3   3       4107.01       4038.30        41.89 o                         
   3   3   3       3945.79       3519.99        36.11 o                         
   5   3   3        946.62        748.19        11.50 o                         
   7   3   3       1374.16       1385.31        13.82 o                         
   9   3   3       2755.87       2767.39        22.09 o                         
  11   3   3       1686.90       1692.41        17.24 o                         
  13   3   3       2048.58       2118.18        25.07 o                         
  15   3   3          1.84          5.07         2.63 o                         
 -16   4   3        124.61        120.66         6.93 o                         
 -14   4   3       1027.82        967.63        19.91 o                         
 -12   4   3       5946.54       6012.58        52.92 o                         
 -10   4   3        160.94        143.74         5.16 o                         
  -8   4   3       1159.73       1119.70        13.31 o                         
  -6   4   3       3463.71       3529.30        32.08 o                         
  -4   4   3       1058.55       1087.48        19.17 o                         
  -2   4   3        779.85        676.63        12.68 o                         
   0   4   3      11920.28      11317.80       102.40 o                         
   2   4   3        895.57        789.70        10.77 o                         
   4   4   3       6309.57       6654.09        60.94 o                         
   6   4   3       3373.83       3326.81        26.68 o                         
   8   4   3        539.13        535.93         8.11 o                         
  10   4   3        125.21        114.26         4.24 o                         
  12   4   3       2830.32       2863.71        32.06 o                         
  14   4   3         29.48         21.97         2.74 o                         
  16   4   3        556.95        340.29       142.54 o                         
 -15   5   3       1014.38       1029.65        19.38 o                         
 -13   5   3         90.58        107.42         5.66 o                         
 -11   5   3         74.21        100.90         4.59 o                         
  -9   5   3       1550.20       1593.25        18.34 o                         
  -7   5   3         28.38         47.14         2.82 o                         
  -5   5   3        360.90        456.96         9.01 o                         
  -3   5   3       6811.72       7289.14        88.59 o                         
  -1   5   3        336.56        366.49         8.56 o                         
   1   5   3       3155.58       3506.40        36.91 o                         
   3   5   3       6591.19       7111.78        59.95 o                         
   5   5   3         81.21         84.39         3.02 o                         
   7   5   3         25.36         22.90         1.92 o                         
   9   5   3        526.50        520.26         8.36 o                         
  11   5   3        486.35        507.69        10.13 o                         
  13   5   3          1.41          7.21         2.48 o                         
  15   5   3        143.19        120.46         8.68 o                         
 -14   6   3         88.37         92.03         5.65 o                         
 -12   6   3         21.54         29.12         3.77 o                         
 -10   6   3       3617.95       3679.79        45.98 o                         
  -8   6   3       4300.03       4513.07        39.73 o                         
  -6   6   3       5312.88       5775.99        50.33 o                         
  -4   6   3        139.73        161.08         5.35 o                         
  -2   6   3       3657.64       3560.38        33.47 o                         
   0   6   3        731.69        605.40         9.32 o                         
   2   6   3      14564.15      15574.01       118.90 o                         
   4   6   3        371.48        355.61         7.22 o                         
   6   6   3        314.56        289.49         5.92 o                         
   8   6   3          0.88          2.53         2.38 o                         
  10   6   3        931.90        980.74        14.29 o                         
  12   6   3         49.36         48.52         4.02 o                         
  14   6   3        680.98        673.89        21.54 o                         
 -15   7   3         38.38         42.19         5.30 o                         
 -13   7   3       1529.58       1566.52        31.00 o                         
 -11   7   3         25.63         25.50         3.78 o                         
  -9   7   3       1283.51       1445.54        20.17 o                         
  -7   7   3       1275.68       1399.44        17.91 o                         
  -5   7   3       3731.29       3617.00        30.26 o                         
  -3   7   3         49.96         54.66         3.64 o                         
  -1   7   3       8203.23       8231.32        79.86 o                         
   1   7   3       5570.22       5469.43        48.77 o                         
   3   7   3        411.78        556.99         9.58 o                         
   5   7   3       5816.50       5851.16        41.52 o                         
   7   7   3        364.79        351.94         7.28 o                         
   9   7   3        486.29        431.93         8.66 o                         
  11   7   3          0.17          3.12         2.83 o                         
  13   7   3       2116.94       2077.06        37.38 o                         
 -14   8   3         66.85         56.04         5.88 o                         
 -12   8   3       1848.66       1886.17        27.16 o                         
 -10   8   3        262.34        220.43         8.60 o                         
  -8   8   3       2755.08       2862.72        32.16 o                         
  -6   8   3       1212.88       1146.69        15.69 o                         
  -4   8   3         11.94         10.09         2.04 o                         
  -2   8   3       4395.87       4143.52        33.13 o                         
   0   8   3       1201.49       1128.70        13.31 o                         
   2   8   3      10328.16      10375.96        71.13 o                         
   4   8   3         17.00         15.80         2.47 o                         
   6   8   3       1064.00       1183.86        16.00 o                         
   8   8   3       3097.34       3105.06        30.27 o                         
  10   8   3       2417.00       2515.68        32.21 o                         
  12   8   3        281.13        273.74         7.58 o                         
  14   8   3        105.18        101.59         8.81 o                         
 -13   9   3         61.01         50.70         5.45 o                         
 -11   9   3        190.89        206.87         8.24 o                         
  -9   9   3         61.20         63.20         5.71 o                         
  -7   9   3         15.59         28.32         3.50 o                         
  -5   9   3       4931.71       5070.35        44.75 o                         
  -3   9   3       1515.57       1495.47        17.70 o                         
  -1   9   3       1657.10       1623.34        18.47 o                         
   1   9   3       2713.75       2639.70        25.93 o                         
   3   9   3        569.23        483.76         9.51 o                         
   5   9   3        550.72        482.35         9.24 o                         
   7   9   3        966.82        819.14        13.45 o                         
   9   9   3        595.52        578.43        13.36 o                         
  11   9   3        362.14        348.94         9.17 o                         
  13   9   3         84.19         70.37        16.21 o                         
 -12  10   3         62.35         68.77         5.99 o                         
 -10  10   3         17.23         21.57         4.34 o                         
  -8  10   3         46.89         40.66         5.66 o                         
  -6  10   3       2200.23       2175.60        29.16 o                         
  -4  10   3       2995.31       2991.32        31.53 o                         
  -2  10   3       6006.05       6072.14        51.03 o                         
   0  10   3        115.23        117.38         5.35 o                         
   2  10   3         73.68         63.67         4.34 o                         
   4  10   3        136.19        148.44         5.96 o                         
   6  10   3        311.62        356.61        10.14 o                         
   8  10   3        172.51        181.00         8.52 o                         
  10  10   3       1439.30       1366.22        26.14 o                         
  12  10   3         55.49         62.26        14.68 o                         
 -11  11   3         17.97          8.02         5.58 o                         
  -9  11   3         92.35        106.31         7.42 o                         
  -7  11   3         22.62         19.34         4.92 o                         
  -5  11   3         10.80         13.51         4.04 o                         
  -3  11   3        201.97        251.19         8.89 o                         
  -1  11   3        636.19        646.07        14.49 o                         
   1  11   3        511.71        549.88        12.75 o                         
   3  11   3         27.62         22.03         4.38 o                         
   5  11   3        586.00        570.65        15.32 o                         
   7  11   3       1021.78        860.02        20.81 o                         
   9  11   3          1.66          0.05         2.99 o                         
  11  11   3        155.88        113.49        17.76 o                         
 -10  12   3          1.62         -3.92         9.73 o                         
  -8  12   3       1494.94       1624.84        57.40 o                         
  -6  12   3        385.28        339.11        14.97 o                         
  -4  12   3        127.20        114.80         7.47 o                         
  -2  12   3        924.32        908.55        20.50 o                         
   0  12   3       1788.97       1890.36        35.92 o                         
   2  12   3        532.27        559.86        17.16 o                         
   4  12   3        175.85        166.42         8.85 o                         
   6  12   3       1718.47       1783.85        34.24 o                         
   8  12   3        509.09        564.08        15.74 o                         
  -7  13   3          0.24          7.11         7.64 o                         
  -5  13   3       1441.71       1390.23        36.51 o                         
  -3  13   3         10.94         14.40         4.40 o                         
  -1  13   3        116.98        143.20         9.69 o                         
   1  13   3        636.23        710.61        23.26 o                         
   3  13   3        404.75        406.88        15.03 o                         
   5  13   3       1321.63       1393.50        32.93 o                         
   7  13   3       1557.34       1309.53        39.22 o                         
  -4  14   3       1230.13       1173.97       163.01 o                         
  -2  14   3       3682.59       3743.07        83.20 o                         
   0  14   3         20.18         32.89         8.47 o                         
   2  14   3        769.29        768.05        36.47 o                         
   4  14   3          0.98          0.59         4.89 o                         
 -16   0   4       2135.93       2132.08        65.05 o                         
 -14   0   4        108.89        119.58        12.12 o                         
 -12   0   4       8441.89       8676.06        95.16 o                         
 -10   0   4       2091.06       2223.47        29.47 o                         
  -8   0   4        403.82        385.17         7.94 o                         
  -6   0   4      19991.90      21772.47       262.54 o                         
  -4   0   4       3202.39       3568.18        58.09 o                         
  -2   0   4      77273.89      77321.27      1120.81 o                         
   0   0   4      25329.74      24787.78       395.43 o                         
   2   0   4     108503.61     108547.21      1354.66 o                         
   4   0   4       1170.10       1498.91        25.21 o                         
   6   0   4      36773.59      37906.02       378.45 o                         
   8   0   4       1243.69       1163.95        15.84 o                         
  10   0   4       7146.74       7441.41        70.83 o                         
  12   0   4        204.11        208.13         8.24 o                         
  14   0   4       2612.00       2764.21        50.44 o                         
  16   0   4        792.01        721.80        45.67 o                         
 -17   1   4       1170.15       1097.19        32.36 o                         
 -15   1   4       8496.56       9204.15        90.45 o                         
 -13   1   4        193.29        178.46         6.50 o                         
 -11   1   4       6354.72       6659.75        51.47 o                         
  -9   1   4      11630.77      12566.88        79.80 o                         
  -7   1   4       2195.13       2077.11        20.10 o                         
  -5   1   4      16996.53      17450.21       170.87 o                         
  -3   1   4      54866.43      54268.09       543.19 o                         
  -1   1   4       4563.07       4517.49        40.77 o                         
   1   1   4        810.60        867.65         9.87 o                         
   3   1   4      42180.82      43500.25       387.34 o                         
   5   1   4        298.58        275.31         6.60 o                         
   7   1   4        743.65        611.53         7.55 o                         
   9   1   4        215.56        249.25         6.50 o                         
  11   1   4          2.86          8.79         1.88 o                         
  13   1   4        198.15        196.04         6.01 o                         
  15   1   4        119.01        126.40         5.15 o                         
 -16   2   4        501.91        510.62        11.10 o                         
 -14   2   4        677.34        702.93        14.40 o                         
 -12   2   4       1402.07       1404.41        19.59 o                         
 -10   2   4        399.91        428.65         8.27 o                         
  -8   2   4       2831.89       3166.84        28.67 o                         
  -6   2   4          3.42          6.94         1.84 o                         
  -4   2   4      10797.90      11255.04       117.94 o                         
  -2   2   4      38808.86      37700.10       328.92 o                         
   0   2   4       1032.51       1088.70        11.55 o                         
   2   2   4       2274.98       2284.57        21.49 o                         
   4   2   4        693.21        679.71        10.22 o                         
   6   2   4      20089.84      20913.04       133.68 o                         
   8   2   4         18.34          8.85         1.37 o                         
  10   2   4       7820.17       7900.99        50.74 o                         
  12   2   4          0.91          4.06         2.39 o                         
  14   2   4        472.51        437.19         8.22 o                         
  16   2   4         51.37         33.33        19.41 o                         
 -17   3   4        241.24        201.51        14.10 o                         
 -15   3   4          1.12          3.24         2.76 o                         
 -13   3   4        112.36        134.35         6.51 o                         
 -11   3   4        332.58        310.14         7.57 o                         
  -9   3   4        304.93        292.89         6.36 o                         
  -7   3   4       4480.95       5021.53        39.85 o                         
  -5   3   4        971.13        965.32        20.86 o                         
  -3   3   4       4197.27       4352.97        56.77 o                         
  -1   3   4      10151.75      10213.76        93.74 o                         
   1   3   4      15856.34      15246.92       137.83 o                         
   3   3   4        666.38        758.16        10.66 o                         
   5   3   4       3764.17       4001.56        33.16 o                         
   7   3   4       3228.69       3381.22        25.70 o                         
   9   3   4       1350.60       1324.83        14.39 o                         
  11   3   4       1753.05       1736.28        17.77 o                         
  13   3   4         98.17         82.97         4.41 o                         
  15   3   4        422.97        354.04        11.54 o                         
 -16   4   4         81.29         93.30         5.41 o                         
 -14   4   4       1866.72       1937.98        26.41 o                         
 -12   4   4       3276.98       3346.97        39.28 o                         
 -10   4   4        747.46        767.08        11.74 o                         
  -8   4   4       5949.87       6053.68        44.00 o                         
  -6   4   4       3148.68       3444.98        30.81 o                         
  -4   4   4      13052.90      13032.15       153.60 o                         
  -2   4   4       1074.57        995.23        15.65 o                         
   0   4   4        758.24        614.12         9.54 o                         
   2   4   4        239.77        230.60         5.14 o                         
   4   4   4        348.10        443.81         6.98 o                         
   6   4   4         10.97         25.95         1.93 o                         
   8   4   4         70.51         59.77         3.08 o                         
  10   4   4       1054.48       1104.32        13.40 o                         
  12   4   4       1325.31       1305.59        17.28 o                         
  14   4   4        832.29        792.06        16.41 o                         
 -15   5   4        384.75        424.05        10.56 o                         
 -13   5   4        875.89        969.14        18.76 o                         
 -11   5   4       1640.67       1614.63        21.61 o                         
  -9   5   4        856.31        823.54        12.94 o                         
  -7   5   4       3105.43       2941.90        29.65 o                         
  -5   5   4       2378.03       2213.94        26.98 o                         
  -3   5   4        397.00        494.44        10.59 o                         
  -1   5   4       5719.00       5236.13        57.75 o                         
   1   5   4        343.15        390.45         8.33 o                         
   3   5   4       1705.67       1515.53        15.15 o                         
   5   5   4        866.26        760.31         9.31 o                         
   7   5   4       3466.68       3354.00        26.43 o                         
   9   5   4       2641.10       2520.30        22.94 o                         
  11   5   4         30.30         53.98         3.97 o                         
  13   5   4        520.91        544.72        10.03 o                         
  15   5   4        109.24        107.19        11.28 o                         
 -16   6   4       1391.27        799.70        75.54 o                         
 -14   6   4         32.71         39.17         3.63 o                         
 -12   6   4          8.37         15.21         3.68 o                         
 -10   6   4       2501.26       2563.84        33.14 o                         
  -8   6   4       3186.27       3191.58        29.79 o                         
  -6   6   4        106.96         88.22         3.68 o                         
  -4   6   4       9461.02       9244.88        81.82 o                         
  -2   6   4       2169.74       2069.75        21.48 o                         
   0   6   4        817.02        624.62        10.28 o                         
   2   6   4         18.80         11.61         1.55 o                         
   4   6   4       1096.28        963.42        12.18 o                         
   6   6   4        680.59        598.89         9.00 o                         
   8   6   4        450.47        442.46         8.57 o                         
  10   6   4       4394.88       4478.99        40.24 o                         
  12   6   4          6.97         10.47         2.67 o                         
  14   6   4        927.46        740.40        30.71 o                         
 -15   7   4          3.62          1.07         4.10 o                         
 -13   7   4        370.59        409.64        11.17 o                         
 -11   7   4       2030.28       1941.34        31.13 o                         
  -9   7   4        646.62        705.95        13.04 o                         
  -7   7   4       1959.80       2066.58        22.36 o                         
  -5   7   4       4051.39       3925.09        31.54 o                         
  -3   7   4       1238.88       1021.92        15.33 o                         
  -1   7   4        133.34         89.52         4.22 o                         
   1   7   4       1002.67       1062.19        13.78 o                         
   3   7   4       6160.63       6198.00        43.78 o                         
   5   7   4        270.60        233.07         5.48 o                         
   7   7   4        928.16        972.22        12.98 o                         
   9   7   4        597.13        579.18        10.22 o                         
  11   7   4        391.56        379.82         9.02 o                         
  13   7   4        633.94        620.81        19.03 o                         
 -14   8   4         62.70         63.85         5.43 o                         
 -12   8   4         24.42         13.10         3.18 o                         
 -10   8   4          3.18         -0.04         3.54 o                         
  -8   8   4         38.51         40.82         3.50 o                         
  -6   8   4       3670.31       3784.51        34.06 o                         
  -4   8   4       3738.73       3573.20        31.09 o                         
  -2   8   4        167.78        192.33         5.16 o                         
   0   8   4        525.95        485.64         7.85 o                         
   2   8   4        746.93        790.90        10.49 o                         
   4   8   4        479.31        457.42         8.67 o                         
   6   8   4          1.29          2.46         2.11 o                         
   8   8   4        643.72        719.44        11.93 o                         
  10   8   4        434.26        432.32        10.51 o                         
  12   8   4        652.58        610.89        17.74 o                         
 -13   9   4          6.32          9.27         4.76 o                         
 -11   9   4        554.55        592.09        17.21 o                         
  -9   9   4         51.18         33.73         5.05 o                         
  -7   9   4         59.73         60.70         4.00 o                         
  -5   9   4         96.73        117.15         4.86 o                         
  -3   9   4       1442.72       1464.04        17.76 o                         
  -1   9   4        486.95        460.87         9.13 o                         
   1   9   4          0.26          2.37         2.20 o                         
   3   9   4       1690.14       1746.69        21.38 o                         
   5   9   4        662.05        637.31        11.48 o                         
   7   9   4       1845.51       1657.23        24.94 o                         
   9   9   4       5671.32       5818.58        61.16 o                         
  11   9   4        101.33         72.08         4.37 o                         
  13   9   4        169.46        129.98        24.50 o                         
 -12  10   4        689.01        700.29        25.93 o                         
 -10  10   4        231.17        208.22         9.30 o                         
  -8  10   4       2482.01       2476.91        36.30 o                         
  -6  10   4         13.63         16.28         3.45 o                         
  -4  10   4      10138.07      10268.33        80.24 o                         
  -2  10   4        455.71        475.53        10.12 o                         
   0  10   4        663.62        662.53        12.35 o                         
   2  10   4        871.10        870.12        16.33 o                         
   4  10   4       2207.38       2096.93        25.19 o                         
   6  10   4         45.15         66.26         5.11 o                         
   8  10   4          0.32          7.20         3.61 o                         
  10  10   4        162.21        184.82         7.74 o                         
  12  10   4         52.35         51.98         8.46 o                         
  -9  11   4        218.27        167.66        10.95 o                         
  -7  11   4        151.45        152.83         7.84 o                         
  -5  11   4         66.28         52.35         5.10 o                         
  -3  11   4       1981.86       2166.61        29.28 o                         
  -1  11   4       2290.06       2335.75        33.93 o                         
   1  11   4          5.08          5.70         3.91 o                         
   3  11   4        897.88       1014.57        23.27 o                         
   5  11   4       4838.53       4936.18        68.25 o                         
   7  11   4        161.27        148.07         7.84 o                         
   9  11   4        489.48        537.26        13.45 o                         
 -10  12   4        103.90         71.68        15.83 o                         
  -8  12   4       2289.80       2630.26        64.83 o                         
  -6  12   4        138.11        135.79         8.03 o                         
  -4  12   4         11.05          8.66         3.85 o                         
  -2  12   4       5253.43       5487.56        91.47 o                         
   0  12   4       1714.40       1788.36        35.94 o                         
   2  12   4        329.85        373.61        13.99 o                         
   4  12   4        204.89        183.67         8.75 o                         
   6  12   4          3.66          6.47         3.38 o                         
   8  12   4         38.05         23.22         5.22 o                         
  -7  13   4         37.91         41.58         6.21 o                         
  -5  13   4         85.02         74.59         6.36 o                         
  -3  13   4        442.38        473.20        19.77 o                         
  -1  13   4        488.01        522.61        17.81 o                         
   1  13   4         19.91         25.40         5.28 o                         
   3  13   4         88.89        116.29         7.67 o                         
   5  13   4        333.49        307.78        11.21 o                         
   7  13   4         26.59         14.75         4.91 o                         
  -6  14   4        143.78        125.37        11.74 o                         
  -4  14   4         14.94         13.85         6.11 o                         
  -2  14   4       2015.61       2070.17        46.71 o                         
   0  14   4        126.74        135.50        11.08 o                         
   2  14   4        524.35        569.54        19.37 o                         
   4  14   4        130.10         86.03        10.53 o                         
 -17   1   5        596.44        571.40        37.33 o                         
 -15   1   5          1.96          3.52         3.20 o                         
 -13   1   5          2.47          5.21         2.81 o                         
 -11   1   5        182.02        187.93         6.10 o                         
  -9   1   5       2701.32       2818.14        23.12 o                         
  -7   1   5        532.82        447.66         7.01 o                         
  -5   1   5       2712.82       2781.70        31.90 o                         
  -3   1   5      26832.79      25631.17       260.78 o                         
  -1   1   5        479.92        466.41         6.38 o                         
   1   1   5       1861.02       1722.05        17.38 o                         
   3   1   5      17818.47      17095.29       160.38 o                         
   5   1   5        989.11       1070.94        13.49 o                         
   7   1   5       2624.95       2539.68        19.64 o                         
   9   1   5         12.83         19.65         2.11 o                         
  11   1   5        672.90        619.68         9.01 o                         
  13   1   5        755.45        719.97        13.01 o                         
  15   1   5         89.98         88.41         5.10 o                         
 -16   2   5          0.36          3.22         2.87 o                         
 -14   2   5        218.84        250.09         9.14 o                         
 -12   2   5        475.25        469.04        10.26 o                         
 -10   2   5       3077.52       3107.49        28.67 o                         
  -8   2   5       4155.12       4376.17        38.05 o                         
  -6   2   5       1606.80       1658.35        19.92 o                         
  -4   2   5        249.56        231.04         6.92 o                         
  -2   2   5       3063.12       3207.15        31.18 o                         
   0   2   5      14666.51      13974.13       129.93 o                         
   2   2   5       4045.86       3943.32        33.93 o                         
   4   2   5      20232.22      20753.36       182.74 o                         
   6   2   5       2637.59       2607.88        19.11 o                         
   8   2   5        256.03        251.71         4.70 o                         
  10   2   5       8597.84       8657.58        60.00 o                         
  12   2   5        170.02        190.35         6.43 o                         
  14   2   5       1054.96       1089.90        17.74 o                         
  16   2   5         13.31         -1.50         7.45 o                         
 -15   3   5       1779.33       1951.56        28.98 o                         
 -13   3   5        516.88        542.13        12.66 o                         
 -11   3   5       2406.69       2518.92        29.44 o                         
  -9   3   5         29.24         55.90         3.03 o                         
  -7   3   5      12379.80      12557.53        96.45 o                         
  -5   3   5      10789.38      11090.08       138.74 o                         
  -3   3   5      18956.46      18942.34       194.50 o                         
  -1   3   5      14477.28      14699.61       126.40 o                         
   1   3   5      20463.05      20328.21       172.43 o                         
   3   3   5      14778.37      14465.75       132.53 o                         
   5   3   5         39.15         64.90         2.55 o                         
   7   3   5       8902.84       9037.04        57.43 o                         
   9   3   5       1135.25       1048.02        12.06 o                         
  11   3   5        686.78        673.30         9.74 o                         
  13   3   5        457.53        487.62         9.32 o                         
  15   3   5        363.94        322.87        17.16 o                         
 -16   4   5        251.30        257.98         9.37 o                         
 -14   4   5        891.56        822.79        15.52 o                         
 -12   4   5        428.58        426.89         8.70 o                         
 -10   4   5        897.47        921.06        13.28 o                         
  -8   4   5       3441.88       3705.50        30.70 o                         
  -6   4   5         88.05         77.42         3.49 o                         
  -4   4   5        315.45        304.75         8.63 o                         
  -2   4   5       1402.33       1465.13        16.62 o                         
   0   4   5       3048.86       2613.61        32.55 o                         
   2   4   5       3999.60       4237.19        41.52 o                         
   4   4   5       1158.83       1240.13        13.71 o                         
   6   4   5       8557.19       8485.20        57.38 o                         
   8   4   5         69.38         63.54         3.07 o                         
  10   4   5        171.54        180.20         5.11 o                         
  12   4   5         72.41         80.35         4.14 o                         
  14   4   5        800.18        789.32        16.37 o                         
 -15   5   5        213.02        165.81         7.14 o                         
 -13   5   5       2555.69       2665.95        40.37 o                         
 -11   5   5        313.66        291.60         7.32 o                         
  -9   5   5        537.81        484.82         9.24 o                         
  -7   5   5          0.49          4.18         1.63 o                         
  -5   5   5       2530.31       2639.11        27.87 o                         
  -3   5   5         85.28         76.41         3.53 o                         
  -1   5   5       5321.63       5746.25        56.74 o                         
   1   5   5       1713.88       1761.82        20.91 o                         
   3   5   5         29.10         83.32         3.26 o                         
   5   5   5       1722.10       1567.85        15.39 o                         
   7   5   5        399.54        418.29         7.56 o                         
   9   5   5        150.81        156.88         4.88 o                         
  11   5   5         13.76         11.04         2.52 o                         
  13   5   5        584.65        537.71        13.13 o                         
  15   5   5          4.24          0.32         5.21 o                         
 -14   6   5        621.87        668.26        14.41 o                         
 -12   6   5         50.58         61.20         5.16 o                         
 -10   6   5       3708.45       3661.81        41.94 o                         
  -8   6   5       5301.47       5256.74        43.45 o                         
  -6   6   5          7.76          2.13         1.75 o                         
  -4   6   5        443.60        332.72         7.44 o                         
  -2   6   5        484.67        483.69         8.63 o                         
   0   6   5      13567.64      13727.22       104.92 o                         
   2   6   5       2666.00       2965.17        24.57 o                         
   4   6   5       1163.88       1115.67        12.80 o                         
   6   6   5        407.49        429.21         7.73 o                         
   8   6   5        404.54        379.84         8.09 o                         
  10   6   5          2.12          3.81         2.64 o                         
  12   6   5         12.94         14.26         2.68 o                         
  14   6   5         23.59         22.89         5.81 o                         
 -15   7   5        645.96        628.88        39.65 o                         
 -13   7   5       1195.75       1079.51        19.01 o                         
 -11   7   5        121.32        136.92         6.90 o                         
  -9   7   5       1314.87       1308.12        18.53 o                         
  -7   7   5       5460.07       5588.56        47.36 o                         
  -5   7   5          2.22          9.09         1.71 o                         
  -3   7   5         58.67         75.79         3.47 o                         
  -1   7   5        290.29        195.78         5.77 o                         
   1   7   5        547.44        584.32         9.25 o                         
   3   7   5        571.66        585.13         8.22 o                         
   5   7   5        200.29        208.05         5.28 o                         
   7   7   5         68.70         83.03         3.86 o                         
   9   7   5        742.20        799.45        13.97 o                         
  11   7   5       1792.32       1772.57        27.29 o                         
  13   7   5       2621.34       2541.41        41.58 o                         
 -14   8   5        760.89        689.97        31.98 o                         
 -12   8   5       1393.58       1301.81        22.85 o                         
 -10   8   5       1196.47       1359.80        23.50 o                         
  -8   8   5        408.43        405.35         9.33 o                         
  -6   8   5        334.32        337.36         8.27 o                         
  -4   8   5       6316.54       6217.92        48.29 o                         
  -2   8   5        751.57        713.21        10.39 o                         
   0   8   5        981.51        948.86        11.44 o                         
   2   8   5         83.14         77.17         3.52 o                         
   4   8   5       1973.89       1987.65        20.70 o                         
   6   8   5       1725.63       1539.76        19.24 o                         
   8   8   5       1689.37       1728.14        25.27 o                         
  10   8   5        108.50         95.22         4.89 o                         
  12   8   5          4.88          4.83         3.47 o                         
 -13   9   5        779.78        713.42        17.33 o                         
 -11   9   5        252.86        307.49        10.09 o                         
  -9   9   5        912.07        869.46        17.50 o                         
  -7   9   5       2013.05       2039.33        24.70 o                         
  -5   9   5        645.25        627.65        10.96 o                         
  -3   9   5        113.62        108.05         4.65 o                         
  -1   9   5         22.69         25.77         2.92 o                         
   1   9   5        274.48        310.16         7.71 o                         
   3   9   5        113.00        170.28         5.89 o                         
   5   9   5       1337.09       1335.21        18.04 o                         
   7   9   5        146.58        141.34         6.98 o                         
   9   9   5       2558.63       2551.15        36.97 o                         
  11   9   5       1447.99       1499.47        47.80 o                         
 -12  10   5         96.87        108.89         7.69 o                         
 -10  10   5          0.67          3.59         3.22 o                         
  -8  10   5          1.85          5.74         3.68 o                         
  -6  10   5        412.63        401.76        11.62 o                         
  -4  10   5       4089.34       4099.59        40.31 o                         
  -2  10   5        920.63        862.26        14.47 o                         
   0  10   5        127.75        142.20         6.15 o                         
   2  10   5        830.15        881.55        15.90 o                         
   4  10   5        527.27        560.29        11.75 o                         
   6  10   5          1.87          2.07         3.05 o                         
   8  10   5       3291.59       3349.07        48.58 o                         
  10  10   5          5.24          7.72         3.31 o                         
 -11  11   5        258.50        301.47        18.95 o                         
  -9  11   5        205.86        196.91        12.42 o                         
  -7  11   5        168.68        162.48         8.28 o                         
  -5  11   5        561.27        552.17        14.98 o                         
  -3  11   5        733.02        734.79        14.91 o                         
  -1  11   5       1759.07       1816.56        27.35 o                         
   1  11   5         38.91         35.73         4.40 o                         
   3  11   5        966.55        906.77        21.51 o                         
   5  11   5         30.05         39.11         5.16 o                         
   7  11   5          7.86         11.19         3.62 o                         
   9  11   5         78.79         60.93         5.24 o                         
 -10  12   5        755.15        843.57        33.37 o                         
  -8  12   5         32.50         38.28         5.58 o                         
  -6  12   5        769.39        786.08        23.77 o                         
  -4  12   5        961.40       1059.16        30.96 o                         
  -2  12   5       1491.32       1576.08        26.82 o                         
   0  12   5       1442.61       1437.64        45.21 o                         
   2  12   5          1.37         -2.00         4.56 o                         
   4  12   5        374.72        443.90        15.15 o                         
   6  12   5        501.79        510.91        14.44 o                         
   8  12   5        747.77        713.94        24.28 o                         
  -7  13   5       1504.05       1542.85        52.88 o                         
  -5  13   5          2.23          3.61         4.19 o                         
  -3  13   5        678.12        675.96        19.40 o                         
  -1  13   5       1532.27       1675.86        37.62 o                         
   1  13   5       1512.11       1574.17        63.52 o                         
   3  13   5       2485.21       2523.52        58.43 o                         
   5  13   5        397.72        361.44        14.64 o                         
   7  13   5        879.59        847.22        82.54 o                         
  -4  14   5       2126.58       2070.31        75.58 o                         
  -2  14   5         49.17         67.34         8.56 o                         
   0  14   5        471.80        481.68        36.22 o                         
   2  14   5        312.70        296.28        13.83 o                         
   4  14   5        388.47        414.03        30.04 o                         
 -16   0   6        222.65        228.36        10.15 o                         
 -14   0   6       1271.42       1293.80        29.56 o                         
 -12   0   6        230.54        209.69        10.01 o                         
 -10   0   6       1134.02       1097.93        21.63 o                         
  -8   0   6       7907.12       8612.55        88.76 o                         
  -6   0   6      10423.71      10173.17       135.07 o                         
  -4   0   6      22250.86      22193.89       301.72 o                         
  -2   0   6      15865.15      16082.11       205.73 o                         
   0   0   6         99.27         80.89         5.38 o                         
   2   0   6         76.70        134.25         4.64 o                         
   4   0   6        177.35         65.76         3.98 o                         
   6   0   6          0.44          3.80         1.51 o                         
   8   0   6         32.19         32.10         3.32 o                         
  10   0   6       1392.34       1433.90        20.49 o                         
  12   0   6        387.23        392.17        11.43 o                         
  14   0   6         85.15        107.99         6.95 o                         
 -17   1   6        193.25        153.54        10.01 o                         
 -15   1   6         17.54         16.61         3.28 o                         
 -13   1   6        838.35        839.95        17.31 o                         
 -11   1   6       1172.10       1103.21        14.95 o                         
  -9   1   6        338.88        327.03         6.24 o                         
  -7   1   6       3280.06       3058.28        24.93 o                         
  -5   1   6       3292.33       3373.99        41.32 o                         
  -3   1   6       8869.10       8253.26        88.42 o                         
  -1   1   6        762.50        756.79         9.43 o                         
   1   1   6       1912.16       1824.72        19.18 o                         
   3   1   6         51.95         51.08         2.41 o                         
   5   1   6      10841.01      10896.97        76.74 o                         
   7   1   6       3403.15       3475.93        25.29 o                         
   9   1   6         32.30         54.82         2.86 o                         
  11   1   6         11.50          9.14         2.13 o                         
  13   1   6         55.36         63.53         4.58 o                         
  15   1   6        354.52        361.57        11.51 o                         
 -16   2   6        130.84        157.31         5.95 o                         
 -14   2   6         25.18         26.55         3.61 o                         
 -12   2   6        416.01        426.67         9.79 o                         
 -10   2   6          7.88         10.64         2.22 o                         
  -8   2   6        560.27        634.96         9.36 o                         
  -6   2   6       3823.24       3784.40        32.96 o                         
  -4   2   6       3753.05       3946.00        43.55 o                         
  -2   2   6          5.69          6.55         1.15 o                         
   0   2   6       3509.69       3409.52        35.97 o                         
   2   2   6       1582.06       1731.88        19.47 o                         
   4   2   6       5515.56       5841.79        49.21 o                         
   6   2   6         85.24         76.05         2.47 o                         
   8   2   6          3.33         18.35         1.82 o                         
  10   2   6        459.80        418.61         7.39 o                         
  12   2   6        103.40        111.70         4.98 o                         
  14   2   6        682.00        676.14        15.03 o                         
 -17   3   6          8.65          3.81         4.55 o                         
 -15   3   6        279.59        276.27         9.13 o                         
 -13   3   6          7.59         10.54         3.18 o                         
 -11   3   6        363.68        319.47         7.67 o                         
  -9   3   6         14.36         21.86         2.40 o                         
  -7   3   6       2433.80       2647.44        25.56 o                         
  -5   3   6        673.64        736.92        11.97 o                         
  -3   3   6       9822.09       9966.81        98.69 o                         
  -1   3   6        679.05        685.22         9.64 o                         
   1   3   6        457.85        415.86         6.91 o                         
   3   3   6        321.49        409.06         8.39 o                         
   5   3   6       9245.52       9488.50        62.23 o                         
   7   3   6       5588.91       5781.55        39.92 o                         
   9   3   6       2409.67       2553.37        22.71 o                         
  11   3   6         32.97         35.37         3.21 o                         
  13   3   6         13.90         10.67         2.84 o                         
  15   3   6          0.90         -2.25         5.65 o                         
 -16   4   6          8.88          7.09         3.25 o                         
 -14   4   6       1275.70       1279.27        22.80 o                         
 -12   4   6         62.02         49.89         3.52 o                         
 -10   4   6          8.55         13.00         2.57 o                         
  -8   4   6        550.75        627.29         9.75 o                         
  -6   4   6        997.66        897.88        13.32 o                         
  -4   4   6       6379.46       6288.01        60.60 o                         
  -2   4   6       1207.31       1113.85        15.03 o                         
   0   4   6       2215.30       2083.20        30.11 o                         
   2   4   6        612.20        546.83         9.38 o                         
   4   4   6       3968.16       3817.59        31.16 o                         
   6   4   6          3.55          4.18         1.40 o                         
   8   4   6       9382.09       9639.34        69.16 o                         
  10   4   6       1028.15       1016.45        12.95 o                         
  12   4   6        765.85        757.92        14.98 o                         
  14   4   6        742.81        747.77        15.75 o                         
 -15   5   6         94.86         97.81         4.93 o                         
 -13   5   6       2801.67       3141.63        35.07 o                         
 -11   5   6       1020.64       1004.22        14.03 o                         
  -9   5   6        400.66        414.27         8.32 o                         
  -7   5   6         19.74         27.87         2.32 o                         
  -5   5   6       6538.81       6782.20        57.03 o                         
  -3   5   6       1854.56       1490.90        17.44 o                         
  -1   5   6       1689.09       1521.55        19.40 o                         
   1   5   6       3006.24       2713.36        25.54 o                         
   3   5   6        445.38        377.07         6.66 o                         
   5   5   6       1948.36       2062.08        18.64 o                         
   7   5   6       8134.57       8393.25        56.98 o                         
   9   5   6         32.28         39.36         2.68 o                         
  11   5   6       3323.01       3502.77        37.14 o                         
  13   5   6        299.38        293.25         9.66 o                         
 -14   6   6       1277.00       1418.32        20.76 o                         
 -12   6   6        111.12        144.83         6.63 o                         
 -10   6   6       1487.09       1481.57        18.76 o                         
  -8   6   6        486.94        525.18         9.57 o                         
  -6   6   6       3571.51       3367.46        29.85 o                         
  -4   6   6        347.96        319.20         7.85 o                         
  -2   6   6       1043.73        998.85        12.91 o                         
   0   6   6       6742.93       6586.59        53.05 o                         
   2   6   6        338.69        374.14         7.00 o                         
   4   6   6       2965.09       2840.20        24.02 o                         
   6   6   6        904.96        869.46        11.80 o                         
   8   6   6       6624.08       6702.82        56.33 o                         
  10   6   6        962.19        939.92        15.70 o                         
  12   6   6        565.94        565.49        13.68 o                         
  14   6   6        471.27        413.91        16.44 o                         
 -15   7   6        204.13        181.92         9.52 o                         
 -13   7   6        840.35        796.24        16.02 o                         
 -11   7   6       1617.58       1669.02        29.91 o                         
  -9   7   6          4.94          8.43         2.68 o                         
  -7   7   6        194.80        213.72         6.62 o                         
  -5   7   6        618.66        550.73         8.84 o                         
  -3   7   6       5040.81       5060.14        38.91 o                         
  -1   7   6         81.32        125.93         4.07 o                         
   1   7   6         24.92         31.69         2.26 o                         
   3   7   6       2029.08       2081.96        19.85 o                         
   5   7   6         19.76         18.02         2.52 o                         
   7   7   6         33.18         27.89         2.56 o                         
   9   7   6        311.96        326.27         8.32 o                         
  11   7   6       1075.61       1107.05        20.02 o                         
  13   7   6          6.54          2.97         3.97 o                         
 -14   8   6         77.42         66.34         8.16 o                         
 -12   8   6        110.21         95.58         5.03 o                         
 -10   8   6        267.85        240.25         9.27 o                         
  -8   8   6       2435.72       2373.71        28.71 o                         
  -6   8   6       1870.42       1769.95        20.35 o                         
  -4   8   6        791.94        792.09        12.14 o                         
  -2   8   6        247.86        247.74         6.13 o                         
   0   8   6         15.22          4.64         1.59 o                         
   2   8   6         58.61         63.81         3.60 o                         
   4   8   6        113.59         84.65         4.01 o                         
   6   8   6        211.74        206.87         6.38 o                         
   8   8   6        915.16        931.12        16.84 o                         
  10   8   6          4.65          5.06         2.88 o                         
  12   8   6        524.25        478.64        14.28 o                         
 -13   9   6        701.71        727.76        21.61 o                         
 -11   9   6       1915.93       2108.09        29.48 o                         
  -9   9   6        113.32        107.77         6.34 o                         
  -7   9   6         23.84         25.91         3.05 o                         
  -5   9   6       1542.09       1537.02        19.12 o                         
  -3   9   6       6477.26       6445.44        65.27 o                         
  -1   9   6          3.75          7.17         2.52 o                         
   1   9   6       2257.49       2144.86        23.35 o                         
   3   9   6        512.18        508.84        10.45 o                         
   5   9   6        601.70        549.05        11.34 o                         
   7   9   6        312.73        324.80        10.05 o                         
   9   9   6        159.38        153.05         6.06 o                         
  11   9   6        307.23        339.65        14.33 o                         
 -12  10   6         61.49         76.54         8.41 o                         
 -10  10   6       1980.44       2022.21        40.91 o                         
  -8  10   6       1094.59       1130.73        21.20 o                         
  -6  10   6       3670.76       3912.68        48.16 o                         
  -4  10   6       2069.66       2057.53        24.57 o                         
  -2  10   6        808.94        798.09        14.79 o                         
   0  10   6       3889.35       3874.67        41.12 o                         
   2  10   6         14.64         16.41         3.03 o                         
   4  10   6       3398.67       3435.58        40.73 o                         
   6  10   6        359.77        343.23        10.50 o                         
   8  10   6       1462.84       1513.23        39.27 o                         
  10  10   6         49.25         63.90         6.83 o                         
 -11  11   6        675.71        637.51        31.40 o                         
  -9  11   6        288.97        340.67        12.04 o                         
  -7  11   6        751.60        796.82        18.46 o                         
  -5  11   6        337.70        324.07        11.23 o                         
  -3  11   6       1848.44       1925.18        29.17 o                         
  -1  11   6        355.69        330.61        10.99 o                         
   1  11   6        302.57        314.52        10.73 o                         
   3  11   6        424.76        480.55        13.54 o                         
   5  11   6          4.94          3.70         3.74 o                         
   7  11   6        850.05        844.47        27.98 o                         
   9  11   6         23.78         22.38         5.54 o                         
 -10  12   6        340.07        364.16        19.45 o                         
  -8  12   6        998.21       1049.99        23.94 o                         
  -6  12   6        120.20        111.41         7.42 o                         
  -4  12   6        136.87        145.70         8.67 o                         
  -2  12   6        363.11        385.54        12.97 o                         
   0  12   6       2544.52       2669.82        54.07 o                         
   2  12   6         23.82         10.99         4.38 o                         
   4  12   6        825.30        778.42        20.01 o                         
   6  12   6         46.92         46.47         6.44 o                         
   8  12   6        818.30        805.54        52.49 o                         
  -7  13   6        188.93        166.23        15.43 o                         
  -5  13   6        197.71        211.26         9.99 o                         
  -3  13   6         63.63         88.41         8.18 o                         
  -1  13   6        166.02        163.20        10.16 o                         
   1  13   6         77.29         79.43         7.33 o                         
   3  13   6         15.71         19.57         5.12 o                         
   5  13   6          3.76         11.28         8.26 o                         
  -4  14   6         55.35         29.74         7.49 o                         
  -2  14   6        979.49        949.45        48.99 o                         
   0  14   6          2.21          1.84         5.30 o                         
   2  14   6         34.46         52.40         8.41 o                         
 -17   1   7        211.04        192.96        10.83 o                         
 -15   1   7         15.82         18.45         2.98 o                         
 -13   1   7         21.50         19.61         3.55 o                         
 -11   1   7          1.15          0.55         2.20 o                         
  -9   1   7       1242.06       1216.88        13.85 o                         
  -7   1   7       2429.85       2874.32        23.80 o                         
  -5   1   7        738.95        694.07        14.04 o                         
  -3   1   7       7081.60       6894.42        72.89 o                         
  -1   1   7         40.50         50.18         2.66 o                         
   1   1   7       2688.79       2603.13        30.39 o                         
   3   1   7      11338.70      11452.43       104.94 o                         
   5   1   7         21.75         52.89         1.95 o                         
   7   1   7       3684.33       3991.48        27.39 o                         
   9   1   7       4363.30       4481.51        38.73 o                         
  11   1   7       6507.17       6441.73        57.43 o                         
  13   1   7        190.31        190.73         6.73 o                         
  15   1   7       1005.40        543.83       168.70 o                         
 -16   2   7       2484.55       2545.16        48.74 o                         
 -14   2   7        153.96        167.82         6.84 o                         
 -12   2   7       3472.39       3570.85        35.96 o                         
 -10   2   7       3759.80       3768.86        31.68 o                         
  -8   2   7        255.99        289.22         5.89 o                         
  -6   2   7        682.46        545.15         8.33 o                         
  -4   2   7      14121.08      14625.63       144.07 o                         
  -2   2   7      21395.06      20233.37       193.80 o                         
   0   2   7       1284.09       1392.60        18.52 o                         
   2   2   7       5188.05       5075.35        48.24 o                         
   4   2   7        394.64        356.19         5.73 o                         
   6   2   7       1001.03        906.01         9.60 o                         
   8   2   7        221.93        203.43         4.82 o                         
  10   2   7        502.23        494.61         9.33 o                         
  12   2   7        869.36        923.73        15.83 o                         
  14   2   7        552.88        462.19        11.94 o                         
 -17   3   7        298.31        319.91        25.19 o                         
 -15   3   7         62.18         67.25         4.35 o                         
 -13   3   7        386.49        404.98        10.25 o                         
 -11   3   7         82.83         68.28         3.76 o                         
  -9   3   7       5120.46       5321.58        42.44 o                         
  -7   3   7       1633.44       1652.11        17.49 o                         
  -5   3   7        459.29        655.01         9.95 o                         
  -3   3   7        515.52        447.42         9.11 o                         
  -1   3   7        348.52        261.17         5.30 o                         
   1   3   7      12880.88      12745.77       132.68 o                         
   3   3   7        187.31        215.40         4.67 o                         
   5   3   7         26.38         25.62         1.92 o                         
   7   3   7          9.22          6.30         1.63 o                         
   9   3   7       8390.14       8916.47        61.32 o                         
  11   3   7       1799.94       1864.73        24.76 o                         
  13   3   7        826.42        778.51        14.20 o                         
  15   3   7       1070.70        755.10       154.36 o                         
 -16   4   7          2.82          4.98         4.78 o                         
 -14   4   7        290.04        287.98         8.37 o                         
 -12   4   7       5489.95       5692.68        55.85 o                         
 -10   4   7       1980.98       1971.79        24.43 o                         
  -8   4   7        205.55        172.59         5.05 o                         
  -6   4   7      11450.48      11088.66        88.33 o                         
  -4   4   7       5540.55       5708.78        53.44 o                         
  -2   4   7       1002.01        952.51        13.81 o                         
   0   4   7       3922.31       4465.71        50.62 o                         
   2   4   7       3269.26       3197.50        29.77 o                         
   4   4   7         14.59         27.70         2.01 o                         
   6   4   7        240.50        215.05         4.73 o                         
   8   4   7       5085.62       5107.89        41.78 o                         
  10   4   7         70.73         63.83         3.61 o                         
  12   4   7        135.57        116.36         5.27 o                         
  14   4   7         31.77         29.06         4.95 o                         
 -15   5   7       2037.65       2039.46        44.30 o                         
 -13   5   7         43.00         39.74         3.93 o                         
 -11   5   7         37.18         63.68         3.64 o                         
  -9   5   7        961.59        987.67        13.58 o                         
  -7   5   7         64.15         40.60         2.89 o                         
  -5   5   7       6560.18       6704.64        59.35 o                         
  -3   5   7        385.32        473.89         8.37 o                         
  -1   5   7        147.08        148.01         4.84 o                         
   1   5   7        366.36        392.72         7.31 o                         
   3   5   7        164.74        144.15         4.45 o                         
   5   5   7          5.19          7.27         1.47 o                         
   7   5   7      12608.81      12712.59        84.56 o                         
   9   5   7         48.64         42.64         3.02 o                         
  11   5   7        350.29        318.89         8.62 o                         
  13   5   7        325.91        291.87         8.33 o                         
 -14   6   7          0.97          2.50         2.49 o                         
 -12   6   7        535.88        583.33        12.86 o                         
 -10   6   7       1320.45       1268.56        17.31 o                         
  -8   6   7       4421.26       4487.93        40.65 o                         
  -6   6   7        762.68        723.86        11.07 o                         
  -4   6   7       1110.13       1068.51        15.13 o                         
  -2   6   7         11.03         12.17         1.69 o                         
   0   6   7       5519.50       5714.24        47.21 o                         
   2   6   7       4654.99       4555.50        40.27 o                         
   4   6   7       2401.82       2504.79        24.33 o                         
   6   6   7       1475.44       1425.32        18.55 o                         
   8   6   7       9419.19       9684.17        75.14 o                         
  10   6   7       1158.62       1178.32        17.55 o                         
  12   6   7        511.87        479.29        11.37 o                         
 -15   7   7        526.44        357.20        16.22 o                         
 -13   7   7        555.68        521.30        11.22 o                         
 -11   7   7         11.56         12.92         3.40 o                         
  -9   7   7       1479.18       1524.84        20.05 o                         
  -7   7   7       8846.02       8916.58        74.70 o                         
  -5   7   7         24.25         25.43         2.50 o                         
  -3   7   7         18.82         21.79         1.95 o                         
  -1   7   7       5458.08       5575.93        44.23 o                         
   1   7   7       2668.84       2571.32        22.62 o                         
   3   7   7          0.90          8.06         2.07 o                         
   5   7   7       2325.04       2314.58        23.31 o                         
   7   7   7        305.78        298.40         7.65 o                         
   9   7   7         12.99          7.32         3.12 o                         
  11   7   7         42.74         41.45         3.62 o                         
  13   7   7        100.83        110.68         9.45 o                         
 -14   8   7         87.05         85.58         7.29 o                         
 -12   8   7          3.75          9.77         2.75 o                         
 -10   8   7       2381.91       2621.88        50.97 o                         
  -8   8   7          5.17          9.16         2.51 o                         
  -6   8   7         46.63         44.67         3.47 o                         
  -4   8   7       1904.46       1951.94        21.03 o                         
  -2   8   7       2162.83       1953.25        20.91 o                         
   0   8   7       4254.19       4501.40        36.90 o                         
   2   8   7       2368.04       2495.77        24.43 o                         
   4   8   7      10833.83      10793.04       101.99 o                         
   6   8   7        110.24        134.50         5.37 o                         
   8   8   7       3522.24       3694.49        44.93 o                         
  10   8   7         75.71         92.40         6.02 o                         
  12   8   7       4293.21       4401.82       108.61 o                         
 -13   9   7        707.70        716.98        20.68 o                         
 -11   9   7         38.99         45.22         4.05 o                         
  -9   9   7        483.33        540.10        14.05 o                         
  -7   9   7       1088.64       1145.13        19.73 o                         
  -5   9   7       1556.19       1560.03        22.08 o                         
  -3   9   7       1065.55       1110.55        19.71 o                         
  -1   9   7       3942.89       4084.43        37.90 o                         
   1   9   7       3924.97       3609.43        34.28 o                         
   3   9   7        113.04        106.71         4.87 o                         
   5   9   7       2584.63       2562.21        33.64 o                         
   7   9   7        337.22        310.82        10.28 o                         
   9   9   7        442.31        424.94        13.10 o                         
  11   9   7         55.41         33.50         6.31 o                         
 -12  10   7         23.56         21.06         4.69 o                         
 -10  10   7         16.05          8.36         3.13 o                         
  -8  10   7        290.87        278.67        10.64 o                         
  -6  10   7        658.43        652.55        16.31 o                         
  -4  10   7         14.35         12.69         2.92 o                         
  -2  10   7        876.27        864.69        16.02 o                         
   0  10   7       1370.57       1351.44        24.55 o                         
   2  10   7        817.91        883.16        15.99 o                         
   4  10   7        876.77        906.35        17.21 o                         
   6  10   7        201.64        203.15         8.40 o                         
   8  10   7       1156.92       1198.65        26.59 o                         
  10  10   7         55.02         50.39         7.44 o                         
 -11  11   7        327.53        324.36        19.93 o                         
  -9  11   7       1056.41       1065.70        33.61 o                         
  -7  11   7        220.04        225.61         9.64 o                         
  -5  11   7        281.34        276.44        11.47 o                         
  -3  11   7         28.80         15.85         3.97 o                         
  -1  11   7          1.67          0.53         4.04 o                         
   1  11   7         30.71         23.66         4.38 o                         
   3  11   7        287.31        282.43        10.77 o                         
   5  11   7         11.47          3.15         3.85 o                         
   7  11   7        208.53        202.12        16.17 o                         
   9  11   7        148.05        133.89        11.07 o                         
 -10  12   7        971.95        706.35        41.27 o                         
  -8  12   7        274.20        277.80        12.72 o                         
  -6  12   7        874.06        846.22        19.14 o                         
  -4  12   7          0.37          0.71         3.44 o                         
  -2  12   7       2500.27       2529.10        37.99 o                         
   0  12   7        977.42       1000.71        25.97 o                         
   2  12   7        388.61        375.86        13.85 o                         
   4  12   7        957.57        987.70        25.48 o                         
   6  12   7        400.45        359.74        16.70 o                         
   8  12   7        327.15        296.73        26.94 o                         
  -7  13   7        522.73        483.91        30.14 o                         
  -5  13   7       3293.94       3128.86        75.40 o                         
  -3  13   7       1181.89       1212.07        53.22 o                         
  -1  13   7        100.02        100.49         8.49 o                         
   1  13   7       2206.76       2282.54        82.46 o                         
   3  13   7         36.76         49.37         7.03 o                         
   5  13   7         60.63         89.88        12.36 o                         
  -4  14   7       1016.33        810.32        41.75 o                         
  -2  14   7        443.74        353.39        21.15 o                         
   0  14   7        644.30        571.88        41.03 o                         
   2  14   7        199.23        213.18        16.48 o                         
 -16   0   8       1516.03       1575.08        39.77 o                         
 -14   0   8          5.63         15.39         4.26 o                         
 -12   0   8       2472.33       2600.56        42.03 o                         
 -10   0   8       1228.14       1324.35        21.90 o                         
  -8   0   8      10095.79       9803.98        92.02 o                         
  -6   0   8      11572.57      12129.91       128.24 o                         
  -4   0   8       4598.23       5304.76        79.13 o                         
  -2   0   8         62.65         50.25         3.13 o                         
   0   0   8       4602.22       4595.56        74.53 o                         
   2   0   8      13481.76      14617.08       203.53 o                         
   4   0   8        504.25        538.04         8.51 o                         
   6   0   8       8586.42       8451.23        81.22 o                         
   8   0   8         95.37        109.55         5.43 o                         
  10   0   8        826.68        777.25        16.97 o                         
  12   0   8        337.59        357.46        13.33 o                         
  14   0   8         52.63         26.90         5.14 o                         
 -17   1   8        807.86        575.82        60.75 o                         
 -15   1   8       1204.38       1210.67        21.71 o                         
 -13   1   8       2133.71       2254.93        29.82 o                         
 -11   1   8       2111.57       2287.64        24.04 o                         
  -9   1   8       6504.30       6918.03        50.83 o                         
  -7   1   8       2598.04       2823.90        25.83 o                         
  -5   1   8       7357.14       7267.40        62.74 o                         
  -3   1   8       4843.41       4580.80        44.10 o                         
  -1   1   8        268.96        220.20         6.69 o                         
   1   1   8       3604.37       3357.19        37.08 o                         
   3   1   8      19959.96      20768.01       147.13 o                         
   5   1   8       7706.88       7359.76        46.04 o                         
   7   1   8        158.78        155.00         4.11 o                         
   9   1   8        352.57        346.72         7.24 o                         
  11   1   8        328.15        349.12         8.50 o                         
  13   1   8       4535.86       4753.14        51.96 o                         
  15   1   8         18.40          9.21         5.39 o                         
 -16   2   8        173.16        191.33         5.97 o                         
 -14   2   8         44.43         47.24         3.81 o                         
 -12   2   8       1652.61       1777.26        20.22 o                         
 -10   2   8       1766.06       1893.30        19.60 o                         
  -8   2   8        576.97        552.72         8.93 o                         
  -6   2   8       1097.95       1148.20        12.80 o                         
  -4   2   8       1853.72       2051.54        23.58 o                         
  -2   2   8          6.87          6.23         1.14 o                         
   0   2   8         26.73         30.54         2.68 o                         
   2   2   8         34.95         73.30         2.95 o                         
   4   2   8        336.62        380.75         5.76 o                         
   6   2   8         81.17         80.63         2.99 o                         
   8   2   8       4621.09       4603.72        33.63 o                         
  10   2   8        880.28        800.54        13.26 o                         
  12   2   8        456.77        442.86        10.67 o                         
  14   2   8        280.53        282.88         9.00 o                         
 -15   3   8        122.43        112.17         5.03 o                         
 -13   3   8        689.23        753.67        14.60 o                         
 -11   3   8         68.67         63.32         3.51 o                         
  -9   3   8          9.90         11.70         2.12 o                         
  -7   3   8       2267.90       2333.09        22.61 o                         
  -5   3   8       9400.67       9768.22        71.71 o                         
  -3   3   8         83.55         78.90         3.17 o                         
  -1   3   8       5649.61       6149.28        66.47 o                         
   1   3   8       1512.81       1570.57        20.20 o                         
   3   3   8         25.16         22.89         1.69 o                         
   5   3   8          4.70          8.21         1.56 o                         
   7   3   8       4794.65       5012.42        40.73 o                         
   9   3   8       2233.87       2366.60        22.87 o                         
  11   3   8       2297.55       2148.46        27.72 o                         
  13   3   8         85.02         77.53         4.50 o                         
 -16   4   8        637.49        541.66        20.22 o                         
 -14   4   8        961.93       1001.84        17.57 o                         
 -12   4   8          5.71          7.65         3.30 o                         
 -10   4   8          5.91          6.05         2.23 o                         
  -8   4   8       1258.31       1243.30        14.86 o                         
  -6   4   8      17583.34      17989.53       133.16 o                         
  -4   4   8       1850.92       1833.89        20.14 o                         
  -2   4   8        291.73        201.29         5.01 o                         
   0   4   8       1917.44       2304.89        22.99 o                         
   2   4   8       1427.51       1273.69        14.09 o                         
   4   4   8        173.58        135.87         4.19 o                         
   6   4   8       1152.53       1051.78        13.29 o                         
   8   4   8        108.57        117.60         4.68 o                         
  10   4   8         61.18         55.80         4.16 o                         
  12   4   8        328.67        350.95         8.62 o                         
  14   4   8         44.14         30.85         5.87 o                         
 -15   5   8        546.09        576.62        11.74 o                         
 -13   5   8       1341.86       1417.45        22.27 o                         
 -11   5   8        126.62        137.01         4.92 o                         
  -9   5   8        232.08        222.16         6.33 o                         
  -7   5   8       1012.60       1108.97        15.34 o                         
  -5   5   8       8844.04       8446.21        63.53 o                         
  -3   5   8       4043.11       4208.07        40.35 o                         
  -1   5   8        937.44        836.57        11.59 o                         
   1   5   8       3394.94       3076.49        28.03 o                         
   3   5   8       2656.75       2620.00        26.94 o                         
   5   5   8       5460.49       5509.91        43.39 o                         
   7   5   8       2057.25       2134.90        22.43 o                         
   9   5   8       1137.60       1167.93        17.38 o                         
  11   5   8        182.29        184.37         6.68 o                         
  13   5   8       1180.45       1256.64        22.92 o                         
 -14   6   8        838.72        864.13        14.61 o                         
 -12   6   8        656.67        719.05        18.18 o                         
 -10   6   8          8.59         14.31         2.49 o                         
  -8   6   8       6652.84       6582.77        55.81 o                         
  -6   6   8       1005.99       1055.75        13.59 o                         
  -4   6   8       1782.86       1780.55        20.43 o                         
  -2   6   8       8697.51       8377.08        69.98 o                         
   0   6   8       1051.10       1025.72        13.74 o                         
   2   6   8       6988.93       6609.87        55.78 o                         
   4   6   8         10.59         10.41         2.48 o                         
   6   6   8       1089.28       1076.00        17.54 o                         
   8   6   8       1413.02       1532.44        21.02 o                         
  10   6   8        197.97        231.32         7.35 o                         
  12   6   8         71.88         62.57         3.97 o                         
 -15   7   8        115.23        102.21        15.49 o                         
 -13   7   8        138.72        124.53         6.04 o                         
 -11   7   8         89.36         67.69         5.40 o                         
  -9   7   8        620.40        612.32        11.54 o                         
  -7   7   8          9.44         18.62         2.92 o                         
  -5   7   8       6628.22       6513.30        51.73 o                         
  -3   7   8        507.37        426.13         8.09 o                         
  -1   7   8        565.44        496.59         8.24 o                         
   1   7   8        358.68        339.34         7.12 o                         
   3   7   8       1389.85       1375.24        18.49 o                         
   5   7   8       3913.92       4017.02        39.98 o                         
   7   7   8       3283.60       3332.12        39.08 o                         
   9   7   8        251.86        255.50         8.08 o                         
  11   7   8         96.36        109.15         5.35 o                         
  13   7   8        536.81        569.81        38.33 o                         
 -14   8   8          1.26         -0.85         3.45 o                         
 -12   8   8         69.38         80.39         4.79 o                         
 -10   8   8         10.87         14.39         3.85 o                         
  -8   8   8        183.82        184.68         6.32 o                         
  -6   8   8       2256.92       2141.28        23.87 o                         
  -4   8   8          3.13          7.98         2.53 o                         
  -2   8   8         37.37         48.70         3.44 o                         
   0   8   8       2959.49       2875.17        26.29 o                         
   2   8   8         28.42         26.49         3.35 o                         
   4   8   8         62.56         66.98         4.14 o                         
   6   8   8        487.91        472.68        11.12 o                         
   8   8   8          0.92          1.45         3.81 o                         
  10   8   8         20.19         22.52         3.89 o                         
  12   8   8       1170.36       1229.48        41.07 o                         
 -13   9   8        562.64        513.31        15.90 o                         
 -11   9   8        425.60        422.41        13.22 o                         
  -9   9   8        308.05        301.50        10.52 o                         
  -7   9   8       1342.26       1390.05        24.02 o                         
  -5   9   8        778.95        728.93        14.01 o                         
  -3   9   8       1299.56       1247.55        18.64 o                         
  -1   9   8        288.93        272.79         7.31 o                         
   1   9   8       1056.89       1007.30        15.82 o                         
   3   9   8        179.35        214.25         7.60 o                         
   5   9   8       1340.99       1392.16        24.82 o                         
   7   9   8         17.42         17.08         4.03 o                         
   9   9   8        243.40        242.64         9.43 o                         
  11   9   8         10.26          3.76         3.74 o                         
 -12  10   8         38.92         48.27         9.79 o                         
 -10  10   8        817.20        806.05        18.85 o                         
  -8  10   8       1704.03       1740.44        37.41 o                         
  -6  10   8       2757.50       2816.58        40.00 o                         
  -4  10   8         27.07         19.55         3.48 o                         
  -2  10   8       1142.55       1170.64        20.38 o                         
   0  10   8         14.03         15.01         2.93 o                         
   2  10   8       3922.45       3836.45        55.42 o                         
   4  10   8         82.74         45.41         4.87 o                         
   6  10   8       1476.99       1586.61        26.56 o                         
   8  10   8        782.22        845.23        25.05 o                         
  10  10   8         27.62         19.53         4.49 o                         
 -11  11   8       1328.30        808.56        45.24 o                         
  -9  11   8         17.66         18.27         3.85 o                         
  -7  11   8         22.66         20.08         3.91 o                         
  -5  11   8        161.00        152.38         8.32 o                         
  -3  11   8         56.72         62.46         5.70 o                         
  -1  11   8        118.91        117.72         7.39 o                         
   1  11   8        373.34        289.17        11.01 o                         
   3  11   8         40.09         59.97         5.93 o                         
   5  11   8       2125.94       2165.87        59.76 o                         
   7  11   8         78.48         97.24         8.92 o                         
   9  11   8        307.08        267.06        17.67 o                         
  -8  12   8         13.61          4.46         7.19 o                         
  -6  12   8        955.14        905.97        23.82 o                         
  -4  12   8        567.22        549.43        15.20 o                         
  -2  12   8          9.93         10.73         4.04 o                         
   0  12   8         90.74         97.72         7.51 o                         
   2  12   8       2239.99       2505.84        64.93 o                         
   4  12   8         12.53          6.10         5.14 o                         
   6  12   8        169.09        193.49        14.41 o                         
  -7  13   8        272.84        235.24        23.46 o                         
  -5  13   8        688.19        535.25        85.52 o                         
  -3  13   8         26.23         40.08        10.63 o                         
  -1  13   8        513.78        498.41        31.23 o                         
   1  13   8          6.76          8.34         6.47 o                         
   3  13   8        326.92        276.84        18.72 o                         
   5  13   8        110.97        130.97        10.60 o                         
  -2  14   8         78.12         76.42        13.19 o                         
   0  14   8          4.27          2.48         5.78 o                         
 -15   1   9        332.58        319.77         7.88 o                         
 -13   1   9        179.07        196.37         7.03 o                         
 -11   1   9       2217.98       2343.32        22.82 o                         
  -9   1   9       1914.47       1792.13        18.58 o                         
  -7   1   9       1365.46       1311.57        13.91 o                         
  -5   1   9       3713.31       3806.39        32.86 o                         
  -3   1   9       2552.46       2744.24        29.99 o                         
  -1   1   9       6760.77       6558.40        74.76 o                         
   1   1   9       3957.08       4184.41        37.89 o                         
   3   1   9         28.29         14.63         1.36 o                         
   5   1   9       3405.98       3208.11        25.12 o                         
   7   1   9       2036.34       2001.94        17.14 o                         
   9   1   9       3679.44       3568.05        31.62 o                         
  11   1   9        333.16        341.15         8.90 o                         
  13   1   9        615.61        691.69        13.90 o                         
 -16   2   9        191.44        182.86        10.67 o                         
 -14   2   9       2300.53       2383.97        36.74 o                         
 -12   2   9       4752.11       4882.93        46.59 o                         
 -10   2   9       3229.59       3387.80        29.66 o                         
  -8   2   9       2997.72       3059.90        27.91 o                         
  -6   2   9       4325.17       4612.62        36.44 o                         
  -4   2   9       3904.21       4003.29        33.16 o                         
  -2   2   9       8744.80       8715.59        85.93 o                         
   0   2   9       4425.20       4298.85        40.34 o                         
   2   2   9      16849.81      17479.29       129.05 o                         
   4   2   9       1319.23       1429.85        14.12 o                         
   6   2   9       2303.81       2423.52        20.84 o                         
   8   2   9        351.39        410.46         7.55 o                         
  10   2   9        601.63        622.48        12.90 o                         
  12   2   9        747.28        677.99        13.81 o                         
  14   2   9        581.75        321.97        33.32 o                         
 -15   3   9         71.09         76.44         4.11 o                         
 -13   3   9        539.68        638.74        12.49 o                         
 -11   3   9       1593.92       1519.08        17.77 o                         
  -9   3   9       1158.55       1126.68        13.85 o                         
  -7   3   9       1626.98       1882.37        18.66 o                         
  -5   3   9      12727.02      12432.81        88.22 o                         
  -3   3   9         21.49          7.77         1.39 o                         
  -1   3   9      13971.12      14235.84       112.86 o                         
   1   3   9       6368.87       6470.31        54.20 o                         
   3   3   9       3869.78       3500.09        29.66 o                         
   5   3   9        382.36        371.43         8.04 o                         
   7   3   9       8927.34       9119.99        64.69 o                         
   9   3   9       6744.14       6787.23        53.50 o                         
  11   3   9         20.24         19.21         3.11 o                         
  13   3   9        126.01        137.92         5.91 o                         
 -16   4   9        471.47        319.05        19.43 o                         
 -14   4   9        169.04        150.65         6.08 o                         
 -12   4   9       1370.88       1376.12        20.74 o                         
 -10   4   9          4.23         11.45         2.20 o                         
  -8   4   9       1014.33       1052.02        13.24 o                         
  -6   4   9          5.97          6.23         1.59 o                         
  -4   4   9       3676.09       3711.21        34.83 o                         
  -2   4   9          6.98         14.69         2.08 o                         
   0   4   9         14.13         30.85         2.22 o                         
   2   4   9         11.98         11.17         1.86 o                         
   4   4   9       5875.61       5945.14        50.16 o                         
   6   4   9        875.94        884.58        12.05 o                         
   8   4   9        296.09        289.00         7.12 o                         
  10   4   9       1548.59       1644.89        22.89 o                         
  12   4   9         77.00         69.49         4.04 o                         
  14   4   9          8.41          2.19         5.18 o                         
 -15   5   9        541.41        458.71        14.76 o                         
 -13   5   9       1195.92       1179.65        19.99 o                         
 -11   5   9       5533.19       5688.55        74.46 o                         
  -9   5   9         49.71         46.12         3.21 o                         
  -7   5   9       1405.19       1296.77        16.62 o                         
  -5   5   9         86.08         57.26         3.15 o                         
  -3   5   9       3688.97       4040.19        39.43 o                         
  -1   5   9       1154.21       1314.61        16.90 o                         
   1   5   9       1462.49       1485.62        17.43 o                         
   3   5   9        144.99        138.55         4.90 o                         
   5   5   9       2276.51       2201.84        22.76 o                         
   7   5   9       1491.39       1516.52        18.77 o                         
   9   5   9         54.20         45.81         4.03 o                         
  11   5   9        287.27        251.33         7.08 o                         
  13   5   9        367.66        338.48        14.19 o                         
 -14   6   9         80.05         76.08         4.58 o                         
 -12   6   9       1045.90       1066.78        18.57 o                         
 -10   6   9          6.86          6.82         2.57 o                         
  -8   6   9         26.15         21.62         2.76 o                         
  -6   6   9         84.71         74.31         3.69 o                         
  -4   6   9       1215.12       1111.16        14.94 o                         
  -2   6   9       1328.71       1351.26        16.91 o                         
   0   6   9         92.68        117.81         4.42 o                         
   2   6   9       1705.99       1685.39        19.06 o                         
   4   6   9         95.28         85.65         4.72 o                         
   6   6   9        191.25        178.52         6.76 o                         
   8   6   9         83.75        100.06         5.04 o                         
  10   6   9         51.52         41.77         3.42 o                         
  12   6   9        309.63        264.10         9.48 o                         
 -13   7   9          2.22          3.46         2.32 o                         
 -11   7   9       2399.67       2463.15        39.67 o                         
  -9   7   9        665.35        655.82        12.59 o                         
  -7   7   9       7370.13       7274.76        59.89 o                         
  -5   7   9       1052.45        979.98        13.94 o                         
  -3   7   9       3080.15       3043.37        29.62 o                         
  -1   7   9       1351.92       1286.47        17.96 o                         
   1   7   9         17.51         19.16         2.75 o                         
   3   7   9         57.35         68.62         4.37 o                         
   5   7   9       3927.03       4110.26        44.39 o                         
   7   7   9        382.94        375.78        10.53 o                         
   9   7   9        473.33        478.29        10.82 o                         
  11   7   9        146.56        137.82         6.11 o                         
 -14   8   9        594.45        627.08        38.84 o                         
 -12   8   9        415.16        426.66        10.44 o                         
 -10   8   9        257.28        273.37         9.15 o                         
  -8   8   9         27.17         27.84         4.04 o                         
  -6   8   9        305.29        326.50         8.17 o                         
  -4   8   9       2143.17       1955.29        22.65 o                         
  -2   8   9       2960.60       2847.77        30.61 o                         
   0   8   9         10.09         13.19         2.91 o                         
   2   8   9         59.50         68.15         5.00 o                         
   4   8   9         33.57         32.47         3.66 o                         
   6   8   9       3185.11       3240.90        39.67 o                         
   8   8   9          8.46         12.89         3.49 o                         
  10   8   9       1084.42       1106.54        19.20 o                         
 -11   9   9        272.93        299.45         9.18 o                         
  -9   9   9       1062.80       1163.08        21.43 o                         
  -7   9   9       7009.29       6999.46        78.35 o                         
  -5   9   9         78.21         68.63         4.55 o                         
  -3   9   9       1130.02       1034.41        17.52 o                         
  -1   9   9       3710.98       3669.59        43.74 o                         
   1   9   9          5.59          9.02         2.67 o                         
   3   9   9        153.07        143.07         7.71 o                         
   5   9   9        206.31        194.29         8.13 o                         
   7   9   9        385.40        364.35        11.97 o                         
   9   9   9         54.09         50.37         4.84 o                         
  11   9   9         83.57         88.98        10.26 o                         
 -10  10   9        513.07        491.03        11.82 o                         
  -8  10   9         17.31         14.71         3.66 o                         
  -6  10   9         35.67         31.79         4.60 o                         
  -4  10   9       1123.73       1173.83        21.54 o                         
  -2  10   9         99.09         94.59         6.01 o                         
   0  10   9         85.94         61.74         5.88 o                         
   2  10   9        125.81        113.82         6.44 o                         
   4  10   9         11.20         16.72         4.25 o                         
   6  10   9         26.30         36.84         3.90 o                         
   8  10   9         99.84         96.99         5.42 o                         
  10  10   9        361.26        327.02        18.54 o                         
  -9  11   9          2.00          5.08         5.37 o                         
  -7  11   9         48.55         44.08         4.07 o                         
  -5  11   9        231.08        235.81         9.34 o                         
  -3  11   9         97.39        111.26         6.67 o                         
  -1  11   9        424.44        393.90        14.53 o                         
   1  11   9       1647.41       1673.38        38.43 o                         
   3  11   9        134.71        153.13        10.00 o                         
   5  11   9        178.49        154.97        10.45 o                         
   7  11   9        635.94        701.29        22.58 o                         
  -8  12   9         26.85         29.55        10.19 o                         
  -6  12   9        130.19        112.72         9.52 o                         
  -4  12   9       2277.14       2339.36        52.63 o                         
  -2  12   9        339.07        344.26        22.48 o                         
   0  12   9       1550.07       1592.81        60.08 o                         
   2  12   9        954.53       1122.36        36.58 o                         
   4  12   9        236.59        259.13        15.56 o                         
   6  12   9       1080.14       1214.69        40.92 o                         
  -5  13   9         71.03         59.99        13.44 o                         
  -3  13   9        305.64        326.69        22.50 o                         
  -1  13   9        706.80        709.39        32.61 o                         
   1  13   9          1.79         -3.26         6.25 o                         
   3  13   9       2071.30       2125.13        57.98 o                         
 -16   0  10        581.23        575.34        23.52 o                         
 -14   0  10         12.78         11.27         3.73 o                         
 -12   0  10         98.79         72.62         5.70 o                         
 -10   0  10       4523.83       4629.23        56.25 o                         
  -8   0  10       9821.75       9886.28        99.33 o                         
  -6   0  10       2532.61       2199.28        26.82 o                         
  -4   0  10       1541.48       1226.18        18.13 o                         
  -2   0  10        306.37        297.30         9.44 o                         
   0   0  10       9434.85       8780.32        97.19 o                         
   2   0  10       2750.35       2885.00        32.44 o                         
   4   0  10      16675.65      16874.35       153.70 o                         
   6   0  10       1840.43       1860.55        24.17 o                         
   8   0  10         27.52         73.12         5.00 o                         
  10   0  10       1299.92       1245.24        28.88 o                         
  12   0  10         91.03        132.16         8.29 o                         
  14   0  10          8.22          1.80         8.14 o                         
 -15   1  10        352.01        355.16        10.08 o                         
 -13   1  10         35.55         39.76         3.62 o                         
 -11   1  10         15.32         12.04         2.39 o                         
  -9   1  10        119.81        120.18         4.51 o                         
  -7   1  10       1728.04       1862.49        19.07 o                         
  -5   1  10       1328.52       1175.94        12.78 o                         
  -3   1  10       2320.49       2410.30        22.69 o                         
  -1   1  10       1760.42       1629.38        18.29 o                         
   1   1  10       1461.28       1435.54        14.84 o                         
   3   1  10       6930.43       7066.00        49.56 o                         
   5   1  10       2982.41       3129.95        24.81 o                         
   7   1  10       1839.47       1712.30        16.73 o                         
   9   1  10         89.25         60.45         3.22 o                         
  11   1  10        226.62        268.66         8.84 o                         
  13   1  10        376.30        394.11        10.16 o                         
 -16   2  10          1.95         -6.51         6.51 o                         
 -14   2  10         21.82         11.78         2.65 o                         
 -12   2  10        605.53        627.03        12.79 o                         
 -10   2  10          3.26          2.89         2.17 o                         
  -8   2  10         14.31         14.39         1.90 o                         
  -6   2  10         60.93         32.20         2.36 o                         
  -4   2  10        695.57        663.89         9.46 o                         
  -2   2  10        505.44        481.57         8.61 o                         
   0   2  10       5747.57       5959.55        47.73 o                         
   2   2  10       3553.39       3600.30        29.78 o                         
   4   2  10         21.27         37.18         2.20 o                         
   6   2  10         42.27         37.30         2.71 o                         
   8   2  10         76.87         81.86         3.60 o                         
  10   2  10        362.59        323.10         8.97 o                         
  12   2  10          0.09         -1.11         2.74 o                         
  14   2  10         17.26          9.12         6.59 o                         
 -15   3  10         21.79         27.92         2.61 o                         
 -13   3  10         53.96         33.67         3.53 o                         
 -11   3  10        216.29        224.63         6.28 o                         
  -9   3  10       1700.97       1695.47        17.53 o                         
  -7   3  10       6261.58       6042.78        50.13 o                         
  -5   3  10        811.78        823.79        12.49 o                         
  -3   3  10         46.40         21.26         1.87 o                         
  -1   3  10          1.08          8.93         1.48 o                         
   1   3  10       2780.87       2900.22        28.29 o                         
   3   3  10       2196.39       2076.57        19.86 o                         
   5   3  10          0.63          4.71         2.08 o                         
   7   3  10       1231.69       1184.98        14.72 o                         
   9   3  10        294.88        319.66         8.92 o                         
  11   3  10         74.20         69.63         4.09 o                         
  13   3  10         19.80         18.54         4.13 o                         
 -16   4  10         32.97         36.05        11.44 o                         
 -14   4  10        173.15        169.76         6.30 o                         
 -12   4  10        420.53        411.77        11.09 o                         
 -10   4  10       4991.93       5090.44        46.94 o                         
  -8   4  10       2127.04       2014.37        20.06 o                         
  -6   4  10        421.80        441.97         8.61 o                         
  -4   4  10       1034.52        838.54        13.61 o                         
  -2   4  10        466.71        457.68         8.77 o                         
   0   4  10         15.63         12.10         2.12 o                         
   2   4  10       1531.04       1321.08        16.70 o                         
   4   4  10       4089.76       4169.67        36.56 o                         
   6   4  10       1325.53       1275.98        14.90 o                         
   8   4  10          8.69          7.64         2.10 o                         
  10   4  10       4191.35       4155.65        43.56 o                         
  12   4  10        191.28        176.20         7.05 o                         
 -15   5  10        542.98        518.37        24.53 o                         
 -13   5  10        323.63        395.07         9.76 o                         
 -11   5  10       3959.00       4192.14        52.99 o                         
  -9   5  10        313.83        282.60         6.71 o                         
  -7   5  10       1414.77       1464.64        16.83 o                         
  -5   5  10       1074.81       1038.14        16.66 o                         
  -3   5  10       2818.20       2712.66        27.64 o                         
  -1   5  10       1430.38       1334.13        18.85 o                         
   1   5  10        242.54        239.70         6.66 o                         
   3   5  10       8381.50       8515.97        68.07 o                         
   5   5  10       2222.79       2262.50        24.04 o                         
   7   5  10         25.94         24.48         2.74 o                         
   9   5  10         67.16         84.23         4.77 o                         
  11   5  10       2954.86       2979.73        49.27 o                         
  13   5  10       2661.73       2422.82        62.07 o                         
 -14   6  10       1256.95       1298.13        30.67 o                         
 -12   6  10        393.72        400.29        10.20 o                         
 -10   6  10        717.51        697.69        13.41 o                         
  -8   6  10       1377.93       1405.52        19.11 o                         
  -6   6  10          5.91          8.49         2.59 o                         
  -4   6  10       1861.34       1879.48        27.32 o                         
  -2   6  10         29.60         42.21         3.16 o                         
   0   6  10       5189.15       4804.41        46.60 o                         
   2   6  10       3121.98       3171.18        31.16 o                         
   4   6  10        288.20        314.55         8.20 o                         
   6   6  10        705.54        716.04        13.98 o                         
   8   6  10       2825.98       2877.04        35.78 o                         
  10   6  10       2141.75       2122.21        26.74 o                         
  12   6  10         71.82         86.30        10.42 o                         
 -13   7  10        700.18        662.51        14.04 o                         
 -11   7  10       1674.17       1672.75        26.32 o                         
  -9   7  10       1211.86       1181.45        20.39 o                         
  -7   7  10        187.59        218.74         7.20 o                         
  -5   7  10         43.72         38.85         3.50 o                         
  -3   7  10          2.86          3.25         2.80 o                         
  -1   7  10        134.93        149.81         5.82 o                         
   1   7  10        118.48        132.45         5.67 o                         
   3   7  10        179.21        165.68         6.21 o                         
   5   7  10       1076.75       1038.58        17.51 o                         
   7   7  10         32.74         32.23         4.02 o                         
   9   7  10         10.85          7.38         2.54 o                         
  11   7  10        248.60        206.01         8.22 o                         
 -12   8  10          0.19         -0.35         2.44 o                         
 -10   8  10        276.75        264.06         8.77 o                         
  -8   8  10         83.53         85.14         5.27 o                         
  -6   8  10        279.43        287.28         8.75 o                         
  -4   8  10        871.34        861.22        16.37 o                         
  -2   8  10         25.92         30.04         3.45 o                         
   0   8  10        355.18        380.98        10.71 o                         
   2   8  10       1266.23       1188.59        20.89 o                         
   4   8  10        766.77        783.35        14.81 o                         
   6   8  10         25.92         29.94         4.07 o                         
   8   8  10        248.09        269.53         8.38 o                         
  10   8  10        190.16        183.06         7.95 o                         
 -11   9  10       1679.24       1787.52        62.72 o                         
  -9   9  10        367.87        371.77        11.16 o                         
  -7   9  10        758.37        801.35        17.65 o                         
  -5   9  10         56.42         68.81         5.00 o                         
  -3   9  10       1574.50       1622.22        29.97 o                         
  -1   9  10       1709.68       1790.22        30.10 o                         
   1   9  10       3652.12       3714.36        46.98 o                         
   3   9  10       4879.52       5033.41        63.80 o                         
   5   9  10       1108.45       1077.76        19.69 o                         
   7   9  10          4.16          5.81         2.95 o                         
   9   9  10        118.82         98.92         5.80 o                         
 -10  10  10        407.81        363.97        17.39 o                         
  -8  10  10       1546.75       1612.02        31.44 o                         
  -6  10  10        186.20        173.62         8.39 o                         
  -4  10  10       1479.08       1480.29        27.23 o                         
  -2  10  10         55.86         64.37         6.19 o                         
   0  10  10       2386.17       2375.20        62.96 o                         
   2  10  10        231.26        216.55         8.51 o                         
   4  10  10        130.19        151.31         7.97 o                         
   6  10  10        708.86        785.25        17.52 o                         
   8  10  10       1921.10       2010.45        62.46 o                         
  -9  11  10         14.91         10.27         6.16 o                         
  -7  11  10       1007.47       1152.82        31.56 o                         
  -5  11  10        210.67        245.16        12.93 o                         
  -3  11  10        416.84        399.57        16.11 o                         
  -1  11  10        300.51        345.71        16.38 o                         
   1  11  10        308.21        323.64        14.33 o                         
   3  11  10        734.75        771.91        22.17 o                         
   5  11  10        901.03        854.30        27.10 o                         
   7  11  10        217.63        205.49        13.61 o                         
  -8  12  10         18.89         14.44         8.21 o                         
  -6  12  10        218.18        204.86        11.97 o                         
  -4  12  10         54.14         46.22         7.18 o                         
  -2  12  10         40.24         43.05         6.72 o                         
   0  12  10        224.34        208.56        11.10 o                         
   2  12  10        465.76        529.99        22.25 o                         
   4  12  10        252.09        266.75        14.91 o                         
   6  12  10        481.00        460.97        52.65 o                         
  -3  13  10        458.39        428.61        33.19 o                         
  -1  13  10        223.21        210.31        21.18 o                         
   1  13  10          2.35          1.63         4.41 o                         
   3  13  10        503.17        499.50        24.86 o                         
 -15   1  11         54.56         34.28         3.40 o                         
 -13   1  11        987.27       1117.46        19.67 o                         
 -11   1  11        176.74        185.87         5.94 o                         
  -9   1  11        599.63        567.53        10.83 o                         
  -7   1  11         95.70         89.49         3.59 o                         
  -5   1  11       2820.61       2903.55        25.76 o                         
  -3   1  11        147.63        104.44         3.32 o                         
  -1   1  11       1072.49       1027.29        12.49 o                         
   1   1  11         11.63          8.22         1.87 o                         
   3   1  11       1210.65       1058.54        11.28 o                         
   5   1  11         60.93         50.66         2.92 o                         
   7   1  11       1781.54       1846.73        18.52 o                         
   9   1  11        183.71        169.25         6.06 o                         
  11   1  11        439.92        412.14        10.73 o                         
  13   1  11        638.08        645.93        15.99 o                         
 -16   2  11          9.54          1.57         6.73 o                         
 -14   2  11       1456.79       1486.94        19.14 o                         
 -12   2  11        787.02        733.60        13.64 o                         
 -10   2  11        467.29        513.81         9.72 o                         
  -8   2  11         21.16         18.09         2.50 o                         
  -6   2  11       3409.92       3276.19        28.30 o                         
  -4   2  11       5392.42       5297.90        42.84 o                         
  -2   2  11       2688.62       2664.88        24.17 o                         
   0   2  11      15546.19      15220.89       104.79 o                         
   2   2  11        620.94        604.89         8.44 o                         
   4   2  11       2389.69       2246.14        20.68 o                         
   6   2  11          2.20          2.58         2.25 o                         
   8   2  11       3235.04       3184.57        28.11 o                         
  10   2  11        139.49        170.00         7.01 o                         
  12   2  11       1091.16       1173.80        18.04 o                         
 -15   3  11          3.52          0.60         2.98 o                         
 -13   3  11       1627.98       1627.22        20.01 o                         
 -11   3  11        417.67        402.64         9.02 o                         
  -9   3  11       7477.40       7652.37        62.11 o                         
  -7   3  11        459.91        380.76         9.03 o                         
  -5   3  11       2241.47       2323.18        23.58 o                         
  -3   3  11       1928.85       1577.66        17.91 o                         
  -1   3  11       1899.77       2027.62        19.80 o                         
   1   3  11        100.64         69.33         3.51 o                         
   3   3  11        380.61        388.44         7.29 o                         
   5   3  11        711.53        708.18        10.56 o                         
   7   3  11       1909.88       1929.15        20.27 o                         
   9   3  11        477.74        455.28        11.00 o                         
  11   3  11        225.86        217.75         6.94 o                         
  13   3  11        133.59        116.79        10.74 o                         
 -16   4  11         87.90         95.32        13.81 o                         
 -14   4  11        273.89        275.71         8.76 o                         
 -12   4  11          2.09          5.24         3.05 o                         
 -10   4  11        522.48        520.33        10.58 o                         
  -8   4  11       3261.69       3447.48        37.36 o                         
  -6   4  11       6149.79       5946.38        57.34 o                         
  -4   4  11       2188.66       2011.59        24.80 o                         
  -2   4  11       4948.20       4915.48        44.71 o                         
   0   4  11        553.31        504.00         8.65 o                         
   2   4  11       2503.54       2809.98        26.88 o                         
   4   4  11      14154.71      14283.58       102.72 o                         
   6   4  11       3056.97       3093.25        30.11 o                         
   8   4  11          9.71         15.58         2.79 o                         
  10   4  11       1125.76       1006.35        15.21 o                         
  12   4  11       1307.55       1350.05        20.18 o                         
 -13   5  11         53.27         58.63         4.35 o                         
 -11   5  11         93.97         90.39         5.28 o                         
  -9   5  11       9760.23       9864.40        83.03 o                         
  -7   5  11       1010.55       1006.15        16.60 o                         
  -5   5  11        107.18        129.06         6.37 o                         
  -3   5  11       1945.81       2120.92        25.47 o                         
  -1   5  11       1223.05       1289.07        18.54 o                         
   1   5  11        159.34        151.23         5.34 o                         
   3   5  11       4245.33       4250.04        38.76 o                         
   5   5  11       8419.66       8623.46        69.03 o                         
   7   5  11         43.56         31.75         3.06 o                         
   9   5  11        428.21        395.82         9.82 o                         
  11   5  11        565.84        502.24        10.84 o                         
 -14   6  11          3.39          2.08         5.44 o                         
 -12   6  11        169.71        177.53         6.95 o                         
 -10   6  11        715.28        700.45        13.10 o                         
  -8   6  11       5989.25       6043.96        59.25 o                         
  -6   6  11        905.94        950.14        16.20 o                         
  -4   6  11         41.01         61.88         5.12 o                         
  -2   6  11        113.73        108.07         5.20 o                         
   0   6  11        186.46        177.38         6.95 o                         
   2   6  11         83.11         69.00         4.34 o                         
   4   6  11        832.99        852.45        14.44 o                         
   6   6  11       1960.61       2024.70        23.66 o                         
   8   6  11       1049.17       1111.94        17.58 o                         
  10   6  11       1421.60       1423.88        19.47 o                         
  12   6  11          3.70          1.51         5.78 o                         
 -13   7  11         38.84         32.72         5.60 o                         
 -11   7  11         93.90         85.31         5.89 o                         
  -9   7  11        202.08        219.50         9.69 o                         
  -7   7  11       7498.98       7453.04        73.63 o                         
  -5   7  11       1708.07       1636.95        24.60 o                         
  -3   7  11       2584.69       2651.58        45.96 o                         
  -1   7  11        553.65        474.76        10.93 o                         
   1   7  11       1903.43       1956.84        24.34 o                         
   3   7  11        469.14        502.17        10.48 o                         
   5   7  11      16721.40      17120.33       144.41 o                         
   7   7  11       4083.78       4236.59        55.70 o                         
   9   7  11        161.11        167.78         6.41 o                         
  11   7  11       1215.91       1150.75        38.11 o                         
 -12   8  11        109.45        126.46         7.68 o                         
 -10   8  11        482.30        499.07        18.94 o                         
  -8   8  11        237.02        210.38         9.54 o                         
  -6   8  11         51.16         61.36         5.62 o                         
  -4   8  11         83.57         98.51         6.22 o                         
  -2   8  11        486.43        550.13        12.53 o                         
   0   8  11        298.77        378.84        10.11 o                         
   2   8  11         37.54         34.61         3.75 o                         
   4   8  11       1431.15       1448.27        23.46 o                         
   6   8  11       5944.80       6235.36        63.27 o                         
   8   8  11        117.64        111.38         5.42 o                         
  10   8  11       1100.21       1095.48        40.66 o                         
 -11   9  11       1007.93       1015.79        42.64 o                         
  -9   9  11         89.96         94.15         6.85 o                         
  -7   9  11       2741.70       2683.24        46.91 o                         
  -5   9  11       2751.78       2572.81        48.23 o                         
  -3   9  11       1415.64       1527.85        30.82 o                         
  -1   9  11       1079.67        946.83        20.70 o                         
   1   9  11       3844.41       3765.98        60.73 o                         
   3   9  11       2649.50       2714.53        40.36 o                         
   5   9  11        320.56        335.97         9.61 o                         
   7   9  11       1334.86       1316.99        19.70 o                         
   9   9  11        394.13        422.68        17.85 o                         
 -10  10  11        605.13        621.10        19.20 o                         
  -8  10  11        178.55        167.99         9.25 o                         
  -6  10  11          9.06         10.52         4.54 o                         
  -4  10  11        166.21        158.65        10.59 o                         
  -2  10  11        517.19        561.97        20.48 o                         
   0  10  11        104.69         81.93         7.42 o                         
   2  10  11         31.83         28.32         4.55 o                         
   4  10  11        100.07        108.82         6.55 o                         
   6  10  11        233.11        229.64         9.14 o                         
   8  10  11         40.62         32.75        10.58 o                         
  -9  11  11        438.63        373.50        30.36 o                         
  -7  11  11        158.79        166.92        11.91 o                         
  -5  11  11         10.25         -4.27         5.04 o                         
  -3  11  11         60.11         60.90         7.51 o                         
  -1  11  11        615.60        633.35        18.83 o                         
   1  11  11         77.76         53.96         5.74 o                         
   3  11  11        378.74        365.47        16.96 o                         
   5  11  11          5.26          4.78         4.77 o                         
   7  11  11        907.17        856.32        35.09 o                         
  -6  12  11       1189.70       1129.83        42.50 o                         
  -4  12  11        446.64        407.06        16.96 o                         
  -2  12  11        860.87        870.15        27.02 o                         
   0  12  11       2015.13       2051.07        52.88 o                         
   2  12  11        548.03        531.07        20.38 o                         
   4  12  11        938.48        944.79        55.82 o                         
  -3  13  11       2881.67       3239.89       133.28 o                         
  -1  13  11        305.21        384.47        29.83 o                         
   1  13  11       1580.45       1344.73       239.14 o                         
 -14   0  12       3527.61       3587.17        70.81 o                         
 -12   0  12       4553.67       4514.48        60.49 o                         
 -10   0  12        692.37        598.42        16.05 o                         
  -8   0  12        537.37        520.40        13.60 o                         
  -6   0  12       8461.22       8074.23        88.82 o                         
  -4   0  12         30.83         55.82         3.94 o                         
  -2   0  12       9603.72       8982.70        92.44 o                         
   0   0  12         23.68         68.61         4.33 o                         
   2   0  12       2764.60       2615.54        31.77 o                         
   4   0  12         35.20         53.86         4.23 o                         
   6   0  12       1601.47       1780.79        27.17 o                         
   8   0  12       3799.01       3615.06        47.12 o                         
  10   0  12       3188.05       3171.03        54.79 o                         
  12   0  12       1316.03       1363.40        26.51 o                         
 -15   1  12        326.31        249.35        10.06 o                         
 -13   1  12         74.85         56.23         4.07 o                         
 -11   1  12         62.46         63.36         4.16 o                         
  -9   1  12       2722.68       2651.09        26.15 o                         
  -7   1  12        489.60        500.50         9.10 o                         
  -5   1  12       4015.40       3831.96        32.12 o                         
  -3   1  12         15.51          9.65         1.59 o                         
  -1   1  12          0.88          6.30         1.59 o                         
   1   1  12       2792.32       2692.58        23.61 o                         
   3   1  12        421.41        391.30         6.76 o                         
   5   1  12        188.95        168.86         5.34 o                         
   7   1  12        510.42        423.81         8.02 o                         
   9   1  12        200.48        261.25         8.11 o                         
  11   1  12        972.55       1006.50        16.33 o                         
  13   1  12        370.47        318.82        21.46 o                         
 -14   2  12        344.36        326.01        10.87 o                         
 -12   2  12        718.56        701.99        13.71 o                         
 -10   2  12       1277.29       1246.48        19.32 o                         
  -8   2  12        683.22        726.72        12.64 o                         
  -6   2  12        114.86         86.64         3.83 o                         
  -4   2  12       5126.95       5341.41        43.20 o                         
  -2   2  12       1200.47       1192.28        14.10 o                         
   0   2  12         69.03         72.05         3.01 o                         
   2   2  12        752.25        864.99        10.46 o                         
   4   2  12       1187.01       1019.19        12.83 o                         
   6   2  12         20.49         24.83         2.54 o                         
   8   2  12        797.15        687.65        12.49 o                         
  10   2  12          0.57          2.07         2.66 o                         
  12   2  12        101.61         84.91         4.97 o                         
 -15   3  12        337.88        351.57        16.60 o                         
 -13   3  12          5.61          3.89         2.93 o                         
 -11   3  12         91.13        100.40         5.48 o                         
  -9   3  12        172.36        204.28         6.75 o                         
  -7   3  12        156.19        153.99         6.19 o                         
  -5   3  12        456.33        531.63         9.38 o                         
  -3   3  12         10.23         13.24         1.96 o                         
  -1   3  12       2762.65       2935.17        28.42 o                         
   1   3  12        448.22        431.22         8.22 o                         
   3   3  12         49.82         39.21         3.01 o                         
   5   3  12        837.79        790.60        11.43 o                         
   7   3  12          8.23         11.78         2.18 o                         
   9   3  12       1176.88       1193.92        18.23 o                         
  11   3  12         75.92         65.67         4.42 o                         
  13   3  12         56.02         98.50        14.47 o                         
 -14   4  12        174.26        157.32         8.60 o                         
 -12   4  12        144.18        116.00         7.45 o                         
 -10   4  12         72.09         93.09         5.33 o                         
  -8   4  12       1855.25       1847.32        25.73 o                         
  -6   4  12        904.52        973.32        15.58 o                         
  -4   4  12         31.64         23.48         2.77 o                         
  -2   4  12        272.91        251.54         6.66 o                         
   0   4  12        238.44        248.92         6.05 o                         
   2   4  12       1989.21       2004.34        21.92 o                         
   4   4  12        965.03       1021.26        13.67 o                         
   6   4  12        110.16        109.03         4.25 o                         
   8   4  12        565.63        629.33        12.80 o                         
  10   4  12         36.84         37.57         3.31 o                         
  12   4  12        962.32        993.09        42.08 o                         
 -15   5  12        194.39        220.12        23.50 o                         
 -13   5  12        365.00        346.73        13.43 o                         
 -11   5  12       1175.42       1112.19        25.18 o                         
  -9   5  12        241.57        236.60         8.25 o                         
  -7   5  12          6.23         10.61         2.77 o                         
  -5   5  12          5.23          5.81         2.91 o                         
  -3   5  12       2752.02       2651.67        30.54 o                         
  -1   5  12        595.74        582.59        12.16 o                         
   1   5  12       3668.75       3633.03        36.46 o                         
   3   5  12       3677.39       3590.53        34.39 o                         
   5   5  12       1318.93       1376.29        17.41 o                         
   7   5  12        827.77        902.57        14.83 o                         
   9   5  12        395.35        400.57         9.69 o                         
  11   5  12       1021.26       1104.26        18.13 o                         
 -12   6  12          5.20         10.49         3.55 o                         
 -10   6  12       3234.66       3421.86        53.83 o                         
  -8   6  12          4.11          5.25         2.91 o                         
  -6   6  12       2924.46       2878.72        33.57 o                         
  -4   6  12       1041.96        948.02        16.73 o                         
  -2   6  12       2148.66       2162.58        26.57 o                         
   0   6  12        689.44        657.56        14.26 o                         
   2   6  12       3405.36       3379.52        37.26 o                         
   4   6  12       2716.49       2836.54        32.80 o                         
   6   6  12       1102.20       1178.71        18.99 o                         
   8   6  12       2337.82       2550.21        30.71 o                         
  10   6  12        373.25        334.73         8.55 o                         
 -13   7  12        875.53        945.51        36.77 o                         
 -11   7  12        178.32        170.42        11.04 o                         
  -9   7  12          2.11          0.67         3.84 o                         
  -7   7  12        171.89        208.57         8.54 o                         
  -5   7  12       4406.42       4426.83        47.13 o                         
  -3   7  12        295.81        274.11         9.20 o                         
  -1   7  12         36.16         22.93         3.37 o                         
   1   7  12        676.28        657.17        12.66 o                         
   3   7  12        859.95        854.67        15.94 o                         
   5   7  12        860.42        826.87        16.31 o                         
   7   7  12       1154.99       1190.49        19.36 o                         
   9   7  12         52.69         49.50         3.66 o                         
  11   7  12        166.50        140.84        14.08 o                         
 -12   8  12        220.27        230.80        11.51 o                         
 -10   8  12          3.84          8.16         4.16 o                         
  -8   8  12        785.86        797.16        20.88 o                         
  -6   8  12         48.07         32.81         5.06 o                         
  -4   8  12         33.56         38.29         4.49 o                         
  -2   8  12       2390.14       2455.63        50.85 o                         
   0   8  12          1.77          3.88         2.67 o                         
   2   8  12        160.30        174.89         7.86 o                         
   4   8  12          6.97         11.02         3.67 o                         
   6   8  12        826.50        896.45        17.85 o                         
   8   8  12        121.42        131.85         5.73 o                         
  10   8  12        439.89        392.34        15.25 o                         
 -11   9  12          7.40          3.81         4.58 o                         
  -9   9  12        185.56        201.03         8.70 o                         
  -7   9  12        315.51        355.72        13.56 o                         
  -5   9  12         90.49         90.21         9.08 o                         
  -3   9  12       2089.85       1958.95        53.36 o                         
  -1   9  12        511.56        403.12        12.70 o                         
   1   9  12       1593.70       1658.62        26.70 o                         
   3   9  12        816.89        888.93        19.30 o                         
   5   9  12         22.20         19.35         3.73 o                         
   7   9  12          4.72          7.45         2.59 o                         
   9   9  12       1148.67       1024.66        32.01 o                         
 -10  10  12        636.01        633.90        35.42 o                         
  -8  10  12        340.23        290.33        12.77 o                         
  -6  10  12       2471.70       2442.83        84.75 o                         
  -4  10  12         24.84         21.39         5.51 o                         
  -2  10  12        158.62        123.57         8.13 o                         
   0  10  12        498.49        471.25        15.28 o                         
   2  10  12       1028.70       1024.43        20.95 o                         
   4  10  12        233.78        238.88        10.00 o                         
   6  10  12        350.70        343.83         9.90 o                         
   8  10  12        696.25        553.48        35.27 o                         
  -9  11  12        349.44        316.58        19.63 o                         
  -7  11  12        117.42        132.69         8.74 o                         
  -5  11  12        336.96        311.95        12.56 o                         
  -3  11  12       3482.58       3583.29       135.62 o                         
  -1  11  12         17.08         12.48         4.31 o                         
   1  11  12         89.27        107.04         8.90 o                         
   3  11  12          1.56          0.16         3.78 o                         
   5  11  12       1923.44       1967.21       142.03 o                         
  -6  12  12        245.13        241.65        16.81 o                         
  -4  12  12        103.22        113.11        10.02 o                         
  -2  12  12        698.21        659.78        26.47 o                         
   0  12  12       1792.29       1651.11        48.11 o                         
   2  12  12         31.84         22.81         6.19 o                         
  -3  13  12        233.05        252.49        20.07 o                         
  -1  13  12         62.56         37.30        10.27 o                         
 -15   1  13         73.19         66.09         6.54 o                         
 -13   1  13        620.84        628.87        15.69 o                         
 -11   1  13          3.63          7.73         3.11 o                         
  -9   1  13        335.59        305.64         8.22 o                         
  -7   1  13       1700.75       1632.27        19.87 o                         
  -5   1  13         28.05         30.56         2.47 o                         
  -3   1  13       1116.31       1126.17        13.39 o                         
  -1   1  13       2235.38       2180.55        20.32 o                         
   1   1  13       3244.20       3289.92        28.84 o                         
   3   1  13        131.28        136.51         4.53 o                         
   5   1  13        239.85        245.56         6.68 o                         
   7   1  13       1864.45       1820.02        19.89 o                         
   9   1  13        377.85        355.89        10.76 o                         
  11   1  13         88.11        111.99         5.93 o                         
 -14   2  13        188.39        187.70         8.40 o                         
 -12   2  13       1879.22       1848.19        30.60 o                         
 -10   2  13       4905.41       5099.35        58.56 o                         
  -8   2  13        315.52        301.80         8.45 o                         
  -6   2  13       2840.55       2782.99        28.31 o                         
  -4   2  13         64.76         86.96         3.74 o                         
  -2   2  13       4646.12       4735.45        40.06 o                         
   0   2  13        178.84        172.01         4.84 o                         
   2   2  13       1924.83       1909.55        17.54 o                         
   4   2  13       4116.83       4085.95        34.10 o                         
   6   2  13        578.05        527.28         9.53 o                         
   8   2  13        636.41        721.07        13.05 o                         
  10   2  13        117.52        125.47         5.63 o                         
  12   2  13         88.85         46.67         7.34 o                         
 -15   3  13       1588.48       1594.35        79.46 o                         
 -13   3  13       1048.18       1113.34        28.71 o                         
 -11   3  13        264.54        218.45         8.85 o                         
  -9   3  13        995.72        918.32        15.14 o                         
  -7   3  13         30.78         29.79         3.57 o                         
  -5   3  13        529.22        441.70         8.93 o                         
  -3   3  13       1894.42       1983.03        21.46 o                         
  -1   3  13        180.39        153.33         5.19 o                         
   1   3  13        591.54        590.99        10.29 o                         
   3   3  13        205.23        173.76         5.22 o                         
   5   3  13       2155.74       2139.54        22.25 o                         
   7   3  13         28.27         47.64         3.76 o                         
   9   3  13       2130.33       2199.87        28.76 o                         
  11   3  13        664.79        698.30        13.29 o                         
 -14   4  13        206.16        206.76         8.54 o                         
 -12   4  13          4.15          3.20         3.63 o                         
 -10   4  13       1223.54       1251.83        20.64 o                         
  -8   4  13       2963.89       2905.81        34.41 o                         
  -6   4  13        761.91        757.36        13.78 o                         
  -4   4  13       1205.10       1157.33        16.94 o                         
  -2   4  13       8415.24       8224.68        65.83 o                         
   0   4  13        952.77        914.37        13.38 o                         
   2   4  13       1177.39       1240.67        16.82 o                         
   4   4  13       1022.02        948.95        13.59 o                         
   6   4  13       2839.89       2843.14        26.47 o                         
   8   4  13        367.90        383.41         9.15 o                         
  10   4  13       1596.36       1596.60        20.91 o                         
  12   4  13       2323.26       1840.10        59.59 o                         
 -15   5  13         95.02        103.69        14.03 o                         
 -13   5  13        103.62         98.21         6.32 o                         
 -11   5  13        423.08        397.95        12.10 o                         
  -9   5  13       2049.50       2263.94        34.62 o                         
  -7   5  13         17.58         12.58         2.81 o                         
  -5   5  13         65.43         99.85         4.97 o                         
  -3   5  13        224.29        248.68         7.94 o                         
  -1   5  13         57.75         60.34         4.29 o                         
   1   5  13          1.54          4.54         2.64 o                         
   3   5  13       2472.16       2399.05        26.43 o                         
   5   5  13       1107.52       1208.65        16.43 o                         
   7   5  13        429.86        421.98        10.28 o                         
   9   5  13       1112.03       1086.54        17.36 o                         
  11   5  13        408.30        349.11        17.69 o                         
 -12   6  13        365.11        352.04        11.93 o                         
 -10   6  13        547.70        590.89        18.84 o                         
  -8   6  13        502.34        506.89        15.58 o                         
  -6   6  13         56.88         43.58         3.53 o                         
  -4   6  13       1486.22       1371.54        26.96 o                         
  -2   6  13        943.49        888.74        15.10 o                         
   0   6  13        582.84        557.15        13.28 o                         
   2   6  13       1358.23       1364.70        19.38 o                         
   4   6  13        263.01        261.16         8.36 o                         
   6   6  13        671.38        661.31        13.37 o                         
   8   6  13        502.56        524.62        10.64 o                         
  10   6  13        111.85        109.90         6.18 o                         
 -13   7  13       1328.78       1740.58        87.02 o                         
 -11   7  13        312.08        369.46        16.00 o                         
  -9   7  13       2325.49       2314.47        49.66 o                         
  -7   7  13        179.78        164.80         8.56 o                         
  -5   7  13       4658.87       4558.92        47.13 o                         
  -3   7  13        920.67        927.21        16.90 o                         
  -1   7  13       1785.53       1777.26        28.93 o                         
   1   7  13        341.76        352.87         9.91 o                         
   3   7  13       3269.96       3370.56        42.41 o                         
   5   7  13        967.58       1016.42        17.95 o                         
   7   7  13        137.46        153.24         5.85 o                         
   9   7  13        859.71        934.59        17.69 o                         
 -12   8  13        527.11        422.35        23.88 o                         
 -10   8  13        433.11        394.48        14.63 o                         
  -8   8  13        655.88        668.08        16.69 o                         
  -6   8  13         53.06         69.35         6.30 o                         
  -4   8  13       3192.88       3098.20        60.46 o                         
  -2   8  13       2587.65       2651.20        47.72 o                         
   0   8  13       1018.22        991.88        20.54 o                         
   2   8  13        593.36        618.31        15.32 o                         
   4   8  13        102.68        103.20         6.27 o                         
   6   8  13        103.28         95.93         5.23 o                         
   8   8  13        275.32        303.73        10.93 o                         
 -11   9  13        130.55        130.89        28.76 o                         
  -9   9  13        763.26        782.02        38.37 o                         
  -7   9  13        244.78        240.89         9.69 o                         
  -5   9  13       1075.46       1155.42        30.28 o                         
  -3   9  13         18.11          8.36         5.10 o                         
  -1   9  13       4367.36       4357.04        58.62 o                         
   1   9  13       2570.06       2747.66        44.80 o                         
   3   9  13         52.92         46.77         4.50 o                         
   5   9  13        898.88        973.22        18.73 o                         
   7   9  13        109.55         96.81         6.19 o                         
 -10  10  13        323.21        372.61        20.86 o                         
  -8  10  13         36.36         37.77         5.16 o                         
  -6  10  13         20.85         15.10         4.93 o                         
  -4  10  13        363.04        352.30        15.97 o                         
  -2  10  13         70.65         55.00         5.74 o                         
   0  10  13       1299.33       1326.07        38.91 o                         
   2  10  13       1506.48       1561.01        35.69 o                         
   4  10  13        155.81        174.14         8.51 o                         
   6  10  13         87.48         74.68        12.80 o                         
  -9  11  13         26.94         20.04         8.69 o                         
  -7  11  13        106.61         89.29         6.99 o                         
  -5  11  13         38.58         44.17         4.96 o                         
  -3  11  13         46.79         40.81         6.34 o                         
  -1  11  13        993.15        855.40        43.88 o                         
   1  11  13        238.43        250.71        10.70 o                         
   3  11  13         57.10         55.39         6.43 o                         
   5  11  13        483.87        435.51        30.12 o                         
  -6  12  13        112.39         61.60        12.23 o                         
  -4  12  13          5.15         11.33         5.00 o                         
  -2  12  13        805.67        668.59        31.59 o                         
   0  12  13        458.95        416.86        31.61 o                         
   2  12  13        567.80        542.63        32.80 o                         
 -14   0  14        273.21        295.06        14.09 o                         
 -12   0  14        139.49        170.50        10.09 o                         
 -10   0  14        223.91        182.42        10.27 o                         
  -8   0  14       9652.11       9577.88       114.09 o                         
  -6   0  14       2961.81       2751.33        38.26 o                         
  -4   0  14        175.36        162.39         7.07 o                         
  -2   0  14        296.96        262.03         8.65 o                         
   0   0  14        272.34        209.02         8.19 o                         
   2   0  14       4018.69       4085.71        46.43 o                         
   4   0  14       1756.01       1683.78        27.28 o                         
   6   0  14       3085.74       3299.57        42.76 o                         
   8   0  14       1183.63       1045.48        20.46 o                         
  10   0  14       1905.48       2122.26        38.42 o                         
  12   0  14       1160.37        797.97        44.80 o                         
 -15   1  14         97.00        110.94        11.78 o                         
 -13   1  14        123.62        110.03         6.58 o                         
 -11   1  14        838.90        896.01        17.86 o                         
  -9   1  14        238.23        260.90         8.17 o                         
  -7   1  14        202.94        189.24         6.26 o                         
  -5   1  14       1974.91       2073.01        21.00 o                         
  -3   1  14        161.28        167.02         5.07 o                         
  -1   1  14       3143.72       3251.33        28.04 o                         
   1   1  14        957.56        913.86        12.22 o                         
   3   1  14       1782.04       1878.78        19.17 o                         
   5   1  14       1903.76       2086.96        22.06 o                         
   7   1  14        956.92        812.10        13.04 o                         
   9   1  14        926.29        950.74        17.76 o                         
  11   1  14        102.12        113.08         6.01 o                         
 -14   2  14         23.80         14.89         3.83 o                         
 -12   2  14         31.73         39.22         4.73 o                         
 -10   2  14       1390.93       1422.70        24.87 o                         
  -8   2  14        406.56        358.11         9.76 o                         
  -6   2  14        486.95        485.67         9.77 o                         
  -4   2  14       2867.98       2815.37        27.11 o                         
  -2   2  14        251.10        250.44         6.67 o                         
   0   2  14       1084.88       1078.28        15.29 o                         
   2   2  14       1164.16       1230.79        14.10 o                         
   4   2  14       1810.16       1839.40        19.53 o                         
   6   2  14        421.27        452.45         8.65 o                         
   8   2  14        554.09        543.91        11.66 o                         
  10   2  14         43.57         37.11         3.33 o                         
 -13   3  14        163.42        201.12         7.98 o                         
 -11   3  14       1852.65       1690.44        27.91 o                         
  -9   3  14        640.45        705.57        13.26 o                         
  -7   3  14       1724.22       1743.10        22.18 o                         
  -5   3  14       2257.03       2153.41        23.45 o                         
  -3   3  14        311.09        287.25         7.91 o                         
  -1   3  14       3549.21       3409.64        32.15 o                         
   1   3  14         33.91         33.06         3.30 o                         
   3   3  14        210.35        200.50         5.76 o                         
   5   3  14        178.49        152.51         5.15 o                         
   7   3  14          8.14          6.43         2.63 o                         
   9   3  14         36.59         24.39         3.33 o                         
  11   3  14          6.98          7.80         4.10 o                         
 -14   4  14        840.43        783.59        25.41 o                         
 -12   4  14         98.46        118.55         7.14 o                         
 -10   4  14        157.11        109.09         5.70 o                         
  -8   4  14       7478.46       7341.96        65.62 o                         
  -6   4  14        621.77        615.18        12.54 o                         
  -4   4  14        274.00        234.10         7.45 o                         
  -2   4  14        253.55        263.58         7.36 o                         
   0   4  14         21.32         15.93         2.83 o                         
   2   4  14       2256.26       2210.02        24.45 o                         
   4   4  14          5.95          8.69         2.38 o                         
   6   4  14        732.65        719.25        11.82 o                         
   8   4  14         74.44         75.71         4.17 o                         
  10   4  14        270.23        280.18         7.39 o                         
 -13   5  14         14.05         18.97         3.94 o                         
 -11   5  14       1178.49       1313.14        33.62 o                         
  -9   5  14       2543.94       2693.44        41.65 o                         
  -7   5  14         15.38         15.56         3.04 o                         
  -5   5  14        914.89        930.99        15.59 o                         
  -3   5  14        165.18        156.89         6.29 o                         
  -1   5  14       5194.79       5682.09        57.22 o                         
   1   5  14       2139.47       2217.52        24.68 o                         
   3   5  14         23.84         31.15         3.16 o                         
   5   5  14       1601.84       1660.93        22.53 o                         
   7   5  14         18.87         19.18         3.20 o                         
   9   5  14         25.27         23.20         2.93 o                         
  11   5  14        231.70        169.87        13.69 o                         
 -14   6  14         99.53        118.95        15.69 o                         
 -12   6  14       2301.13       2223.27        60.02 o                         
 -10   6  14         60.21         51.57         5.32 o                         
  -8   6  14        221.50        204.44         8.21 o                         
  -6   6  14        497.12        476.71        10.74 o                         
  -4   6  14        183.33        221.78         7.78 o                         
  -2   6  14         28.87         31.65         3.37 o                         
   0   6  14       3078.70       2985.07        36.02 o                         
   2   6  14       2799.35       2786.74        39.73 o                         
   4   6  14       2282.58       2365.15        31.74 o                         
   6   6  14          8.87         12.83         2.96 o                         
   8   6  14          4.59          5.77         2.27 o                         
  10   6  14        134.23        136.22        12.76 o                         
 -13   7  14        152.20        167.14        20.47 o                         
 -11   7  14         19.62         30.52         4.42 o                         
  -9   7  14        581.31        599.23        15.76 o                         
  -7   7  14        584.98        533.13        14.78 o                         
  -5   7  14        511.30        501.73        15.26 o                         
  -3   7  14        257.49        194.69         7.46 o                         
  -1   7  14         85.60        101.86         5.28 o                         
   1   7  14         25.06         35.40         4.17 o                         
   3   7  14       2529.55       2574.77        35.49 o                         
   5   7  14         69.38         78.48         4.86 o                         
   7   7  14         46.41         48.91         3.88 o                         
   9   7  14          2.65         13.59         6.20 o                         
 -12   8  14        282.65        398.32        31.59 o                         
 -10   8  14       1527.80       1545.79        45.38 o                         
  -8   8  14        145.07        127.43         6.97 o                         
  -6   8  14        326.14        258.70        12.08 o                         
  -4   8  14        300.36        245.24        10.40 o                         
  -2   8  14        150.22        148.20         8.09 o                         
   0   8  14        130.07        127.55         7.40 o                         
   2   8  14       1600.33       1637.21        24.28 o                         
   4   8  14         67.15         58.27         4.36 o                         
   6   8  14          3.89          8.79         2.54 o                         
   8   8  14         16.38         14.22         8.52 o                         
 -11   9  14       1089.89       1029.20       182.80 o                         
  -9   9  14       1138.08       1152.89        36.61 o                         
  -7   9  14          0.64          2.78         3.51 o                         
  -5   9  14        163.87        163.12         9.09 o                         
  -3   9  14        426.54        448.30        15.39 o                         
  -1   9  14       1479.20       1490.00        28.75 o                         
   1   9  14        334.16        321.64        10.63 o                         
   3   9  14         90.66        101.68         5.67 o                         
   5   9  14         10.00          5.87         2.80 o                         
   7   9  14         13.96          6.83         9.05 o                         
 -10  10  14         72.83         71.39        12.09 o                         
  -8  10  14        400.76        426.84        16.24 o                         
  -6  10  14        393.17        380.58        12.87 o                         
  -4  10  14       1626.80       1654.41        52.27 o                         
  -2  10  14          4.95          5.01         4.13 o                         
   0  10  14       2792.45       2921.30        73.66 o                         
   2  10  14       1834.88       1900.30        50.74 o                         
   4  10  14        121.12        102.01         7.57 o                         
  -7  11  14       1029.83        959.67        61.82 o                         
  -5  11  14        552.22        557.76        21.38 o                         
  -3  11  14          2.04         -4.35         4.35 o                         
  -1  11  14        730.22        725.64        31.23 o                         
   1  11  14         52.65         68.95        10.95 o                         
   3  11  14       1860.03       1909.03        87.72 o                         
  -4  12  14        573.63        467.92        21.19 o                         
  -2  12  14        239.25        205.75        11.82 o                         
   0  12  14         13.26          9.06         7.98 o                         
 -13   1  15          5.82          8.68         3.23 o                         
 -11   1  15        410.29        438.94        12.56 o                         
  -9   1  15         36.92         57.48         4.61 o                         
  -7   1  15        244.90        215.79         6.60 o                         
  -5   1  15       1334.67       1210.46        15.17 o                         
  -3   1  15         42.05         46.54         3.39 o                         
  -1   1  15         20.76         16.25         2.65 o                         
   1   1  15       1050.64       1060.72        13.19 o                         
   3   1  15        771.26        742.47        11.77 o                         
   5   1  15        196.52        133.20         4.88 o                         
   7   1  15        529.24        571.78        10.92 o                         
   9   1  15        785.00        857.25        14.71 o                         
  11   1  15          4.73         -1.04         5.45 o                         
 -14   2  15         41.47         23.78         4.53 o                         
 -12   2  15        133.05        114.80         6.20 o                         
 -10   2  15         31.53         13.73         3.89 o                         
  -8   2  15        132.84         97.30         5.13 o                         
  -6   2  15       1256.79       1163.53        16.48 o                         
  -4   2  15       5455.68       5491.31        46.69 o                         
  -2   2  15       2894.71       2957.41        27.90 o                         
   0   2  15         22.47         37.49         3.54 o                         
   2   2  15       4482.96       4621.89        36.89 o                         
   4   2  15       1709.22       1748.23        19.54 o                         
   6   2  15       1086.96       1178.93        16.56 o                         
   8   2  15        137.57        160.28         5.83 o                         
  10   2  15        782.40        730.09        13.98 o                         
 -13   3  15         34.41         29.44         3.94 o                         
 -11   3  15       2624.22       2827.27        43.36 o                         
  -9   3  15        463.67        456.78        12.39 o                         
  -7   3  15       9117.49       9484.38        79.37 o                         
  -5   3  15        953.58        933.91        13.87 o                         
  -3   3  15       4377.07       4352.94        43.02 o                         
  -1   3  15        375.17        293.52         7.94 o                         
   1   3  15       9800.05      10000.07        77.24 o                         
   3   3  15        270.85        224.49         6.26 o                         
   5   3  15         27.89         48.56         3.63 o                         
   7   3  15       1870.14       2009.06        23.32 o                         
   9   3  15          9.02          4.87         2.72 o                         
 -14   4  15        638.31        664.13        42.13 o                         
 -12   4  15        621.01        630.20        16.96 o                         
 -10   4  15        116.71         94.38         5.83 o                         
  -8   4  15       1161.91       1285.90        23.49 o                         
  -6   4  15        378.33        342.68         8.85 o                         
  -4   4  15        554.83        530.49        11.27 o                         
  -2   4  15       1647.96       1605.85        21.21 o                         
   0   4  15        121.97        125.76         5.45 o                         
   2   4  15        393.74        402.91         9.50 o                         
   4   4  15       3381.99       3389.01        36.18 o                         
   6   4  15       2393.79       2491.24        27.72 o                         
   8   4  15          4.45          4.59         2.39 o                         
  10   4  15       1046.00       1167.37        37.35 o                         
 -13   5  15       1334.71       1361.57        51.81 o                         
 -11   5  15       2433.91       2380.11        45.90 o                         
  -9   5  15       1098.73       1148.77        18.85 o                         
  -7   5  15        457.10        510.49        12.32 o                         
  -5   5  15         10.74          4.71         2.66 o                         
  -3   5  15       3748.61       3733.84        39.54 o                         
  -1   5  15          6.78         11.38         2.80 o                         
   1   5  15       1076.84       1049.72        16.86 o                         
   3   5  15       1091.94       1043.79        18.46 o                         
   5   5  15        957.88        857.94        14.09 o                         
   7   5  15        144.03        167.64         6.16 o                         
   9   5  15       1419.58       1584.99        22.96 o                         
 -12   6  15       1193.01       1062.08        30.17 o                         
 -10   6  15       4012.65       4090.75        52.41 o                         
  -8   6  15        141.26        169.94         6.82 o                         
  -6   6  15       3308.44       3275.37        39.37 o                         
  -4   6  15       4713.06       4570.92        77.69 o                         
  -2   6  15          2.34          3.55         2.97 o                         
   0   6  15        877.92        915.41        17.49 o                         
   2   6  15       1583.00       1624.91        24.90 o                         
   4   6  15          7.74          6.50         3.25 o                         
   6   6  15         29.75         24.84         3.41 o                         
   8   6  15        384.81        416.65         9.87 o                         
 -11   7  15        451.60        382.49        13.56 o                         
  -9   7  15         75.80         53.61         4.52 o                         
  -7   7  15       1313.24       1251.18        22.39 o                         
  -5   7  15       1843.68       1847.79        33.00 o                         
  -3   7  15        443.92        413.20        12.99 o                         
  -1   7  15       1748.69       1736.23        28.22 o                         
   1   7  15        709.04        716.00        15.07 o                         
   3   7  15       6610.09       6914.79       100.98 o                         
   5   7  15        261.06        245.02         7.89 o                         
   7   7  15       2309.57       2324.67        32.34 o                         
   9   7  15       2359.65       1833.43        83.59 o                         
 -12   8  15        870.00        848.17        45.73 o                         
 -10   8  15       2129.35       2036.80        61.58 o                         
  -8   8  15       1466.90       1446.64        34.82 o                         
  -6   8  15          7.25         11.71         4.10 o                         
  -4   8  15       2671.68       2781.51        58.69 o                         
  -2   8  15         78.64         78.42         5.88 o                         
   0   8  15        166.30        191.23         8.39 o                         
   2   8  15        906.22        908.20        17.56 o                         
   4   8  15        264.99        250.87         7.90 o                         
   6   8  15       1775.48       1778.99        29.35 o                         
   8   8  15          6.87          2.58         5.75 o                         
  -9   9  15        216.74        195.10        10.37 o                         
  -7   9  15         95.44         62.36         6.38 o                         
  -5   9  15       1388.38       1400.81        37.67 o                         
  -3   9  15        632.26        502.68        18.68 o                         
  -1   9  15        449.15        442.57        16.32 o                         
   1   9  15       2026.55       2090.19        39.94 o                         
   3   9  15       2063.20       2029.11        63.16 o                         
   5   9  15          6.20          9.16         5.14 o                         
  -8  10  15        112.80         92.49         9.22 o                         
  -6  10  15         55.68         61.10         5.23 o                         
  -4  10  15        141.68        121.71         7.38 o                         
  -2  10  15         69.46         56.22         5.74 o                         
   0  10  15         19.23         13.45         4.27 o                         
   2  10  15        615.32        622.37        25.61 o                         
   4  10  15        386.00        439.14        33.45 o                         
  -5  11  15         22.15         24.88         4.41 o                         
  -3  11  15         59.37         55.06         6.42 o                         
  -1  11  15         12.76         11.50         5.12 o                         
   1  11  15        351.34        312.78        20.53 o                         
 -14   0  16       4305.82       4565.43       138.08 o                         
 -12   0  16         67.23         86.25        10.33 o                         
 -10   0  16       4539.98       4574.16       108.75 o                         
  -8   0  16        355.98        420.55        16.53 o                         
  -6   0  16         79.25        105.36         6.70 o                         
  -4   0  16         97.69         96.79         6.21 o                         
  -2   0  16      10624.67      10783.12       109.11 o                         
   0   0  16       5862.08       5750.91        65.82 o                         
   2   0  16        121.20        125.56         6.44 o                         
   4   0  16        209.88        225.86         8.32 o                         
   6   0  16        201.29        155.58         8.09 o                         
   8   0  16       1666.02       1617.14        40.85 o                         
  10   0  16       1279.51       1547.40        78.13 o                         
 -13   1  16        160.64        160.11         7.21 o                         
 -11   1  16       1732.02       1788.00        28.27 o                         
  -9   1  16         34.18         33.37         4.10 o                         
  -7   1  16       3983.63       4189.82        42.41 o                         
  -5   1  16       4072.75       4090.11        35.14 o                         
  -3   1  16      12481.10      12620.77        90.41 o                         
  -1   1  16       1763.09       1790.86        19.59 o                         
   1   1  16       2229.05       2267.99        21.84 o                         
   3   1  16        199.64        212.46         6.32 o                         
   5   1  16       3156.44       2856.15        30.00 o                         
   7   1  16        152.47        132.18         5.16 o                         
   9   1  16       1091.95       1131.06        16.27 o                         
 -12   2  16        321.91        277.00         9.12 o                         
 -10   2  16         70.07         47.87         4.84 o                         
  -8   2  16        129.00        163.52         7.20 o                         
  -6   2  16         84.11         70.48         4.23 o                         
  -4   2  16        267.83        264.05         7.19 o                         
  -2   2  16        264.75        274.81         7.08 o                         
   0   2  16         17.07         18.28         2.59 o                         
   2   2  16        791.15        774.30        12.46 o                         
   4   2  16         45.99         36.23         3.24 o                         
   6   2  16        625.35        563.73        10.53 o                         
   8   2  16        107.14         99.78         4.43 o                         
  10   2  16          0.61         -4.59         6.12 o                         
 -13   3  16        270.22        287.19        10.34 o                         
 -11   3  16        118.85        139.43         6.84 o                         
  -9   3  16         32.34         45.76         4.43 o                         
  -7   3  16        625.63        550.94        11.65 o                         
  -5   3  16         25.45         15.83         2.72 o                         
  -3   3  16       2127.70       2071.16        26.05 o                         
  -1   3  16         60.27         71.56         4.31 o                         
   1   3  16       3629.58       3778.01        35.26 o                         
   3   3  16        473.75        531.92        10.40 o                         
   5   3  16        128.06         88.84         4.84 o                         
   7   3  16        250.60        204.68         6.50 o                         
   9   3  16        290.05        315.89         9.42 o                         
 -12   4  16        424.01        436.85        12.86 o                         
 -10   4  16        110.21        106.47         5.77 o                         
  -8   4  16       1737.41       1683.82        26.74 o                         
  -6   4  16        335.51        269.02         8.15 o                         
  -4   4  16        372.44        353.05         9.11 o                         
  -2   4  16         38.00         42.96         3.96 o                         
   0   4  16       8126.36       8376.74        72.33 o                         
   2   4  16        509.05        523.04        10.93 o                         
   4   4  16        972.20       1009.68        16.54 o                         
   6   4  16        174.56        199.71         6.14 o                         
   8   4  16       1965.97       2046.45        30.29 o                         
  10   4  16       1811.25       1664.03        77.70 o                         
 -13   5  16        861.79       1004.60        55.46 o                         
 -11   5  16        814.18        773.31        22.08 o                         
  -9   5  16        299.99        291.07         8.61 o                         
  -7   5  16        131.68        132.55         6.33 o                         
  -5   5  16          0.28          1.88         3.03 o                         
  -3   5  16        677.18        698.39        13.70 o                         
  -1   5  16        418.75        389.52        10.11 o                         
   1   5  16         23.85         44.75         4.92 o                         
   3   5  16        219.78        245.63         8.05 o                         
   5   5  16        315.64        290.78         8.33 o                         
   7   5  16       1896.62       1883.41        25.88 o                         
   9   5  16          7.38         11.62         7.24 o                         
 -12   6  16         20.29         11.92         6.29 o                         
 -10   6  16        214.87        270.08         9.08 o                         
  -8   6  16       1021.87        998.78        18.25 o                         
  -6   6  16         19.83         31.74         4.00 o                         
  -4   6  16       1470.89       1429.43        33.30 o                         
  -2   6  16         30.25         31.78         4.27 o                         
   0   6  16        318.90        312.61        10.85 o                         
   2   6  16        249.23        288.00         9.44 o                         
   4   6  16       1317.94       1388.81        20.67 o                         
   6   6  16         23.42         21.42         3.14 o                         
   8   6  16       2144.87       2117.23        68.94 o                         
 -11   7  16       2432.15       2536.16        76.37 o                         
  -9   7  16        307.61        269.54         9.66 o                         
  -7   7  16        808.52        773.68        17.37 o                         
  -5   7  16         20.91         20.58         4.17 o                         
  -3   7  16        239.24        254.72        10.39 o                         
  -1   7  16         16.52         12.67         3.71 o                         
   1   7  16       2076.02       2209.18        28.81 o                         
   3   7  16        210.68        217.14         8.56 o                         
   5   7  16        300.69        308.40         9.25 o                         
   7   7  16         33.58         28.45         4.20 o                         
 -10   8  16         22.51          9.55         5.33 o                         
  -8   8  16        101.10         87.01         5.73 o                         
  -6   8  16          2.62         -0.24         3.19 o                         
  -4   8  16       1032.24        952.25        31.09 o                         
  -2   8  16          7.79          6.33         3.00 o                         
   0   8  16        328.75        316.40        10.74 o                         
   2   8  16        605.72        605.48        13.49 o                         
   4   8  16         70.78         56.54         3.89 o                         
   6   8  16          6.37          2.11        11.11 o                         
  -9   9  16        106.88        108.15         9.72 o                         
  -7   9  16        238.25        205.83        10.64 o                         
  -5   9  16        174.08        161.22         8.01 o                         
  -3   9  16        481.95        435.74        13.92 o                         
  -1   9  16         54.03         60.57         4.93 o                         
   1   9  16        155.05        145.29         6.49 o                         
   3   9  16        324.60        317.85         9.68 o                         
  -8  10  16        516.56        497.77        22.78 o                         
  -6  10  16       2009.88       1927.44        44.01 o                         
  -4  10  16        940.05        927.69        32.71 o                         
  -2  10  16        310.37        329.79        10.62 o                         
   0  10  16       1203.11       1210.90        64.05 o                         
   2  10  16        160.82        207.51        21.70 o                         
   4  10  16        721.99        743.74        41.06 o                         
  -5  11  16         35.80         48.24        10.78 o                         
  -3  11  16        967.81        859.75        46.90 o                         
  -1  11  16       1295.53       1319.42        44.64 o                         
 -13   1  17         61.63         82.49         7.16 o                         
 -11   1  17        567.27        526.24        13.64 o                         
  -9   1  17        363.18        351.24        11.83 o                         
  -7   1  17        522.75        472.44        11.72 o                         
  -5   1  17       1501.34       1438.54        18.78 o                         
  -3   1  17        632.53        624.30        10.42 o                         
  -1   1  17        808.54        820.27        12.99 o                         
   1   1  17       1587.90       1606.99        18.06 o                         
   3   1  17        536.20        458.15        10.09 o                         
   5   1  17        400.03        504.61         9.87 o                         
   7   1  17        288.18        344.91         8.49 o                         
   9   1  17         59.84         77.08         9.80 o                         
 -12   2  17        480.16        503.35        13.17 o                         
 -10   2  17        316.64        338.57        11.26 o                         
  -8   2  17        200.37        241.28         8.67 o                         
  -6   2  17       1146.10       1053.90        16.57 o                         
  -4   2  17       4082.23       4144.11        38.16 o                         
  -2   2  17         58.39         56.29         3.69 o                         
   0   2  17        221.85        202.56         6.19 o                         
   2   2  17        888.40        910.77        16.16 o                         
   4   2  17       2044.73       2066.57        23.31 o                         
   6   2  17         19.10         12.38         2.51 o                         
   8   2  17        261.73        280.10         9.52 o                         
 -13   3  17       1345.99       1378.66        34.30 o                         
 -11   3  17         28.89         27.99         3.82 o                         
  -9   3  17       2283.02       2322.90        29.46 o                         
  -7   3  17       2118.06       2033.28        29.37 o                         
  -5   3  17        381.09        412.75         9.70 o                         
  -3   3  17         66.14         57.77         3.99 o                         
  -1   3  17        857.58        856.34        13.26 o                         
   1   3  17       3141.71       3131.78        32.59 o                         
   3   3  17        227.78        208.25         7.01 o                         
   5   3  17        352.56        426.43         9.45 o                         
   7   3  17        156.03        177.62         5.93 o                         
   9   3  17        347.83        347.54        31.08 o                         
 -12   4  17        131.55        112.13         6.48 o                         
 -10   4  17        561.22        566.79        14.88 o                         
  -8   4  17         71.01         64.17         5.00 o                         
  -6   4  17       1205.41       1225.96        21.57 o                         
  -4   4  17          3.25          5.10         2.72 o                         
  -2   4  17        928.84        873.95        16.68 o                         
   0   4  17       4008.37       4094.95        44.16 o                         
   2   4  17        177.70        163.62         6.59 o                         
   4   4  17        372.33        393.89         9.50 o                         
   6   4  17         61.83         88.09         4.82 o                         
   8   4  17        538.30        544.50        13.11 o                         
 -11   5  17        754.11        708.40        20.48 o                         
  -9   5  17        205.67        208.85         7.25 o                         
  -7   5  17        138.99        145.12         6.23 o                         
  -5   5  17        657.03        613.38        14.39 o                         
  -3   5  17       2519.10       2612.90        36.42 o                         
  -1   5  17         35.16         39.62         4.77 o                         
   1   5  17        241.24        239.01         9.08 o                         
   3   5  17        233.94        244.87         7.68 o                         
   5   5  17         65.69         66.96         4.25 o                         
   7   5  17         36.75         51.80         4.24 o                         
 -12   6  17        750.25        685.93        41.45 o                         
 -10   6  17         61.41         46.30         4.08 o                         
  -8   6  17         33.94         31.74         3.84 o                         
  -6   6  17       1767.65       1805.98        31.26 o                         
  -4   6  17          2.10          3.28         3.66 o                         
  -2   6  17        385.49        362.14        10.84 o                         
   0   6  17        298.17        298.20        10.06 o                         
   2   6  17        489.65        459.44        11.01 o                         
   4   6  17         12.38         15.40         2.84 o                         
   6   6  17        305.24        279.28         9.01 o                         
   8   6  17          2.18          1.18         6.30 o                         
 -11   7  17        368.51        343.31        28.97 o                         
  -9   7  17        302.03        288.72        10.85 o                         
  -7   7  17        506.34        533.12        19.08 o                         
  -5   7  17          6.76          7.84         2.96 o                         
  -3   7  17        668.66        709.30        16.26 o                         
  -1   7  17         64.35         44.45         4.29 o                         
   1   7  17       2239.06       2251.22        33.76 o                         
   3   7  17        128.34        139.72         6.19 o                         
   5   7  17        308.75        330.13         8.58 o                         
   7   7  17        457.75        494.60        56.19 o                         
 -10   8  17        854.84        809.45        45.60 o                         
  -8   8  17         25.67         19.87         3.65 o                         
  -6   8  17       1030.54       1017.68        21.80 o                         
  -4   8  17          1.58          7.51         3.48 o                         
  -2   8  17       2096.00       2168.51        32.59 o                         
   0   8  17       1340.05       1390.36        28.57 o                         
   2   8  17        599.33        630.70        13.90 o                         
   4   8  17       2226.29       2332.68        62.53 o                         
   6   8  17        107.44         82.60        13.17 o                         
  -9   9  17         91.42        105.96        10.10 o                         
  -7   9  17        390.50        399.62        19.10 o                         
  -5   9  17        121.32        109.05         6.76 o                         
  -3   9  17        484.75        463.97        16.52 o                         
  -1   9  17        407.28        398.30        18.22 o                         
   1   9  17        580.56        613.44        18.12 o                         
   3   9  17        135.17        148.38        13.24 o                         
  -6  10  17          7.23          3.56         3.77 o                         
  -4  10  17        188.83        147.57         9.27 o                         
  -2  10  17         84.10         75.80         6.72 o                         
   0  10  17         32.69         33.04         5.88 o                         
 -12   0  18        274.92        255.88        13.57 o                         
 -10   0  18        963.40        887.83        28.24 o                         
  -8   0  18        926.21       1017.04        29.77 o                         
  -6   0  18        407.28        421.01        15.33 o                         
  -4   0  18         45.42         46.05         4.80 o                         
  -2   0  18       5174.24       5328.25        63.14 o                         
   0   0  18         23.09         36.31         4.76 o                         
   2   0  18        385.61        401.83        12.94 o                         
   4   0  18         67.62         67.96         5.72 o                         
   6   0  18        597.27        564.42        14.10 o                         
   8   0  18        813.45        830.16        38.04 o                         
 -11   1  18         19.99         13.91         3.23 o                         
  -9   1  18        180.48        179.42         8.80 o                         
  -7   1  18        455.90        461.92        11.99 o                         
  -5   1  18        476.31        476.21        11.13 o                         
  -3   1  18       2465.35       2456.19        24.95 o                         
  -1   1  18       3383.83       3596.69        36.68 o                         
   1   1  18        767.57        765.47        15.29 o                         
   3   1  18          2.77          3.94         2.63 o                         
   5   1  18       1998.68       1909.94        22.86 o                         
   7   1  18        187.18        161.74         5.82 o                         
 -12   2  18        170.26        174.71         7.57 o                         
 -10   2  18         16.37          5.42         3.35 o                         
  -8   2  18         88.15         69.03         4.82 o                         
  -6   2  18         86.27         96.46         5.76 o                         
  -4   2  18        638.19        635.40        13.07 o                         
  -2   2  18        148.23        144.61         6.20 o                         
   0   2  18         21.75         22.89         3.27 o                         
   2   2  18        111.05        119.38         6.08 o                         
   4   2  18         28.28         25.80         2.99 o                         
   6   2  18         27.74         49.72         3.31 o                         
   8   2  18        281.47        286.38        21.08 o                         
 -11   3  18          4.17         -2.74         3.12 o                         
  -9   3  18       1138.70       1079.90        19.01 o                         
  -7   3  18        243.82        215.04         8.64 o                         
  -5   3  18       1600.72       1624.69        25.40 o                         
  -3   3  18        597.09        595.96        15.65 o                         
  -1   3  18        107.36        100.86         5.04 o                         
   1   3  18          3.75          5.62         3.43 o                         
   3   3  18        609.83        541.34        10.93 o                         
   5   3  18         35.16         45.76         3.23 o                         
   7   3  18        157.63        188.51         6.34 o                         
 -10   4  18        684.23        641.74        14.87 o                         
  -8   4  18          3.82          4.33         2.76 o                         
  -6   4  18        790.35        799.37        15.17 o                         
  -4   4  18        317.58        315.74         9.41 o                         
  -2   4  18       2533.73       2712.88        37.18 o                         
   0   4  18        503.07        518.03        11.73 o                         
   2   4  18        193.87        224.35         8.02 o                         
   4   4  18        842.74        852.45        13.30 o                         
   6   4  18        235.96        222.95         6.59 o                         
   8   4  18       1066.95       1155.61        61.80 o                         
 -11   5  18          0.69          0.92         4.70 o                         
  -9   5  18        238.99        232.77         7.97 o                         
  -7   5  18          0.64          1.35         2.56 o                         
  -5   5  18       1780.75       1826.53        30.73 o                         
  -3   5  18        721.03        738.87        15.38 o                         
  -1   5  18         31.40         42.38         4.50 o                         
   1   5  18        665.72        740.73        13.88 o                         
   3   5  18        681.99        681.13        13.05 o                         
   5   5  18        793.54        794.14        15.55 o                         
   7   5  18         88.64         59.29         9.48 o                         
 -10   6  18        247.68        285.87        13.44 o                         
  -8   6  18        170.07        161.50         7.06 o                         
  -6   6  18        477.18        420.06        10.72 o                         
  -4   6  18        119.71        123.77         6.79 o                         
  -2   6  18        189.65        216.47         7.51 o                         
   0   6  18        417.03        387.40        11.44 o                         
   2   6  18       2424.43       2530.72        37.14 o                         
   4   6  18        154.44        138.89         5.29 o                         
   6   6  18        413.44        463.50        19.92 o                         
  -9   7  18         55.62         55.75         7.16 o                         
  -7   7  18        425.29        444.62        14.05 o                         
  -5   7  18        316.41        309.73         9.42 o                         
  -3   7  18         15.70         11.93         3.31 o                         
  -1   7  18       1291.14       1227.64        21.20 o                         
   1   7  18        125.90        120.38         5.17 o                         
   3   7  18         39.68         42.16         3.64 o                         
   5   7  18        586.18        652.94        42.02 o                         
  -8   8  18        518.23        537.87        68.98 o                         
  -6   8  18         54.89         71.17         5.50 o                         
  -4   8  18         63.28         39.92         4.34 o                         
  -2   8  18        116.02        125.95         6.19 o                         
   0   8  18         16.72         11.20         2.67 o                         
   2   8  18          0.70          0.52         3.37 o                         
   4   8  18          9.84         10.80         6.12 o                         
  -7   9  18        101.33         95.47        10.18 o                         
  -5   9  18        771.17        736.42        32.23 o                         
  -3   9  18        377.87        359.91         9.82 o                         
  -1   9  18        637.90        654.70        18.13 o                         
   1   9  18        116.55        102.67         7.96 o                         
   3   9  18         50.22         54.47        10.85 o                         
  -4  10  18        141.04        170.25        10.07 o                         
  -2  10  18        492.43        418.97        21.01 o                         
   0  10  18        211.41        200.15        18.21 o                         
 -11   1  19         67.43         57.11         4.46 o                         
  -9   1  19         63.09         77.83         5.49 o                         
  -7   1  19         37.54         34.54         4.33 o                         
  -5   1  19        291.03        281.02         8.61 o                         
  -3   1  19        804.98        793.81        14.81 o                         
  -1   1  19       2869.45       3037.49        35.04 o                         
   1   1  19          9.67          5.31         3.40 o                         
   3   1  19          2.01          8.42         2.72 o                         
   5   1  19        513.02        564.80        11.61 o                         
   7   1  19        433.48        417.25        14.25 o                         
 -10   2  19         12.88          7.56         2.99 o                         
  -8   2  19       1867.32       1889.41        27.93 o                         
  -6   2  19        155.54        173.48         8.20 o                         
  -4   2  19        731.85        767.06        13.75 o                         
  -2   2  19          7.38          9.50         3.03 o                         
   0   2  19        185.32        178.03         7.00 o                         
   2   2  19       1596.08       1625.77        24.53 o                         
   4   2  19         57.06         71.51         3.97 o                         
   6   2  19        352.08        364.17         8.76 o                         
   8   2  19         92.53         79.37        13.51 o                         
 -11   3  19        711.10        760.77        21.91 o                         
  -9   3  19        494.15        568.02        14.67 o                         
  -7   3  19         87.88         82.54         4.94 o                         
  -5   3  19       1819.84       1896.52        29.66 o                         
  -3   3  19          2.39          1.63         2.98 o                         
  -1   3  19       5073.68       5148.10        53.06 o                         
   1   3  19        200.33        198.21         7.22 o                         
   3   3  19        317.85        324.83         8.08 o                         
   5   3  19        834.88        903.26        15.49 o                         
   7   3  19        538.70        604.86        42.72 o                         
 -10   4  19         22.94         28.43         4.21 o                         
  -8   4  19        479.21        513.60        11.58 o                         
  -6   4  19        338.18        322.25         9.26 o                         
  -4   4  19        170.63        182.90         8.09 o                         
  -2   4  19         52.81         61.73         4.91 o                         
   0   4  19        139.43        134.84         6.01 o                         
   2   4  19        131.60        126.99         5.76 o                         
   4   4  19        126.35        104.42         4.55 o                         
   6   4  19        144.12        206.99         9.78 o                         
  -9   5  19        178.11        163.98         9.59 o                         
  -7   5  19       1312.00       1271.56        26.85 o                         
  -5   5  19        423.21        400.04        11.23 o                         
  -3   5  19         69.23         64.24         4.99 o                         
  -1   5  19        140.35        148.21         6.46 o                         
   1   5  19          7.31          5.80         2.76 o                         
   3   5  19        396.17        389.49         8.89 o                         
   5   5  19        437.13        462.32        11.63 o                         
 -10   6  19         40.97         37.76         7.65 o                         
  -8   6  19        910.05       1011.12        29.66 o                         
  -6   6  19       2912.08       2927.54        47.09 o                         
  -4   6  19       1912.58       1918.26        37.54 o                         
  -2   6  19        814.62        766.62        14.02 o                         
   0   6  19         45.80         56.15         3.93 o                         
   2   6  19        790.13        802.80        19.35 o                         
   4   6  19        201.42        197.65         6.96 o                         
  -9   7  19        940.46       1000.03        74.66 o                         
  -7   7  19        167.28        154.31         6.93 o                         
  -5   7  19          9.28          4.78         2.84 o                         
  -3   7  19        222.92        237.27         7.20 o                         
  -1   7  19        432.37        449.37        10.55 o                         
   1   7  19       2441.31       2435.63        52.01 o                         
   3   7  19        109.30        122.01        15.99 o                         
  -8   8  19        961.54        922.80        34.63 o                         
  -6   8  19        918.43        836.18        24.63 o                         
  -4   8  19        554.15        531.29        12.87 o                         
  -2   8  19       4491.19       4416.06        76.33 o                         
   0   8  19       1022.66       1090.15        40.82 o                         
   2   8  19        135.63        122.99        12.07 o                         
  -5   9  19         33.58         39.41         5.91 o                         
  -3   9  19        144.61        119.72         8.06 o                         
  -1   9  19        227.30        158.56        12.61 o                         
 -10   0  20        801.96        773.40        25.58 o                         
  -8   0  20        856.72        896.16        29.96 o                         
  -6   0  20       2318.90       2325.09        42.07 o                         
  -4   0  20       3410.19       3478.67        66.63 o                         
  -2   0  20       2206.78       2331.84        40.30 o                         
   0   0  20       4326.01       4511.31        73.25 o                         
   2   0  20        134.17        151.00         9.30 o                         
   4   0  20         35.45         43.27         5.63 o                         
   6   0  20        149.24        132.69        14.19 o                         
 -11   1  20         24.88         44.81         6.27 o                         
  -9   1  20       1484.01       1535.44        33.28 o                         
  -7   1  20        244.85        240.46         9.03 o                         
  -5   1  20        260.53        270.47         8.77 o                         
  -3   1  20        266.83        274.92         8.57 o                         
  -1   1  20       5689.20       6204.47        61.31 o                         
   1   1  20         97.50         89.50         6.10 o                         
   3   1  20       3600.94       3671.87        40.64 o                         
   5   1  20        109.04        126.16         5.96 o                         
   7   1  20        740.73        579.02        37.91 o                         
 -10   2  20        413.72        392.10        10.50 o                         
  -8   2  20        109.50        105.36         6.51 o                         
  -6   2  20         55.13         58.88         4.97 o                         
  -4   2  20       1894.40       1966.62        25.63 o                         
  -2   2  20       2311.16       2362.81        29.87 o                         
   0   2  20        339.80        362.99        10.27 o                         
   2   2  20         46.99         40.23         3.73 o                         
   4   2  20        475.56        539.17        10.63 o                         
   6   2  20         11.58         27.06         8.48 o                         
  -9   3  20          5.10          2.17         2.94 o                         
  -7   3  20         16.84         25.60         3.99 o                         
  -5   3  20          3.23          3.26         2.92 o                         
  -3   3  20       1472.19       1541.36        23.64 o                         
  -1   3  20          1.74          6.93         2.90 o                         
   1   3  20        247.70        279.33         8.81 o                         
   3   3  20        328.66        341.59         8.46 o                         
   5   3  20        233.27        227.08         9.17 o                         
 -10   4  20          0.86          8.22         7.47 o                         
  -8   4  20         26.53         24.65         3.45 o                         
  -6   4  20          9.62         10.97         3.10 o                         
  -4   4  20         68.68         98.44         5.84 o                         
  -2   4  20       1560.37       1625.72        25.54 o                         
   0   4  20        371.29        363.19        10.33 o                         
   2   4  20       1767.32       1753.25        23.08 o                         
   4   4  20         39.44         37.52         3.35 o                         
   6   4  20       1300.83       1270.46        62.49 o                         
  -9   5  20          4.50          9.56         6.87 o                         
  -7   5  20       1314.09       1563.26        27.01 o                         
  -5   5  20       2521.78       2528.52        35.31 o                         
  -3   5  20         82.98        105.32         5.52 o                         
  -1   5  20        161.67        163.71         6.27 o                         
   1   5  20          8.78         12.37         2.50 o                         
   3   5  20        728.34        754.73        12.57 o                         
  -8   6  20        225.82        272.36        18.22 o                         
  -6   6  20          3.46          8.56         2.94 o                         
  -4   6  20        494.68        498.40        11.14 o                         
  -2   6  20          3.79          1.81         2.63 o                         
   0   6  20        141.75        156.80         5.84 o                         
   2   6  20         90.68         76.93         4.70 o                         
   4   6  20         84.94        112.19        15.45 o                         
  -7   7  20        459.68        445.39        23.49 o                         
  -5   7  20         49.57         48.85         5.20 o                         
  -3   7  20        151.42        131.61         6.02 o                         
  -1   7  20        465.33        402.21        10.07 o                         
   1   7  20        107.83        114.19        14.56 o                         
  -6   8  20        187.45        179.62        12.76 o                         
  -4   8  20         41.57         37.67         4.44 o                         
  -2   8  20        386.45        392.10        20.60 o                         
   0   8  20        198.98        156.70        22.65 o                         
  -9   1  21          0.03          2.02         3.45 o                         
  -7   1  21        615.62        614.93        14.76 o                         
  -5   1  21        353.02        338.28        10.13 o                         
  -3   1  21        108.29        121.86         5.78 o                         
  -1   1  21        251.90        251.37         7.83 o                         
   1   1  21       1223.03       1359.40        21.12 o                         
   3   1  21        942.00        965.29        16.30 o                         
   5   1  21         97.11         84.21        15.89 o                         
  -8   2  21        505.25        510.87        14.53 o                         
  -6   2  21        539.51        577.12        14.86 o                         
  -4   2  21        113.24        123.85         5.64 o                         
  -2   2  21         31.99         21.90         3.09 o                         
   0   2  21       1479.89       1632.51        23.28 o                         
   2   2  21        488.22        462.75        10.40 o                         
   4   2  21       1269.30       1316.49        25.53 o                         
  -9   3  21         39.62         48.73         5.96 o                         
  -7   3  21        773.79        754.47        16.45 o                         
  -5   3  21         39.43         35.21         3.79 o                         
  -3   3  21       2047.78       2147.67        31.47 o                         
  -1   3  21          9.12         15.75         2.88 o                         
   1   3  21        866.65        922.18        15.81 o                         
   3   3  21       1802.36       1893.32        28.50 o                         
   5   3  21          7.10         28.12        11.25 o                         
  -8   4  21        107.31        123.55        11.09 o                         
  -6   4  21         64.52         63.66         5.63 o                         
  -4   4  21        452.99        460.36        13.07 o                         
  -2   4  21        240.63        253.41         7.94 o                         
   0   4  21        286.90        265.28         8.33 o                         
   2   4  21         98.57        103.05         5.36 o                         
   4   4  21         70.15         41.46        11.85 o                         
  -7   5  21        567.95        547.49        25.25 o                         
  -5   5  21          0.47          0.01         2.78 o                         
  -3   5  21        186.29        176.09         7.06 o                         
  -1   5  21       1569.74       1644.45        24.04 o                         
   1   5  21          0.71          1.56         3.30 o                         
   3   5  21         65.83         97.52        14.59 o                         
  -8   6  21        262.95        207.12        19.76 o                         
  -6   6  21         69.63         67.79        12.80 o                         
  -4   6  21         66.67         60.52         5.77 o                         
  -2   6  21          1.62          0.10         3.09 o                         
   0   6  21         75.29         76.38         6.52 o                         
   2   6  21         10.07         12.73        11.31 o                         
  -5   7  21         18.69         33.13         5.81 o                         
  -3   7  21        614.72        642.66        28.03 o                         
  -1   7  21        448.22        518.05        56.06 o                         
   1   7  21        154.84        127.15        14.35 o                         
  -8   0  22         37.53         40.93         9.83 o                         
  -6   0  22         86.75        101.47         8.81 o                         
  -4   0  22       2212.93       2211.50        69.36 o                         
  -2   0  22        996.07        988.06        24.83 o                         
   0   0  22        317.97        310.80        12.17 o                         
   2   0  22          7.26          6.30         5.18 o                         
  -7   1  22        137.42        120.54         7.68 o                         
  -5   1  22        641.56        660.79        15.40 o                         
  -3   1  22        203.61        190.05         7.27 o                         
  -1   1  22       1867.87       1943.47        28.22 o                         
   1   1  22        761.45        753.94        15.07 o                         
   3   1  22         21.91         20.52        12.99 o                         
  -8   2  22         63.58         66.44         8.86 o                         
  -6   2  22        351.38        373.55         9.71 o                         
  -4   2  22       1327.27       1306.01        27.54 o                         
  -2   2  22        247.76        255.14         9.07 o                         
   0   2  22        576.19        587.65        12.14 o                         
   2   2  22          5.23          2.24         4.18 o                         
   4   2  22        386.72        409.01        30.42 o                         
  -7   3  22        926.90        906.35        25.56 o                         
  -5   3  22          0.92          0.94         3.07 o                         
  -3   3  22         43.64         34.79         4.00 o                         
  -1   3  22        134.42        144.27         5.55 o                         
   1   3  22        113.24         97.42         5.32 o                         
   3   3  22        522.63        437.93        22.77 o                         
  -8   4  22         11.33          6.58         7.76 o                         
  -6   4  22         16.99         13.34         5.62 o                         
  -4   4  22        387.56        380.48        12.05 o                         
  -2   4  22        327.00        345.18        10.93 o                         
   0   4  22          4.35          2.62         3.70 o                         
   2   4  22        112.87        118.29        10.79 o                         
  -7   5  22        713.26        643.50        39.33 o                         
  -5   5  22         20.66          8.36         4.94 o                         
  -3   5  22       1348.09       1320.94        29.72 o                         
  -1   5  22          1.57          8.57         8.05 o                         
   1   5  22        776.10        612.98       139.91 o                         
  -4   6  22         60.00         45.96         5.69 o                         
  -2   6  22        217.73        235.23        14.63 o                         
   0   6  22        484.64        421.01        28.75 o                         
  -7   1  23          0.63          1.28         4.32 o                         
  -5   1  23        540.14        610.41        22.76 o                         
  -3   1  23        472.83        466.22        17.32 o                         
  -1   1  23         59.10         70.29         6.02 o                         
   1   1  23       1133.04       1216.41        46.89 o                         
  -6   2  23        845.55        544.75        38.04 o                         
  -4   2  23          0.15         -0.96         4.22 o                         
  -2   2  23        587.57        584.56        16.26 o                         
   0   2  23        767.02        513.25       128.52 o                         
  -7   3  23         33.02          9.98         8.09 o                         
  -5   3  23         27.80         17.44        10.61 o                         
  -3   3  23         78.98         47.00        12.78 o                         
  -1   3  23        451.92        384.84        88.64 o                         
   1   3  23        258.86        296.16        26.13 o                         
  -6   4  23        313.95        203.32        19.72 o                         
  -4   4  23         95.80         57.41        36.36 o                         
  -2   4  23         33.62         12.71         7.40 o                         
  -1   1  24         60.30         58.39        12.76 o                         
                                                                                
