# Supplementary material for: Crystal structure and analytical profile of 1,2-di­phenyl-2-pyrrolidin-1-yl­ethanone hydro­chloride or ‘α-D2PV’: a synthetic cathinone seized by law enforcement, along with its diluent sugar, myo-inositol
Source: Acta Crystallogr C Struct Chem. 2024 Jan 22;80(Pt 4):91–7. doi: 10.1107/S2053229624000561 (PMC10996188; doi:10.1107/S2053229624000561)
Supplement: Supplementary file 3 [file c-80-00091-IIsup3.hkl]

data_II
#data_210517RAL_RR_MATT_SUGAR_100K                                              
_shelx_title ' 210517ral_rr_matt_sugar_100k_auto_a.res in P2(1)/n'              
_shelx_refln_list_code          4                                               
_shelx_F_calc_maximum      216.14                                               
_exptl_crystal_F_000       768.00                                               
_reflns_d_resolution_high  0.7924                                               
                                                                                
loop_                                                                           
 _space_group_symop_operation_xyz                                               
 'x, y, z'                                                                      
 '-x+1/2, y+1/2, -z+1/2'                                                        
 '-x, -y, -z'                                                                   
 'x-1/2, -y-1/2, z-1/2'                                                         
                                                                                
_cell_length_a     6.6171                                                       
_cell_length_b    12.0474                                                       
_cell_length_c    18.8872                                                       
_cell_angle_alpha  90.000                                                       
_cell_angle_beta   93.979                                                       
_cell_angle_gamma  90.000                                                       
                                                                                
_shelx_F_squared_multiplier     1.000                                           
                                                                                
loop_                                                                           
 _refln_index_h                                                                 
 _refln_index_k                                                                 
 _refln_index_l                                                                 
 _refln_F_squared_calc                                                          
 _refln_F_squared_meas                                                          
 _refln_F_squared_sigma                                                         
 _refln_observed_status                                                         
   2   0   0          0.00          1.82         1.49 o                         
   4   0   0       3960.98       4607.53        72.38 o                         
   6   0   0          0.01         -2.54         2.54 o                         
   8   0   0          3.89         -0.36         3.09 o                         
   1   1   0        502.15        519.03         9.43 o                         
   2   1   0         10.58         12.57         1.12 o                         
   3   1   0       1082.25       1229.20        22.32 o                         
   4   1   0       1737.35       2099.41        25.65 o                         
   5   1   0         43.45         38.63         2.52 o                         
   6   1   0        406.35        445.14         8.63 o                         
   7   1   0          0.55         -1.94         1.94 o                         
   8   1   0          3.77          7.39         2.91 o                         
   0   2   0       3560.62       3092.99        74.48 o                         
   1   2   0        617.31        627.55        13.46 o                         
   2   2   0        572.30        600.45        11.25 o                         
   3   2   0        347.47        432.18        11.29 o                         
   4   2   0        744.75        788.52        11.40 o                         
   5   2   0         24.24         26.40         2.24 o                         
   6   2   0        664.10        693.61        11.45 o                         
   7   2   0        178.09        193.19         6.21 o                         
   8   2   0          0.05          2.63         2.18 o                         
   1   3   0         12.38          9.25         1.09 o                         
   2   3   0       9306.78       9648.09       137.86 o                         
   3   3   0       1120.39       1317.25        18.42 o                         
   4   3   0          6.43          3.86         1.26 o                         
   5   3   0          3.74          4.74         1.80 o                         
   6   3   0        259.09        245.24         5.89 o                         
   7   3   0        214.49        227.27         6.95 o                         
   8   3   0         12.32         11.95         2.87 o                         
   0   4   0        208.50        211.03         8.42 o                         
   1   4   0          0.04          1.09         0.91 o                         
   2   4   0       1912.51       2057.37        32.08 o                         
   3   4   0        540.35        611.70         8.93 o                         
   4   4   0          0.30          0.13         1.15 o                         
   5   4   0        106.19         97.32         3.56 o                         
   6   4   0        790.31        828.50        15.24 o                         
   7   4   0         60.79         70.65         3.80 o                         
   8   4   0          4.95          2.77         2.39 o                         
   1   5   0       3017.01       3008.11        48.90 o                         
   2   5   0       1355.99       1198.33        16.26 o                         
   3   5   0       1645.61       1709.18        21.27 o                         
   4   5   0          8.68          7.99         1.62 o                         
   5   5   0         84.30         75.73         2.85 o                         
   6   5   0       1910.04       1893.29        30.99 o                         
   7   5   0         23.98         18.09         2.20 o                         
   0   6   0        104.80        118.76         4.36 o                         
   1   6   0        149.30        158.01         3.48 o                         
   2   6   0          4.83          2.22         0.91 o                         
   3   6   0         91.96         90.97         2.80 o                         
   4   6   0         85.32         78.04         2.98 o                         
   5   6   0         41.08         58.89         2.83 o                         
   6   6   0         38.79         37.01         3.19 o                         
   7   6   0          8.64          6.81         1.77 o                         
   1   7   0          0.34          1.51         1.21 o                         
   2   7   0          3.72          6.44         1.18 o                         
   3   7   0        687.51        697.98        10.33 o                         
   4   7   0         94.60        109.96         3.69 o                         
   5   7   0         36.70         34.00         2.73 o                         
   6   7   0         84.41         97.06         4.12 o                         
   7   7   0          2.19          4.28         2.33 o                         
   0   8   0       1276.41       1065.86        18.29 o                         
   1   8   0        507.80        517.23         7.81 o                         
   2   8   0         53.85         56.12         2.61 o                         
   3   8   0        639.99        669.05        10.23 o                         
   4   8   0        299.77        308.56         6.98 o                         
   5   8   0          4.62         -0.48         2.13 o                         
   6   8   0          5.76          4.14         1.98 o                         
   7   8   0          8.80          7.67         2.40 o                         
   1   9   0         17.27         24.74         2.24 o                         
   2   9   0        232.76        233.49         5.35 o                         
   3   9   0          3.66          8.20         1.81 o                         
   4   9   0        606.26        673.41        12.94 o                         
   5   9   0         72.57         84.32         4.01 o                         
   6   9   0         51.86         51.13         3.16 o                         
   0  10   0        274.31        278.40         8.33 o                         
   1  10   0          2.92          1.64         1.45 o                         
   2  10   0          0.09         -0.02         1.43 o                         
   3  10   0       1256.23       1309.03        19.31 o                         
   4  10   0        147.92        156.61         5.46 o                         
   5  10   0        268.83        287.20         8.87 o                         
   6  10   0        587.64        645.40        28.15 o                         
   1  11   0        194.65        205.14         4.87 o                         
   2  11   0        267.75        265.83         6.89 o                         
   3  11   0        489.76        498.73        10.22 o                         
   4  11   0          3.96          4.37         1.96 o                         
   5  11   0         16.07         16.84         3.00 o                         
   0  12   0        693.97        745.00        20.42 o                         
   1  12   0          4.94          3.33         1.91 o                         
   2  12   0        209.92        215.09         6.33 o                         
   3  12   0        390.05        416.41         9.27 o                         
   4  12   0         84.11         89.62         3.87 o                         
   5  12   0         61.03         47.31         6.16 o                         
   1  13   0         16.41         14.34         2.21 o                         
   2  13   0         43.85         50.44         3.00 o                         
   3  13   0        261.77        269.32         7.93 o                         
   4  13   0         12.10         11.58         2.81 o                         
   0  14   0        146.71        169.10         6.66 o                         
   1  14   0         10.49         10.17         2.05 o                         
   2  14   0          0.01         -1.02         2.34 o                         
   3  14   0        123.61        115.74         8.30 o                         
   1  15   0          8.04          5.27         3.18 o                         
  -7   0   1        562.54        629.76        19.41 o                         
  -5   0   1          1.22          5.22         2.35 o                         
  -3   0   1      20715.37      23142.38       471.80 o                         
  -1   0   1         50.67         49.85         2.24 o                         
   1   0   1         61.42         50.81         2.50 o                         
   3   0   1          6.74          6.52         1.71 o                         
   5   0   1      11880.71      13520.12       204.39 o                         
   7   0   1          0.31         -0.88         2.44 o                         
  -8   1   1          0.03          0.15         2.91 o                         
  -7   1   1        336.20        384.26         9.62 o                         
  -6   1   1       1425.36       1558.71        22.10 o                         
  -5   1   1         47.99         52.76         2.81 o                         
  -4   1   1         41.75         42.21         2.39 o                         
  -3   1   1        453.68        458.68         9.11 o                         
  -2   1   1         44.52         46.62         2.37 o                         
  -1   1   1        485.33        480.58         8.34 o                         
   0   1   1          5.15          4.99         0.58 o                         
   1   1   1         44.45         37.56         1.43 o                         
   2   1   1         25.83         28.29         1.69 o                         
   3   1   1        200.28        205.90         5.91 o                         
   4   1   1         68.80         83.69         2.65 o                         
   5   1   1        704.57        738.05        10.72 o                         
   6   1   1        154.98        162.46         4.53 o                         
   7   1   1         64.04         67.53         3.91 o                         
   8   1   1          0.63         -0.02         2.00 o                         
  -8   2   1         25.47         19.85         3.19 o                         
  -7   2   1        269.62        296.26         7.67 o                         
  -6   2   1        591.05        615.84        10.45 o                         
  -5   2   1       1119.13       1232.99        16.43 o                         
  -4   2   1        330.57        352.19         6.56 o                         
  -3   2   1        839.15        923.76        17.17 o                         
  -2   2   1       1525.08       1642.51        32.38 o                         
  -1   2   1       1079.97       1085.81        23.67 o                         
   0   2   1       3335.25       3052.20        35.87 o                         
   1   2   1          5.13          4.44         0.64 o                         
   2   2   1       2213.34       2345.21        35.27 o                         
   3   2   1       2790.25       3240.11        53.32 o                         
   4   2   1          7.49         11.68         1.37 o                         
   5   2   1        164.50        183.70         4.50 o                         
   6   2   1        153.79        168.60         4.44 o                         
   7   2   1         41.76         46.20         2.63 o                         
   8   2   1          3.01          0.59         1.96 o                         
  -8   3   1          2.55          3.06         2.63 o                         
  -7   3   1         26.46         23.30         2.35 o                         
  -6   3   1        504.87        548.57         9.27 o                         
  -5   3   1        894.48        916.05        13.96 o                         
  -4   3   1        554.82        587.33         8.91 o                         
  -3   3   1        677.96        762.05        11.54 o                         
  -2   3   1       5182.13       5378.26        96.59 o                         
  -1   3   1         14.11          8.34         1.35 o                         
   0   3   1        519.24        498.85         9.93 o                         
   1   3   1         30.91         27.25         1.25 o                         
   2   3   1       3883.27       3933.93        58.07 o                         
   3   3   1       4833.29       5690.48        70.05 o                         
   4   3   1        495.56        539.36         7.94 o                         
   5   3   1        146.19        142.37         3.96 o                         
   6   3   1        374.44        387.96         8.01 o                         
   7   3   1          4.67          4.48         1.67 o                         
   8   3   1          0.12          1.94         1.91 o                         
  -8   4   1         82.73         55.54         8.01 o                         
  -7   4   1          5.52          4.61         1.78 o                         
  -6   4   1       2041.99       2099.93        31.91 o                         
  -5   4   1          0.03          3.16         1.50 o                         
  -4   4   1         32.67         46.98         2.25 o                         
  -3   4   1         27.76         25.68         1.80 o                         
  -2   4   1         66.19         55.07         2.80 o                         
  -1   4   1        306.77        222.08         5.71 o                         
   0   4   1        438.07        414.87         8.70 o                         
   1   4   1          0.02          1.15         0.86 o                         
   2   4   1         63.32         60.38         2.35 o                         
   3   4   1      18722.73      20672.08       210.70 o                         
   4   4   1        459.05        494.71         7.33 o                         
   5   4   1         43.95         48.33         2.50 o                         
   6   4   1        102.89         96.46         3.98 o                         
   7   4   1        148.51        151.39         5.31 o                         
  -7   5   1         18.24         14.40         2.26 o                         
  -6   5   1        136.85        154.25         5.06 o                         
  -5   5   1        369.45        417.37         7.60 o                         
  -4   5   1        135.14        129.94         3.73 o                         
  -3   5   1        523.04        531.26         8.21 o                         
  -2   5   1        624.44        583.19         9.76 o                         
  -1   5   1       2786.77       2563.71        44.87 o                         
   0   5   1         28.33         32.20         1.98 o                         
   1   5   1          0.01          1.57         0.88 o                         
   2   5   1        639.25        668.76        10.94 o                         
   3   5   1       3260.55       3487.17        37.26 o                         
   4   5   1         91.47        100.84         3.36 o                         
   5   5   1         10.24          9.10         1.44 o                         
   6   5   1          2.16          0.25         1.82 o                         
   7   5   1        182.31        184.00         5.63 o                         
  -7   6   1          6.75          4.72         1.86 o                         
  -6   6   1         31.12         20.19         2.29 o                         
  -5   6   1        192.04        161.84         4.50 o                         
  -4   6   1        134.08        136.83         3.78 o                         
  -3   6   1       1039.06       1057.07        13.36 o                         
  -2   6   1         27.35         29.29         1.84 o                         
  -1   6   1        224.66        245.95         4.93 o                         
   0   6   1         13.81          5.90         1.21 o                         
   1   6   1          6.77          6.49         1.05 o                         
   2   6   1         25.84         17.91         1.40 o                         
   3   6   1        125.93        125.36         3.15 o                         
   4   6   1        229.30        230.65         4.84 o                         
   5   6   1         20.51          9.75         1.58 o                         
   6   6   1        120.59        134.81         4.37 o                         
   7   6   1          0.30          1.22         1.69 o                         
  -7   7   1          6.35          8.40         2.36 o                         
  -6   7   1        102.14        102.67         4.03 o                         
  -5   7   1         11.29         14.48         2.18 o                         
  -4   7   1        107.05        111.70         3.61 o                         
  -3   7   1        528.05        527.26         8.39 o                         
  -2   7   1          0.31         -0.44         1.23 o                         
  -1   7   1        109.53        108.52         3.40 o                         
   0   7   1         26.01         31.31         1.84 o                         
   1   7   1        132.13        117.56         3.37 o                         
   2   7   1         74.74         61.11         2.33 o                         
   3   7   1       1058.71       1111.57        14.69 o                         
   4   7   1          9.14          7.21         1.51 o                         
   5   7   1          8.65          8.81         1.99 o                         
   6   7   1         81.90         61.63         3.23 o                         
   7   7   1          0.32         -0.64         2.69 o                         
  -7   8   1          7.14          3.56         1.99 o                         
  -6   8   1          9.47          9.73         2.02 o                         
  -5   8   1        100.15        101.32         4.56 o                         
  -4   8   1          0.06         -0.61         1.61 o                         
  -3   8   1       5469.99       5567.51        57.58 o                         
  -2   8   1        314.18        329.04         6.46 o                         
  -1   8   1        140.94        132.37         3.72 o                         
   0   8   1          1.47          1.12         1.14 o                         
   1   8   1        158.77        160.16         4.33 o                         
   2   8   1          0.52         -0.96         1.50 o                         
   3   8   1        569.04        584.32         9.37 o                         
   4   8   1         44.94         43.81         2.35 o                         
   5   8   1         36.59         74.14         3.61 o                         
   6   8   1         21.76         12.86         1.98 o                         
   7   8   1         77.58         77.74        10.36 o                         
  -6   9   1        312.45        368.65         9.35 o                         
  -5   9   1         38.80         46.32         3.36 o                         
  -4   9   1         31.83         29.76         2.49 o                         
  -3   9   1       2483.68       2537.76        30.72 o                         
  -2   9   1         34.60         28.17         2.33 o                         
  -1   9   1         19.82         16.84         2.09 o                         
   0   9   1          6.72          9.47         1.76 o                         
   1   9   1       4061.14       4136.53        48.21 o                         
   2   9   1          0.88          0.20         1.71 o                         
   3   9   1          4.91          6.46         1.60 o                         
   4   9   1        295.38        315.06         7.58 o                         
   5   9   1        113.82        110.91         4.37 o                         
   6   9   1         24.69         20.62         2.42 o                         
  -6  10   1         46.89         50.65         6.78 o                         
  -5  10   1         20.13         18.65         2.32 o                         
  -4  10   1          0.41          2.63         1.96 o                         
  -3  10   1       2647.60       2790.88        40.26 o                         
  -2  10   1         93.51         91.02         3.34 o                         
  -1  10   1         43.32         40.42         2.37 o                         
   0  10   1        100.93         99.90         3.47 o                         
   1  10   1          4.20          4.30         1.51 o                         
   2  10   1          1.85          2.09         1.51 o                         
   3  10   1         27.44         23.65         2.69 o                         
   4  10   1          2.26          2.03         2.24 o                         
   5  10   1          7.23          9.89         2.03 o                         
   6  10   1         58.86         64.55         6.41 o                         
  -5  11   1         82.82         89.85         4.30 o                         
  -4  11   1         48.21         49.29         2.95 o                         
  -3  11   1          1.01          1.31         1.95 o                         
  -2  11   1        193.93        190.42         6.14 o                         
  -1  11   1        139.57        146.90         4.42 o                         
   0  11   1        138.13        141.20         4.67 o                         
   1  11   1        121.38        126.61         4.20 o                         
   2  11   1        759.72        789.47        14.56 o                         
   3  11   1        254.51        246.22         6.73 o                         
   4  11   1          1.25          2.50         2.08 o                         
   5  11   1          3.05          5.31         2.46 o                         
  -5  12   1        204.33        189.20        17.35 o                         
  -4  12   1          1.26         -0.68         1.86 o                         
  -3  12   1        142.08        153.78         4.90 o                         
  -2  12   1         20.64         21.69         2.66 o                         
  -1  12   1         18.58         17.95         2.16 o                         
   0  12   1         81.69         72.44         4.08 o                         
   1  12   1         33.02         33.18         2.88 o                         
   2  12   1         53.24         59.14         3.76 o                         
   3  12   1         25.51         23.06         2.36 o                         
   4  12   1          0.14         -0.73         1.82 o                         
   5  12   1          3.05          2.05         2.27 o                         
  -4  13   1          1.60          0.08         2.05 o                         
  -3  13   1         21.39         18.84         2.94 o                         
  -2  13   1         48.52         53.73         3.47 o                         
  -1  13   1        135.20        138.51         5.21 o                         
   0  13   1        131.71        149.26         4.81 o                         
   1  13   1        129.41        141.97         5.15 o                         
   2  13   1          0.37          0.35         1.72 o                         
   3  13   1         26.35         28.25         2.45 o                         
   4  13   1         42.21         40.71         4.99 o                         
  -3  14   1          0.21         -1.00         3.94 o                         
  -2  14   1        157.64        181.26         6.67 o                         
  -1  14   1        311.26        339.03         8.10 o                         
   0  14   1       2152.73       2472.99        35.41 o                         
   1  14   1         14.98         12.92         2.30 o                         
   2  14   1         99.07        118.20         6.61 o                         
   3  14   1        152.78        146.93        19.77 o                         
  -1  15   1        118.83        121.47        10.10 o                         
   0  15   1         30.88         25.40         3.62 o                         
   1  15   1          0.29         -3.32         3.32 o                         
  -8   0   2         13.27         12.52         4.28 o                         
  -6   0   2        891.31       1037.25        26.55 o                         
  -4   0   2         14.92         14.21         2.45 o                         
  -2   0   2      16604.14      17992.31       471.58 o                         
   0   0   2          1.50          1.12         0.37 o                         
   2   0   2      11539.11      12241.60       292.39 o                         
   4   0   2          1.81          1.89         1.55 o                         
   6   0   2       2122.42       2307.71        40.17 o                         
   8   0   2          0.03         -0.80         2.35 o                         
  -8   1   2         31.47         37.16         4.94 o                         
  -7   1   2        194.98        222.58         7.60 o                         
  -6   1   2        165.07        176.26         5.50 o                         
  -5   1   2        520.62        552.31        14.36 o                         
  -4   1   2         12.83         13.08         2.20 o                         
  -3   1   2       1108.70       1258.76        24.83 o                         
  -2   1   2       4004.42       4143.08        76.06 o                         
  -1   1   2       6132.58       5946.45       123.92 o                         
   0   1   2          7.63          9.06         0.85 o                         
   1   1   2         89.68         84.09         2.28 o                         
   2   1   2          5.29          6.50         1.28 o                         
   3   1   2         20.30         26.02         1.87 o                         
   4   1   2          1.16          0.95         1.10 o                         
   5   1   2         10.35          7.38         1.58 o                         
   6   1   2       1678.74       1785.89        22.46 o                         
   7   1   2          4.95          7.12         1.75 o                         
   8   1   2         43.50         38.33         3.53 o                         
  -8   2   2         24.34         26.68         4.89 o                         
  -7   2   2         69.87         70.58         3.94 o                         
  -6   2   2       1526.28       1657.26        26.02 o                         
  -5   2   2         30.59         23.10         2.55 o                         
  -4   2   2         92.06         95.95         3.40 o                         
  -3   2   2       1337.92       1579.59        39.71 o                         
  -2   2   2        414.70        399.04         9.65 o                         
  -1   2   2         31.28         34.02         1.64 o                         
   0   2   2       5063.26       4871.43        95.12 o                         
   1   2   2        171.41        174.76         3.96 o                         
   2   2   2       5324.93       5511.29        79.79 o                         
   3   2   2       3179.46       3686.86        50.57 o                         
   4   2   2         40.37         43.36         1.93 o                         
   5   2   2       2333.74       2526.83        26.80 o                         
   6   2   2         11.07         10.54         1.74 o                         
   7   2   2        174.53        178.50         5.48 o                         
   8   2   2         52.16         35.40         4.96 o                         
  -8   3   2          1.61         -0.48         2.37 o                         
  -7   3   2         14.37         15.66         2.43 o                         
  -6   3   2        735.75        779.69        13.48 o                         
  -5   3   2          0.08          0.91         1.67 o                         
  -4   3   2         15.39          9.58         1.46 o                         
  -3   3   2        249.21        288.55         6.52 o                         
  -2   3   2        140.14        146.76         5.32 o                         
  -1   3   2        122.38        118.35         3.54 o                         
   0   3   2      14524.90      13671.79       207.08 o                         
   1   3   2         25.63         28.60         1.34 o                         
   2   3   2          3.25          3.45         0.90 o                         
   3   3   2       1052.89       1209.41        15.37 o                         
   4   3   2         13.34          9.58         1.09 o                         
   5   3   2          0.21          0.61         1.31 o                         
   6   3   2        179.91        180.84         5.33 o                         
   7   3   2          5.87          7.14         1.65 o                         
   8   3   2          0.05         -5.07         5.10 o                         
  -8   4   2          2.26         -1.26         4.18 o                         
  -7   4   2         61.96         59.25         3.38 o                         
  -6   4   2         93.10         97.72         4.33 o                         
  -5   4   2        295.16        318.64         6.91 o                         
  -4   4   2          0.28          1.89         1.33 o                         
  -3   4   2        689.11        760.69        12.17 o                         
  -2   4   2          0.65          0.06         0.96 o                         
  -1   4   2        352.83        343.98         8.27 o                         
   0   4   2      21928.36      21105.45       328.76 o                         
   1   4   2        149.12        149.58         3.84 o                         
   2   4   2          6.72          5.82         0.91 o                         
   3   4   2        312.88        320.29         5.08 o                         
   4   4   2        350.82        388.70         6.23 o                         
   5   4   2          6.15          5.37         1.36 o                         
   6   4   2          8.51          9.73         1.97 o                         
   7   4   2        192.40        203.48         6.56 o                         
  -7   5   2         15.90         12.07         2.24 o                         
  -6   5   2         21.89         24.92         3.15 o                         
  -5   5   2        776.22        787.60        12.63 o                         
  -4   5   2          0.19          2.75         1.35 o                         
  -3   5   2       3707.55       4017.17        49.62 o                         
  -2   5   2          0.07          0.50         0.99 o                         
  -1   5   2       2150.85       2272.89        44.04 o                         
   0   5   2        401.24        400.93         8.14 o                         
   1   5   2       2020.18       1949.12        32.52 o                         
   2   5   2         28.81         26.71         1.41 o                         
   3   5   2        152.57        169.57         3.59 o                         
   4   5   2       6340.03       6752.18        69.18 o                         
   5   5   2         22.27         28.34         1.96 o                         
   6   5   2          5.77          3.72         1.90 o                         
   7   5   2          9.77          7.78         1.57 o                         
  -7   6   2          0.27         -0.07         1.75 o                         
  -6   6   2        101.15        128.09         4.93 o                         
  -5   6   2        226.87        222.83         5.63 o                         
  -4   6   2         27.96         33.23         2.17 o                         
  -3   6   2       2564.19       2716.86        30.20 o                         
  -2   6   2         34.20         28.39         1.94 o                         
  -1   6   2         41.28         36.47         1.86 o                         
   0   6   2       1026.64       1052.27        15.07 o                         
   1   6   2        488.67        471.76         7.61 o                         
   2   6   2        153.05        129.56         3.31 o                         
   3   6   2        228.78        222.44         4.27 o                         
   4   6   2         77.83         93.25         3.51 o                         
   5   6   2        100.34         63.95         2.63 o                         
   6   6   2         10.77         10.32         1.87 o                         
   7   6   2         17.66         12.40         2.54 o                         
  -7   7   2          0.33          0.04         2.24 o                         
  -6   7   2         70.55         62.02         3.39 o                         
  -5   7   2         10.82         10.96         2.12 o                         
  -4   7   2        187.83        193.53         5.11 o                         
  -3   7   2        212.99        209.05         5.03 o                         
  -2   7   2         37.64         30.44         1.99 o                         
  -1   7   2          3.98          8.98         1.58 o                         
   0   7   2         80.02         79.04         2.69 o                         
   1   7   2         27.08         25.10         1.69 o                         
   2   7   2         80.90         65.65         2.47 o                         
   3   7   2          7.29          7.32         1.48 o                         
   4   7   2         72.49         70.62         2.89 o                         
   5   7   2          4.24          1.93         1.70 o                         
   6   7   2        100.49        146.24         4.98 o                         
   7   7   2         25.30         23.03         3.47 o                         
  -7   8   2         12.84          4.95         2.97 o                         
  -6   8   2        310.84        328.22         8.69 o                         
  -5   8   2         94.97        125.17         5.02 o                         
  -4   8   2         41.05         47.03         2.67 o                         
  -3   8   2       2353.92       2504.57        29.94 o                         
  -2   8   2        145.81        129.83         3.99 o                         
  -1   8   2         63.08         55.22         2.36 o                         
   0   8   2         84.35         78.53         2.62 o                         
   1   8   2       1301.01       1304.46        15.65 o                         
   2   8   2        804.03        743.07        10.90 o                         
   3   8   2          0.56          1.16         1.52 o                         
   4   8   2         84.66         82.96         3.15 o                         
   5   8   2          6.93          6.28         1.96 o                         
   6   8   2         65.61         65.61         3.54 o                         
  -6   9   2        332.80        362.13         9.98 o                         
  -5   9   2        148.56        157.29         5.14 o                         
  -4   9   2         46.16         50.07         3.27 o                         
  -3   9   2        473.24        482.30         8.66 o                         
  -2   9   2        359.96        351.76         6.84 o                         
  -1   9   2        152.44        158.62         4.05 o                         
   0   9   2         64.12         68.10         2.83 o                         
   1   9   2        108.66        108.26         3.47 o                         
   2   9   2        303.54        311.69         6.59 o                         
   3   9   2        221.97        228.68         5.34 o                         
   4   9   2         68.22         68.89         3.35 o                         
   5   9   2          1.17          2.86         1.64 o                         
   6   9   2          2.93          3.59         1.85 o                         
  -6  10   2        234.90        217.37        12.14 o                         
  -5  10   2          1.63          1.16         1.94 o                         
  -4  10   2         25.70         24.14         2.81 o                         
  -3  10   2         30.03         34.33         2.95 o                         
  -2  10   2         77.97         76.71         3.00 o                         
  -1  10   2         14.04          9.69         1.54 o                         
   0  10   2        153.96        148.17         4.43 o                         
   1  10   2        194.12        189.58         4.79 o                         
   2  10   2       2039.44       2099.29        26.85 o                         
   3  10   2       1319.98       1393.00        23.67 o                         
   4  10   2         49.70         59.93         3.98 o                         
   5  10   2        340.25        386.27         8.76 o                         
   6  10   2        117.06        111.09         8.23 o                         
  -5  11   2         58.21         48.79         4.04 o                         
  -4  11   2         11.82         11.06         2.13 o                         
  -3  11   2        135.31        129.17         4.81 o                         
  -2  11   2         17.54         20.47         2.45 o                         
  -1  11   2         86.12         81.54         3.45 o                         
   0  11   2        306.65        309.75         7.28 o                         
   1  11   2          0.02          0.52         1.54 o                         
   2  11   2         71.14         75.31         3.76 o                         
   3  11   2          3.98          4.53         1.94 o                         
   4  11   2          2.98          4.13         1.83 o                         
   5  11   2         10.93         11.42         2.52 o                         
  -5  12   2        227.31        187.72        18.69 o                         
  -4  12   2         40.73         42.74         2.89 o                         
  -3  12   2        116.52        130.02         4.89 o                         
  -2  12   2        187.38        209.73         6.56 o                         
  -1  12   2        112.92        116.83         4.46 o                         
   0  12   2       2099.74       2306.27        34.88 o                         
   1  12   2         85.23         98.25         4.37 o                         
   2  12   2        156.14        178.08         5.40 o                         
   3  12   2         13.08         10.29         1.86 o                         
   4  12   2          0.62          0.12         1.74 o                         
  -4  13   2         28.52         24.11         3.58 o                         
  -3  13   2        103.44        105.88         4.51 o                         
  -2  13   2        113.56        128.31         4.94 o                         
  -1  13   2         78.44         84.03         3.88 o                         
   0  13   2         87.74         87.17         3.62 o                         
   1  13   2        142.84        160.25         5.64 o                         
   2  13   2          6.59          4.61         1.79 o                         
   3  13   2         60.67         60.81         3.42 o                         
   4  13   2         30.83         24.31         4.50 o                         
  -3  14   2        113.73         90.49        11.78 o                         
  -2  14   2         34.68         33.35         3.40 o                         
  -1  14   2         67.30         69.22         3.18 o                         
   0  14   2       2026.29       2245.28        30.87 o                         
   1  14   2          1.18         -0.98         1.90 o                         
   2  14   2         27.43         23.82         3.31 o                         
  -1  15   2         44.74         41.92         3.95 o                         
   0  15   2          7.81          5.70         2.60 o                         
   1  15   2          6.04          5.67         5.15 o                         
  -7   0   3          0.64         -0.81         2.57 o                         
  -5   0   3       1616.27       1911.83        35.16 o                         
  -3   0   3        155.79        158.42         7.01 o                         
  -1   0   3      46714.45      43749.79      1273.46 o                         
   1   0   3          0.22          0.47         0.90 o                         
   3   0   3       3327.50       3408.73        66.27 o                         
   5   0   3         37.61         36.49         3.00 o                         
   7   0   3       1356.70       1476.69        34.39 o                         
  -7   1   3          2.79          3.31         2.20 o                         
  -6   1   3          4.94          2.04         1.71 o                         
  -5   1   3        206.57        239.19         5.86 o                         
  -4   1   3         61.17         62.96         2.95 o                         
  -3   1   3        223.26        287.47        10.71 o                         
  -2   1   3        875.18        948.27        20.27 o                         
  -1   1   3       3387.88       3284.87        69.02 o                         
   0   1   3         51.47         47.46         1.56 o                         
   1   1   3         15.17         13.31         1.10 o                         
   2   1   3        770.34        795.22        14.85 o                         
   3   1   3        639.91        563.91         9.41 o                         
   4   1   3         30.97         33.07         1.64 o                         
   5   1   3        580.66        603.84         8.57 o                         
   6   1   3        578.31        602.44         9.17 o                         
   7   1   3        132.67        140.42         4.56 o                         
   8   1   3          3.66          4.67         2.36 o                         
  -8   2   3         80.04         58.18        11.08 o                         
  -7   2   3         98.45        111.93         5.12 o                         
  -6   2   3        956.01       1060.41        16.63 o                         
  -5   2   3        219.71        230.94         5.55 o                         
  -4   2   3         25.18         24.18         2.06 o                         
  -3   2   3         63.71         39.52         2.81 o                         
  -2   2   3        976.11       1014.36        21.26 o                         
  -1   2   3       1032.75       1020.88        24.36 o                         
   0   2   3      10445.21       9635.01       162.30 o                         
   1   2   3        137.32        137.78         3.55 o                         
   2   2   3       2973.78       3095.28        48.38 o                         
   3   2   3       1408.66       1637.51        21.55 o                         
   4   2   3          2.54          2.09         0.96 o                         
   5   2   3        157.85        186.98         4.09 o                         
   6   2   3          2.46          1.97         1.65 o                         
   7   2   3         29.27         36.77         2.53 o                         
   8   2   3        383.82        241.16       102.19 o                         
  -8   3   3         14.74          6.34         5.09 o                         
  -7   3   3         84.45         90.27         4.56 o                         
  -6   3   3       2956.95       3145.91        43.87 o                         
  -5   3   3         24.18         21.53         2.11 o                         
  -4   3   3          6.86          1.59         1.20 o                         
  -3   3   3       3656.85       3744.51        46.95 o                         
  -2   3   3        961.16       1000.71        19.49 o                         
  -1   3   3        310.31        303.80         6.93 o                         
   0   3   3        617.88        595.19        12.03 o                         
   1   3   3          4.80          3.11         0.78 o                         
   2   3   3         95.16        101.30         3.10 o                         
   3   3   3        864.68        957.67        11.56 o                         
   4   3   3          2.10          2.61         1.01 o                         
   5   3   3        240.89        247.52         5.14 o                         
   6   3   3          0.97          0.15         1.81 o                         
   7   3   3         12.39         12.75         1.81 o                         
  -8   4   3        159.74        118.55         7.94 o                         
  -7   4   3         79.70         84.73         4.26 o                         
  -6   4   3         21.93         19.90         3.48 o                         
  -5   4   3         84.71         87.94         3.72 o                         
  -4   4   3         16.08         19.76         1.66 o                         
  -3   4   3      12685.31      13551.83       159.86 o                         
  -2   4   3        610.08        622.24        13.38 o                         
  -1   4   3        153.93        139.27         4.79 o                         
   0   4   3        483.42        461.02        10.13 o                         
   1   4   3         15.30         29.06         1.54 o                         
   2   4   3        720.21        728.12        11.74 o                         
   3   4   3        309.12        333.00         5.43 o                         
   4   4   3         20.70         19.49         1.65 o                         
   5   4   3       3042.18       2941.98        30.85 o                         
   6   4   3          0.11         -0.15         1.79 o                         
   7   4   3          2.52          2.11         1.56 o                         
  -7   5   3         25.65         20.17         2.30 o                         
  -6   5   3         31.73         22.92         2.91 o                         
  -5   5   3        246.44        251.68         5.56 o                         
  -4   5   3         63.18         56.40         2.64 o                         
  -3   5   3        835.40        879.65        12.70 o                         
  -2   5   3        194.85        167.71         3.92 o                         
  -1   5   3        196.85        210.38         6.14 o                         
   0   5   3        123.58        138.13         5.34 o                         
   1   5   3      16339.74      15551.03       243.44 o                         
   2   5   3        572.71        592.58         7.94 o                         
   3   5   3         15.26         14.45         1.34 o                         
   4   5   3        168.17        181.29         4.26 o                         
   5   5   3        435.53        405.77         7.13 o                         
   6   5   3         69.26         64.90         3.24 o                         
   7   5   3          0.01         -1.14         1.59 o                         
  -7   6   3          1.22          2.81         1.81 o                         
  -6   6   3         21.08         16.89         2.30 o                         
  -5   6   3          1.16          3.07         1.41 o                         
  -4   6   3         77.21         78.62         2.96 o                         
  -3   6   3       1540.06       1670.67        18.17 o                         
  -2   6   3         28.30         20.28         1.66 o                         
  -1   6   3         28.40         21.73         1.46 o                         
   0   6   3       1035.05       1050.55        15.40 o                         
   1   6   3        732.66        705.86        10.27 o                         
   2   6   3         68.28         83.07         2.78 o                         
   3   6   3          2.20          3.04         1.20 o                         
   4   6   3        525.76        549.80         8.63 o                         
   5   6   3        122.27         71.41         2.70 o                         
   6   6   3         52.24         68.60         3.15 o                         
   7   6   3         16.60         13.95         2.54 o                         
  -7   7   3         55.22         53.84         4.75 o                         
  -6   7   3          1.04          0.42         1.59 o                         
  -5   7   3         40.99         36.22         2.87 o                         
  -4   7   3        180.50        178.17         4.39 o                         
  -3   7   3       2853.80       3000.95        32.34 o                         
  -2   7   3         50.36         47.44         2.08 o                         
  -1   7   3        463.12        448.31         7.58 o                         
   0   7   3         40.67         50.78         2.26 o                         
   1   7   3        233.95        218.63         4.37 o                         
   2   7   3          7.23          2.34         1.16 o                         
   3   7   3        517.44        531.56         8.13 o                         
   4   7   3        125.48        146.15         4.41 o                         
   5   7   3          6.79          7.51         1.90 o                         
   6   7   3          3.48          6.04         1.66 o                         
   7   7   3          0.87          0.89         2.14 o                         
  -7   8   3          7.30          3.04         2.55 o                         
  -6   8   3        171.39        145.64         4.94 o                         
  -5   8   3         20.95         23.90         2.67 o                         
  -4   8   3         13.59         15.98         1.69 o                         
  -3   8   3        195.08        191.80         4.68 o                         
  -2   8   3        118.91        115.97         4.23 o                         
  -1   8   3        251.74        279.53         5.91 o                         
   0   8   3        130.84        120.44         3.19 o                         
   1   8   3         65.22         58.37         2.33 o                         
   2   8   3        424.39        453.40         8.08 o                         
   3   8   3        603.30        586.92         8.87 o                         
   4   8   3        212.84        200.00         5.02 o                         
   5   8   3          6.45          2.58         1.77 o                         
   6   8   3         23.19         18.63         2.11 o                         
  -6   9   3          0.11         -0.69         1.83 o                         
  -5   9   3         11.50          9.30         1.85 o                         
  -4   9   3        115.70        122.38         4.78 o                         
  -3   9   3        131.39        131.83         3.90 o                         
  -2   9   3         16.89         16.12         1.78 o                         
  -1   9   3         17.23         17.05         1.71 o                         
   0   9   3          7.64          5.63         1.40 o                         
   1   9   3         32.91         28.43         2.09 o                         
   2   9   3         19.88         23.84         1.96 o                         
   3   9   3        777.25        741.17        11.69 o                         
   4   9   3        176.49        186.64         5.34 o                         
   5   9   3          3.00          3.38         1.54 o                         
   6   9   3          1.04         -0.21         1.63 o                         
  -6  10   3        621.27        545.98        20.49 o                         
  -5  10   3         85.02         85.78         4.06 o                         
  -4  10   3         10.98         14.11         1.98 o                         
  -3  10   3          8.48         10.17         2.12 o                         
  -2  10   3        127.62        121.44         3.76 o                         
  -1  10   3        197.11        199.89         4.95 o                         
   0  10   3        750.20        744.59        11.65 o                         
   1  10   3         35.16         37.96         2.36 o                         
   2  10   3       1102.77       1105.16        16.22 o                         
   3  10   3       1213.23       1267.26        19.80 o                         
   4  10   3         29.91         29.81         2.60 o                         
   5  10   3         57.82         67.73         4.08 o                         
   6  10   3          5.19          5.19         3.69 o                         
  -5  11   3         17.38         18.95         2.86 o                         
  -4  11   3        135.94        123.53         4.66 o                         
  -3  11   3        356.37        375.84         8.78 o                         
  -2  11   3         77.40         78.07         3.90 o                         
  -1  11   3        278.65        256.53         6.09 o                         
   0  11   3        287.81        279.83         7.21 o                         
   1  11   3          0.09          0.53         1.52 o                         
   2  11   3         36.07         37.00         2.93 o                         
   3  11   3         10.13          9.85         1.94 o                         
   4  11   3         49.92         57.51         3.47 o                         
   5  11   3          0.17         -0.82         2.35 o                         
  -5  12   3         41.75         33.03         4.26 o                         
  -4  12   3         20.22         15.81         2.18 o                         
  -3  12   3          0.07          1.15         1.60 o                         
  -2  12   3          3.41          3.16         1.84 o                         
  -1  12   3        234.56        234.89         6.50 o                         
   0  12   3        521.80        555.28        11.88 o                         
   1  12   3         46.77         53.45         3.17 o                         
   2  12   3         23.47         18.41         2.29 o                         
   3  12   3        177.31        176.65         5.21 o                         
   4  12   3          0.40         -1.73         1.85 o                         
  -4  13   3          8.34          3.90         2.88 o                         
  -3  13   3         15.51         14.07         2.37 o                         
  -2  13   3          2.40          5.51         1.73 o                         
  -1  13   3          3.61          3.89         1.78 o                         
   0  13   3        290.75        300.28         7.78 o                         
   1  13   3        132.07        158.03         5.49 o                         
   2  13   3         15.23         18.78         2.21 o                         
   3  13   3          5.89          9.79         2.19 o                         
  -3  14   3        121.29        114.75         9.95 o                         
  -2  14   3         62.39         68.49         5.03 o                         
  -1  14   3        135.16        149.36         5.04 o                         
   0  14   3          1.66          4.02         1.74 o                         
   1  14   3          3.78          5.45         2.14 o                         
   2  14   3         29.13         31.58         3.76 o                         
   0  15   3         15.88         12.30         5.41 o                         
  -8   0   4         26.02         18.64         8.00 o                         
  -6   0   4        145.17        163.47         6.99 o                         
  -4   0   4         10.13         14.31         2.68 o                         
  -2   0   4        321.63        368.48        14.04 o                         
   0   0   4      35665.71      31837.32       832.21 o                         
   2   0   4        151.38        158.41         6.31 o                         
   4   0   4        741.34        741.37        12.31 o                         
   6   0   4         97.67         91.12         4.69 o                         
   8   0   4       1032.13        565.60       217.29 o                         
  -8   1   4         68.26         74.82         7.35 o                         
  -7   1   4         38.83         38.06         2.99 o                         
  -6   1   4        267.30        276.03         7.04 o                         
  -5   1   4        892.15        988.36        17.00 o                         
  -4   1   4         35.39         42.83         2.73 o                         
  -3   1   4          0.00          2.29         1.26 o                         
  -2   1   4        111.17        127.54         5.45 o                         
  -1   1   4       3847.42       3671.80        72.30 o                         
   0   1   4      19895.71      17976.64       300.83 o                         
   1   1   4        326.38        297.36         6.10 o                         
   2   1   4        532.77        560.42        12.18 o                         
   3   1   4         16.55         13.37         1.12 o                         
   4   1   4         10.13          7.53         1.13 o                         
   5   1   4         99.36        103.31         3.20 o                         
   6   1   4          3.99          3.34         1.49 o                         
   7   1   4         11.21         12.65         1.55 o                         
   8   1   4         16.36          7.43         6.43 o                         
  -8   2   4         53.31         53.96         6.06 o                         
  -7   2   4         12.08         14.75         2.33 o                         
  -6   2   4        403.26        387.62         8.63 o                         
  -5   2   4        270.57        299.72         6.49 o                         
  -4   2   4         23.12         21.04         1.95 o                         
  -3   2   4        292.10        311.94         7.04 o                         
  -2   2   4        545.37        572.86        12.10 o                         
  -1   2   4       1474.46       1390.68        25.64 o                         
   0   2   4        291.49        264.83         5.52 o                         
   1   2   4        170.57        156.21         3.51 o                         
   2   2   4       4028.04       4191.44        67.41 o                         
   3   2   4        292.06        344.96         5.83 o                         
   4   2   4         10.73          9.35         1.05 o                         
   5   2   4         49.31         55.33         2.28 o                         
   6   2   4         15.56         13.34         1.78 o                         
   7   2   4        318.91        338.34         6.89 o                         
   8   2   4         54.61         32.23         7.03 o                         
  -8   3   4         17.26         14.82         4.98 o                         
  -7   3   4        208.92        202.97         6.90 o                         
  -6   3   4       1158.24       1207.17        20.93 o                         
  -5   3   4          0.08          0.61         1.46 o                         
  -4   3   4          0.11          0.34         1.12 o                         
  -3   3   4         16.60         14.97         1.45 o                         
  -2   3   4       2192.14       2467.35        46.41 o                         
  -1   3   4       1078.40       1067.51        24.78 o                         
   0   3   4        931.90        897.59        14.87 o                         
   1   3   4        917.09        915.63        14.93 o                         
   2   3   4        208.66        199.25         5.28 o                         
   3   3   4        823.63        910.85        10.95 o                         
   4   3   4         73.76         78.86         2.43 o                         
   5   3   4         44.62         46.17         2.24 o                         
   6   3   4        179.08        185.32         4.74 o                         
   7   3   4        180.51        194.60         5.35 o                         
  -7   4   4        420.91        410.90        10.66 o                         
  -6   4   4        499.60        520.96        11.98 o                         
  -5   4   4        418.98        414.55         7.54 o                         
  -4   4   4         59.42         64.97         2.61 o                         
  -3   4   4          0.40          1.43         1.20 o                         
  -2   4   4        544.70        652.94        14.03 o                         
  -1   4   4        205.37        214.22         5.08 o                         
   0   4   4        142.25        137.72         3.65 o                         
   1   4   4       2174.72       2053.90        32.28 o                         
   2   4   4      29955.26      30418.77       325.12 o                         
   3   4   4        152.32        147.09         3.67 o                         
   4   4   4         35.78         37.19         2.04 o                         
   5   4   4         45.00         36.94         2.07 o                         
   6   4   4          1.76          2.77         1.65 o                         
   7   4   4        115.44        127.12         4.58 o                         
  -7   5   4         23.55         18.39         2.33 o                         
  -6   5   4        304.68        298.51         8.03 o                         
  -5   5   4         11.30         12.03         1.67 o                         
  -4   5   4         97.08         97.04         3.36 o                         
  -3   5   4        365.44        340.59         6.52 o                         
  -2   5   4       1555.83       1528.48        20.28 o                         
  -1   5   4          1.64          5.00         1.15 o                         
   0   5   4        539.73        555.03        11.03 o                         
   1   5   4        102.00        129.76         3.62 o                         
   2   5   4       1273.15       1296.50        15.02 o                         
   3   5   4         15.38         16.37         1.39 o                         
   4   5   4         83.52         83.27         3.06 o                         
   5   5   4         43.72         49.76         2.39 o                         
   6   5   4        180.22        238.21         6.61 o                         
   7   5   4         97.30         88.15         3.99 o                         
  -7   6   4          4.34          4.73         2.23 o                         
  -6   6   4        254.82        259.91         7.57 o                         
  -5   6   4         84.65         80.18         3.17 o                         
  -4   6   4       2112.46       2241.42        24.98 o                         
  -3   6   4       1978.76       2078.72        21.46 o                         
  -2   6   4        287.13        280.22         5.49 o                         
  -1   6   4        641.92        666.10         9.31 o                         
   0   6   4         91.76         79.33         2.62 o                         
   1   6   4         72.88         79.65         2.54 o                         
   2   6   4        795.35        837.69        11.29 o                         
   3   6   4         32.47         33.87         1.89 o                         
   4   6   4         13.64         16.72         1.74 o                         
   5   6   4        163.15        100.23         3.38 o                         
   6   6   4         11.48         13.00         1.73 o                         
   7   6   4          2.23          3.00         1.91 o                         
  -7   7   4          5.76          2.80         4.17 o                         
  -6   7   4         78.99         81.66         3.94 o                         
  -5   7   4         58.92         68.12         3.55 o                         
  -4   7   4        113.89        116.15         3.33 o                         
  -3   7   4        842.22        900.74        12.27 o                         
  -2   7   4         33.81         29.87         1.75 o                         
  -1   7   4        143.33        155.62         3.61 o                         
   0   7   4        192.24        147.02         3.75 o                         
   1   7   4          0.16          0.80         1.03 o                         
   2   7   4        637.11        613.58         9.11 o                         
   3   7   4         22.78         21.48         1.91 o                         
   4   7   4         33.05         20.60         1.86 o                         
   5   7   4          4.18          2.13         1.64 o                         
   6   7   4          0.09          1.25         1.35 o                         
   7   7   4          5.68          3.49         2.59 o                         
  -7   8   4         54.35         38.25         8.91 o                         
  -6   8   4         39.56         43.65         2.94 o                         
  -5   8   4        163.60        167.65         7.60 o                         
  -4   8   4        329.15        317.68         6.52 o                         
  -3   8   4        425.71        423.51         7.40 o                         
  -2   8   4        193.66        185.07         4.97 o                         
  -1   8   4        791.94        841.28        11.21 o                         
   0   8   4       1299.49       1202.62        14.79 o                         
   1   8   4         33.93         29.70         1.97 o                         
   2   8   4       1160.46       1150.62        15.27 o                         
   3   8   4          1.82          0.18         1.41 o                         
   4   8   4        811.72        796.12        12.64 o                         
   5   8   4         49.43         64.33         3.26 o                         
   6   8   4         35.34         31.58         2.20 o                         
  -6   9   4        364.45        378.82         9.36 o                         
  -5   9   4        331.34        359.52         9.04 o                         
  -4   9   4        350.48        335.35         9.88 o                         
  -3   9   4          4.14          3.88         1.50 o                         
  -2   9   4        350.11        345.32         6.74 o                         
  -1   9   4         58.35         52.00         2.60 o                         
   0   9   4         77.53         66.68         2.70 o                         
   1   9   4        913.09        925.79        13.17 o                         
   2   9   4        480.01        468.15         8.15 o                         
   3   9   4         13.32          9.94         1.62 o                         
   4   9   4       1236.75       1280.72        19.90 o                         
   5   9   4          4.23          2.58         1.51 o                         
   6   9   4          0.03          0.50         1.74 o                         
  -6  10   4        169.47        129.29         7.34 o                         
  -5  10   4         44.35         41.35         2.71 o                         
  -4  10   4         93.20         89.91         4.11 o                         
  -3  10   4        872.51        934.66        16.55 o                         
  -2  10   4         36.28         32.16         2.16 o                         
  -1  10   4        691.32        644.18        10.21 o                         
   0  10   4         83.01         86.18         3.21 o                         
   1  10   4         37.94         34.16         2.32 o                         
   2  10   4        174.24        183.33         4.91 o                         
   3  10   4         72.04         82.47         3.85 o                         
   4  10   4        191.93        207.02         6.10 o                         
   5  10   4         60.87         62.15         3.14 o                         
  -5  11   4         13.01          8.63         2.58 o                         
  -4  11   4         22.48         28.17         2.80 o                         
  -3  11   4        163.58        168.07         5.63 o                         
  -2  11   4         74.74         76.34         4.23 o                         
  -1  11   4        230.67        218.05         6.16 o                         
   0  11   4         10.58         10.42         1.79 o                         
   1  11   4         49.40         47.39         3.17 o                         
   2  11   4         64.40         64.99         3.96 o                         
   3  11   4        161.31        150.53         4.86 o                         
   4  11   4         29.35         32.43         2.52 o                         
   5  11   4         21.35         19.98         3.11 o                         
  -5  12   4         44.33         43.97         8.30 o                         
  -4  12   4          0.46          0.61         1.75 o                         
  -3  12   4        138.63        149.69         5.21 o                         
  -2  12   4         60.41         66.89         3.69 o                         
  -1  12   4        104.75         90.34         4.46 o                         
   0  12   4         28.26         22.75         2.67 o                         
   1  12   4         15.34         16.86         2.38 o                         
   2  12   4         95.51        102.42         4.67 o                         
   3  12   4          4.29          5.14         1.59 o                         
   4  12   4         31.88         35.20         3.31 o                         
  -4  13   4         89.65         84.84        10.89 o                         
  -3  13   4          2.69          4.27         1.94 o                         
  -2  13   4         74.15         77.78         3.64 o                         
  -1  13   4          0.27          2.03         1.92 o                         
   0  13   4         18.91         19.93         2.26 o                         
   1  13   4        254.99        274.56         7.44 o                         
   2  13   4          1.46          1.61         1.58 o                         
   3  13   4         63.62         72.23         3.96 o                         
  -2  14   4        116.44        121.91        12.66 o                         
  -1  14   4        369.46        418.42         9.61 o                         
   0  14   4         51.51         64.81         3.27 o                         
   1  14   4         23.83         20.59         2.89 o                         
   2  14   4        150.24        145.36        10.29 o                         
  -7   0   5         33.63         33.20         4.00 o                         
  -5   0   5        411.08        452.00        16.62 o                         
  -3   0   5         21.02         13.53         2.15 o                         
  -1   0   5       2607.82       2333.15       107.23 o                         
   1   0   5       3003.50       3025.14        63.09 o                         
   3   0   5         78.89         71.44         2.97 o                         
   5   0   5      31444.54      32775.25       419.96 o                         
   7   0   5          1.04          0.91         1.99 o                         
  -8   1   5        162.46        155.16         8.89 o                         
  -7   1   5          4.19          3.38         1.89 o                         
  -6   1   5        158.18        169.31         4.87 o                         
  -5   1   5         43.35         47.66         2.77 o                         
  -4   1   5          7.97          9.24         1.67 o                         
  -3   1   5         12.00          7.15         1.39 o                         
  -2   1   5         18.42         13.42         1.60 o                         
  -1   1   5       1702.97       1661.40        31.73 o                         
   0   1   5        147.94        128.00         3.75 o                         
   1   1   5      13185.95      12858.55       216.76 o                         
   2   1   5       1738.01       1715.74        28.83 o                         
   3   1   5         11.91         16.39         1.19 o                         
   4   1   5        229.30        218.58         4.07 o                         
   5   1   5       3890.62       4089.34        40.48 o                         
   6   1   5          0.00         -1.62         1.62 o                         
   7   1   5         17.23         19.32         1.75 o                         
  -8   2   5        353.28        313.20        18.37 o                         
  -7   2   5        112.47        114.92         4.77 o                         
  -6   2   5        555.34        601.90        11.28 o                         
  -5   2   5        393.54        434.24         7.96 o                         
  -4   2   5         11.47          9.45         1.46 o                         
  -3   2   5        401.97        459.17         8.93 o                         
  -2   2   5         97.00        115.89         4.23 o                         
  -1   2   5        517.20        492.54         9.88 o                         
   0   2   5         84.90         70.13         2.96 o                         
   1   2   5       6829.25       6462.09        98.42 o                         
   2   2   5       1053.37       1101.87        18.90 o                         
   3   2   5        386.38        364.03         5.92 o                         
   4   2   5          6.42          4.36         1.09 o                         
   5   2   5        134.91        139.98         3.55 o                         
   6   2   5          3.25          2.29         1.59 o                         
   7   2   5        290.23        313.83         6.58 o                         
  -8   3   5         62.33         53.85         6.17 o                         
  -7   3   5          0.06         -0.03         1.66 o                         
  -6   3   5         47.09         51.47         3.21 o                         
  -5   3   5        968.26       1024.50        15.33 o                         
  -4   3   5         60.12         59.42         2.59 o                         
  -3   3   5        194.31        211.64         5.19 o                         
  -2   3   5        875.07        866.06        18.26 o                         
  -1   3   5       6137.53       5926.67       103.88 o                         
   0   3   5        251.86        245.30         4.83 o                         
   1   3   5        898.75        870.37        14.86 o                         
   2   3   5        865.50        878.91        15.13 o                         
   3   3   5       3582.04       4005.20        40.88 o                         
   4   3   5        152.92        165.83         3.68 o                         
   5   3   5          3.83          3.70         1.28 o                         
   6   3   5         23.25         20.83         2.04 o                         
   7   3   5        136.41        147.49         4.15 o                         
  -7   4   5          0.46         -0.18         1.61 o                         
  -6   4   5       2439.37       2500.13        39.50 o                         
  -5   4   5        200.55        192.00         4.79 o                         
  -4   4   5        162.53        163.26         4.09 o                         
  -3   4   5        503.66        511.57         8.51 o                         
  -2   4   5        124.25        108.13         3.65 o                         
  -1   4   5       7261.65       7037.84       131.55 o                         
   0   4   5        114.28        123.47         3.33 o                         
   1   4   5         88.84         79.00         3.05 o                         
   2   4   5         87.37         96.58         2.73 o                         
   3   4   5        209.39        241.56         4.65 o                         
   4   4   5        114.33        111.40         3.12 o                         
   5   4   5          0.00          0.76         1.14 o                         
   6   4   5         10.60         11.73         1.70 o                         
   7   4   5        263.60        305.95         8.06 o                         
  -7   5   5          8.00         11.74         2.05 o                         
  -6   5   5        555.28        550.95        12.33 o                         
  -5   5   5          0.30          1.32         1.52 o                         
  -4   5   5        956.02       1009.09        13.42 o                         
  -3   5   5         46.76         47.60         2.15 o                         
  -2   5   5       1031.66       1110.14        15.73 o                         
  -1   5   5       5833.08       5996.79        82.04 o                         
   0   5   5         17.09         18.46         1.35 o                         
   1   5   5          3.18          0.87         0.87 o                         
   2   5   5       2651.45       2672.39        30.36 o                         
   3   5   5        390.27        341.19         5.76 o                         
   4   5   5        672.81        702.53        10.04 o                         
   5   5   5        116.45         89.79         2.98 o                         
   6   5   5         88.08         89.46         3.34 o                         
   7   5   5         79.68         77.43         5.56 o                         
  -7   6   5          0.06         -0.41         2.62 o                         
  -6   6   5        202.34        194.78         6.30 o                         
  -5   6   5          2.12          0.73         1.52 o                         
  -4   6   5         14.98         18.42         1.72 o                         
  -3   6   5        157.98        157.12         3.62 o                         
  -2   6   5         94.90         94.03         3.00 o                         
  -1   6   5       1832.45       1870.85        22.92 o                         
   0   6   5         53.63         49.45         2.54 o                         
   1   6   5          7.60          7.86         1.11 o                         
   2   6   5          5.06          7.11         1.18 o                         
   3   6   5        146.60        121.09         3.44 o                         
   4   6   5        178.32        193.31         4.38 o                         
   5   6   5         47.90         30.28         2.33 o                         
   6   6   5          3.04          4.08         1.41 o                         
   7   6   5         30.53         23.85         3.08 o                         
  -7   7   5         31.81         23.95         5.40 o                         
  -6   7   5        139.59        122.74         4.87 o                         
  -5   7   5        186.63        187.87         6.05 o                         
  -4   7   5        700.48        719.05        11.32 o                         
  -3   7   5       7041.71       7222.46        76.89 o                         
  -2   7   5        116.52        119.67         3.38 o                         
  -1   7   5        416.92        392.00         6.13 o                         
   0   7   5          0.60          1.55         1.31 o                         
   1   7   5        267.04        247.93         4.53 o                         
   2   7   5         63.92         68.15         2.81 o                         
   3   7   5         10.78          6.92         1.57 o                         
   4   7   5         55.41         40.91         2.23 o                         
   5   7   5          0.48          3.64         1.69 o                         
   6   7   5         46.42         55.88         2.91 o                         
  -6   8   5         54.12         62.91         3.31 o                         
  -5   8   5         26.08         26.57         2.71 o                         
  -4   8   5       3673.90       3815.85        47.85 o                         
  -3   8   5       2024.12       2002.28        24.88 o                         
  -2   8   5        376.32        349.05         6.66 o                         
  -1   8   5        187.58        186.38         4.48 o                         
   0   8   5          6.87          6.44         1.42 o                         
   1   8   5        584.23        585.67         8.76 o                         
   2   8   5        771.35        768.15        11.34 o                         
   3   8   5          1.10         -0.38         1.32 o                         
   4   8   5         38.98         47.89         2.63 o                         
   5   8   5        254.96        362.83         7.75 o                         
   6   8   5         77.70         78.05         3.10 o                         
  -6   9   5        397.90        398.40         9.51 o                         
  -5   9   5         57.07         61.68         3.24 o                         
  -4   9   5         25.24         22.01         2.56 o                         
  -3   9   5         74.05         77.13         3.13 o                         
  -2   9   5        174.83        175.46         4.65 o                         
  -1   9   5          1.80          2.73         1.60 o                         
   0   9   5        171.30        145.25         4.01 o                         
   1   9   5        509.20        489.47         9.26 o                         
   2   9   5          6.57          4.02         1.59 o                         
   3   9   5        121.07        126.79         4.00 o                         
   4   9   5         32.06         36.25         2.64 o                         
   5   9   5          2.37          4.34         1.35 o                         
   6   9   5          3.73         -0.69         2.32 o                         
  -6  10   5         66.54         54.19         8.89 o                         
  -5  10   5        113.74        109.70         4.40 o                         
  -4  10   5        233.28        233.74         7.01 o                         
  -3  10   5        573.92        571.74        11.81 o                         
  -2  10   5        218.37        210.47         5.61 o                         
  -1  10   5       1611.25       1534.66        20.00 o                         
   0  10   5        362.39        343.61         6.99 o                         
   1  10   5         35.13         36.22         2.30 o                         
   2  10   5       1469.78       1472.27        21.16 o                         
   3  10   5         65.41         65.55         3.56 o                         
   4  10   5         29.80         32.73         2.35 o                         
   5  10   5         84.81         74.72         4.32 o                         
  -5  11   5         21.67         26.15         4.11 o                         
  -4  11   5         34.58         30.86         2.51 o                         
  -3  11   5         79.08         86.52         4.30 o                         
  -2  11   5          0.80          1.22         2.01 o                         
  -1  11   5        119.55        115.44         4.75 o                         
   0  11   5         64.91         55.64         3.62 o                         
   1  11   5          2.72          3.37         2.18 o                         
   2  11   5         18.25         17.11         2.43 o                         
   3  11   5         64.71         65.83         3.22 o                         
   4  11   5        190.62        222.80         6.24 o                         
   5  11   5          4.30          6.61         2.28 o                         
  -4  12   5        115.80        128.42         4.77 o                         
  -3  12   5         32.83         27.64         2.43 o                         
  -2  12   5         84.14         99.09         4.52 o                         
  -1  12   5        750.92        740.49        15.10 o                         
   0  12   5        158.29        160.61         5.28 o                         
   1  12   5         74.68         85.62         4.09 o                         
   2  12   5        363.53        385.31         9.56 o                         
   3  12   5          1.72         -0.29         1.50 o                         
   4  12   5         19.23         25.07         2.46 o                         
  -3  13   5          5.22          3.31         2.46 o                         
  -2  13   5        519.61        553.93        11.60 o                         
  -1  13   5        408.36        440.16        11.71 o                         
   0  13   5        358.98        393.88         9.67 o                         
   1  13   5          2.82          1.86         1.80 o                         
   2  13   5        405.83        436.20         9.31 o                         
   3  13   5          0.00          0.58         1.84 o                         
  -2  14   5         72.81         55.42         5.57 o                         
  -1  14   5        485.49        496.76        17.11 o                         
   0  14   5        638.28        669.52        13.74 o                         
   1  14   5         57.55         58.23         7.50 o                         
   2  14   5          8.77         20.52         5.09 o                         
  -8   0   6         60.34         43.41         7.12 o                         
  -6   0   6        356.22        359.89        10.74 o                         
  -4   0   6         58.79         57.01         4.02 o                         
  -2   0   6        306.10        364.91        18.94 o                         
   0   0   6        885.99        859.65        22.86 o                         
   2   0   6       9850.83       9619.78       200.88 o                         
   4   0   6        160.30        152.51         4.61 o                         
   6   0   6         85.96         83.70         4.41 o                         
  -8   1   6          2.26         -0.73         2.48 o                         
  -7   1   6       1024.79       1125.62        26.13 o                         
  -6   1   6         86.27         85.26         3.71 o                         
  -5   1   6         23.61         22.11         2.00 o                         
  -4   1   6          0.06          3.44         1.50 o                         
  -3   1   6        319.70        330.08         7.44 o                         
  -2   1   6       4502.08       4805.53       101.63 o                         
  -1   1   6       2987.38       2964.42        62.27 o                         
   0   1   6       1064.89       1007.41        22.97 o                         
   1   1   6        554.42        537.13         9.03 o                         
   2   1   6       2357.01       2261.71        35.94 o                         
   3   1   6          7.89          6.44         1.12 o                         
   4   1   6          3.59          3.18         1.06 o                         
   5   1   6          1.98          2.96         1.25 o                         
   6   1   6         45.32         47.45         2.58 o                         
   7   1   6          0.01          0.19         1.30 o                         
  -8   2   6         22.99         26.73         4.97 o                         
  -7   2   6          3.31          2.69         1.85 o                         
  -6   2   6        633.64        620.12        12.05 o                         
  -5   2   6        238.83        249.79         5.80 o                         
  -4   2   6         14.77         18.82         1.74 o                         
  -3   2   6          5.68          3.56         1.24 o                         
  -2   2   6       3757.25       3779.34        76.47 o                         
  -1   2   6       5652.02       5687.01       101.39 o                         
   0   2   6       4737.06       4481.13        79.60 o                         
   1   2   6          4.87          4.54         0.96 o                         
   2   2   6        321.40        340.16         7.95 o                         
   3   2   6          0.81          3.32         1.11 o                         
   4   2   6          3.31          1.52         1.21 o                         
   5   2   6        788.22        781.72        10.31 o                         
   6   2   6         18.16         19.80         2.04 o                         
   7   2   6        406.55        439.21        10.61 o                         
  -7   3   6        610.27        609.61        13.31 o                         
  -6   3   6        798.23        812.50        15.41 o                         
  -5   3   6        387.69        386.78         7.37 o                         
  -4   3   6         34.02         37.02         2.08 o                         
  -3   3   6        465.94        473.30         8.98 o                         
  -2   3   6        636.30        622.83        13.92 o                         
  -1   3   6         95.67         68.98         2.61 o                         
   0   3   6       1505.19       1440.86        26.06 o                         
   1   3   6       1591.97       1527.49        26.02 o                         
   2   3   6         16.19         14.81         1.18 o                         
   3   3   6       1454.82       1617.34        18.08 o                         
   4   3   6        413.53        438.77         7.12 o                         
   5   3   6          1.80          1.08         1.09 o                         
   6   3   6          4.65          5.81         1.73 o                         
   7   3   6        259.51        274.47         6.98 o                         
  -7   4   6         37.50         30.98         2.54 o                         
  -6   4   6         14.85         17.47         2.53 o                         
  -5   4   6        450.83        453.75         8.12 o                         
  -4   4   6        140.41        152.02         4.18 o                         
  -3   4   6        120.37        109.25         3.61 o                         
  -2   4   6         19.17         23.17         1.68 o                         
  -1   4   6      18272.47      18842.89       314.83 o                         
   0   4   6         36.77         35.01         2.25 o                         
   1   4   6         47.87         29.49         2.00 o                         
   2   4   6        606.27        609.76         8.66 o                         
   3   4   6        538.64        541.91         7.69 o                         
   4   4   6        191.13        220.91         4.49 o                         
   5   4   6          1.36          1.13         1.18 o                         
   6   4   6          3.04          2.59         1.39 o                         
   7   4   6          2.18         -1.51         1.51 o                         
  -7   5   6         40.15         31.80         2.54 o                         
  -6   5   6         97.93         97.22         4.19 o                         
  -5   5   6        178.59        183.94         5.04 o                         
  -4   5   6        136.01        143.03         4.37 o                         
  -3   5   6        180.02        174.51         4.02 o                         
  -2   5   6         29.44         36.76         1.94 o                         
  -1   5   6        304.72        367.99         6.51 o                         
   0   5   6         20.84         17.80         1.52 o                         
   1   5   6         18.60         13.43         1.30 o                         
   2   5   6         82.25         79.27         2.63 o                         
   3   5   6          2.66          4.22         1.21 o                         
   4   5   6        139.76        169.51         4.18 o                         
   5   5   6         64.58         76.40         2.92 o                         
   6   5   6          0.12         -0.34         1.43 o                         
   7   5   6        132.29        129.57         5.91 o                         
  -7   6   6          0.65          0.62         2.56 o                         
  -6   6   6        138.00        155.46         6.69 o                         
  -5   6   6        233.96        225.78         5.96 o                         
  -4   6   6       2312.08       2402.45        29.12 o                         
  -3   6   6       1583.31       1630.60        19.25 o                         
  -2   6   6        243.46        229.15         5.12 o                         
  -1   6   6         99.78        118.33         3.32 o                         
   0   6   6        918.78        898.16        12.66 o                         
   1   6   6        112.07        120.41         3.25 o                         
   2   6   6        256.42        239.47         4.52 o                         
   3   6   6          4.95          5.80         1.39 o                         
   4   6   6        125.77        155.75         3.88 o                         
   5   6   6          3.61          3.93         1.68 o                         
   6   6   6          9.11         11.72         1.65 o                         
   7   6   6         10.70          9.67         2.87 o                         
  -7   7   6          2.16          3.38         2.87 o                         
  -6   7   6        251.02        256.75         7.25 o                         
  -5   7   6          6.27          6.77         2.19 o                         
  -4   7   6        764.11        769.27        12.53 o                         
  -3   7   6       2101.09       2194.38        27.66 o                         
  -2   7   6         30.66         26.86         1.95 o                         
  -1   7   6         47.77         44.16         1.88 o                         
   0   7   6        112.30        103.68         2.99 o                         
   1   7   6        292.60        304.92         5.60 o                         
   2   7   6       3413.84       3408.65        38.51 o                         
   3   7   6         19.82         21.00         1.72 o                         
   4   7   6        195.75        193.89         4.78 o                         
   5   7   6          0.17          1.77         1.56 o                         
   6   7   6          0.13         -0.12         1.53 o                         
  -6   8   6         58.17         54.43         3.19 o                         
  -5   8   6        184.81        178.24         7.83 o                         
  -4   8   6         16.00         12.35         1.77 o                         
  -3   8   6         11.46          8.87         1.67 o                         
  -2   8   6         30.02         29.23         2.17 o                         
  -1   8   6          5.97          6.45         1.50 o                         
   0   8   6         20.65         17.17         1.67 o                         
   1   8   6        435.81        432.27         7.57 o                         
   2   8   6       7157.04       7048.01        78.77 o                         
   3   8   6         44.82         44.32         2.31 o                         
   4   8   6          0.68          2.12         1.51 o                         
   5   8   6         23.75         18.58         1.99 o                         
   6   8   6         35.21         31.60         2.61 o                         
  -6   9   6          3.24          3.90         2.35 o                         
  -5   9   6          5.84          4.63         1.69 o                         
  -4   9   6        598.01        604.08        13.64 o                         
  -3   9   6        233.57        230.67         5.77 o                         
  -2   9   6         69.74         67.57         2.84 o                         
  -1   9   6        665.67        607.14         9.52 o                         
   0   9   6        116.96        100.96         3.48 o                         
   1   9   6         26.81         23.74         2.12 o                         
   2   9   6        220.35        220.53         5.29 o                         
   3   9   6          4.63          1.07         1.55 o                         
   4   9   6          0.08          0.18         1.54 o                         
   5   9   6          0.06          1.29         1.56 o                         
   6   9   6        364.99        288.50        26.21 o                         
  -6  10   6        216.97        172.64        16.60 o                         
  -5  10   6         16.58         16.53         1.91 o                         
  -4  10   6        134.67        144.38         5.57 o                         
  -3  10   6         98.81        115.35         4.61 o                         
  -2  10   6        202.93        192.81         5.43 o                         
  -1  10   6        108.58        102.15         3.55 o                         
   0  10   6          5.63          6.06         1.57 o                         
   1  10   6          9.51          9.95         1.75 o                         
   2  10   6       3651.73       3797.45        54.03 o                         
   3  10   6          0.86          1.64         1.78 o                         
   4  10   6        149.03        174.89         5.03 o                         
   5  10   6         12.10         15.75         2.29 o                         
  -5  11   6         16.17         19.43         3.44 o                         
  -4  11   6          0.86          2.14         1.50 o                         
  -3  11   6         40.16         39.61         3.69 o                         
  -2  11   6         68.73         64.75         3.63 o                         
  -1  11   6        255.63        262.18         7.61 o                         
   0  11   6        490.00        456.57        10.76 o                         
   1  11   6         10.69         10.76         2.33 o                         
   2  11   6        224.34        220.20         6.54 o                         
   3  11   6        284.99        265.53         6.43 o                         
   4  11   6         23.28         26.06         2.26 o                         
   5  11   6         15.45          9.86         3.99 o                         
  -4  12   6        144.59        140.80         6.93 o                         
  -3  12   6        119.27        131.26         5.03 o                         
  -2  12   6         23.52         25.54         2.59 o                         
  -1  12   6        312.92        317.60         8.05 o                         
   0  12   6        319.92        339.28         8.47 o                         
   1  12   6         40.85         46.35         3.12 o                         
   2  12   6        185.05        192.98         5.48 o                         
   3  12   6          5.28          2.93         1.45 o                         
   4  12   6         74.04         81.02        10.78 o                         
  -3  13   6          1.59         -0.74         2.49 o                         
  -2  13   6         16.64         19.31         2.36 o                         
  -1  13   6         64.89         66.33         3.36 o                         
   0  13   6        147.43        153.81         5.12 o                         
   1  13   6         95.77        102.11         4.28 o                         
   2  13   6          2.13          2.86         1.60 o                         
   3  13   6        188.01        186.97        14.52 o                         
  -2  14   6          0.00         -2.32         3.09 o                         
  -1  14   6        325.27        334.70        15.30 o                         
   0  14   6        196.21        193.08         6.42 o                         
   1  14   6         55.45         41.78         5.82 o                         
   2  14   6         25.73         21.91        10.69 o                         
  -7   0   7        347.88        371.62        13.71 o                         
  -5   0   7        130.46        130.16         6.41 o                         
  -3   0   7        554.21        528.43        14.76 o                         
  -1   0   7       2256.64       2196.21        83.05 o                         
   1   0   7        184.62        191.45         7.20 o                         
   3   0   7       3553.20       3540.94        53.31 o                         
   5   0   7        316.32        305.65         8.17 o                         
   7   0   7         45.88         50.78         4.07 o                         
  -7   1   7         25.58         25.00         3.64 o                         
  -6   1   7        180.11        178.40         5.93 o                         
  -5   1   7        112.72        111.41         4.23 o                         
  -4   1   7         28.47         29.62         2.03 o                         
  -3   1   7        184.39        161.12         4.77 o                         
  -2   1   7       1532.49       1671.67        43.10 o                         
  -1   1   7         91.50         45.27         2.02 o                         
   0   1   7        988.42        976.82        21.39 o                         
   1   1   7         84.72         71.55         2.18 o                         
   2   1   7        996.60        994.72        14.09 o                         
   3   1   7       2736.83       2763.34        29.50 o                         
   4   1   7        735.32        718.52         9.27 o                         
   5   1   7        337.40        333.59         5.76 o                         
   6   1   7          5.99          4.93         1.63 o                         
   7   1   7         53.67         58.15         3.27 o                         
  -7   2   7        459.53        490.56        13.47 o                         
  -6   2   7       1951.59       2021.61        31.83 o                         
  -5   2   7        100.25         96.40         3.48 o                         
  -4   2   7         33.08         37.23         2.17 o                         
  -3   2   7         15.97         11.94         1.61 o                         
  -2   2   7         44.12         37.62         2.71 o                         
  -1   2   7       9500.23      10249.81       189.83 o                         
   0   2   7         51.49         51.94         2.14 o                         
   1   2   7       1476.34       1502.83        24.50 o                         
   2   2   7        226.01        230.68         4.66 o                         
   3   2   7        681.48        641.34         9.18 o                         
   4   2   7         74.27         71.92         2.88 o                         
   5   2   7        945.25        947.76        12.18 o                         
   6   2   7          0.01         -0.14         1.54 o                         
   7   2   7        343.01        370.91         8.85 o                         
  -7   3   7         54.26         53.20         3.15 o                         
  -6   3   7        111.94        108.67         4.52 o                         
  -5   3   7         13.65         13.74         1.68 o                         
  -4   3   7        690.35        685.86        10.47 o                         
  -3   3   7         84.28         87.39         4.18 o                         
  -2   3   7         11.01         18.11         1.91 o                         
  -1   3   7       4321.62       4584.24        86.15 o                         
   0   3   7         55.14         60.72         2.40 o                         
   1   3   7        691.90        735.32        14.36 o                         
   2   3   7        873.35        867.50        11.04 o                         
   3   3   7         44.65         31.13         1.63 o                         
   4   3   7          6.42          9.29         1.77 o                         
   5   3   7       2356.13       2304.57        25.42 o                         
   6   3   7          0.34          0.86         1.57 o                         
   7   3   7        192.03        203.49         6.18 o                         
  -7   4   7         39.06         42.08         2.88 o                         
  -6   4   7        517.98        520.16        12.18 o                         
  -5   4   7        230.46        218.84         5.56 o                         
  -4   4   7        175.42        186.40         4.86 o                         
  -3   4   7         41.71         39.14         2.40 o                         
  -2   4   7        401.58        432.20         8.52 o                         
  -1   4   7       1862.82       1798.33        28.94 o                         
   0   4   7          0.17          0.52         0.96 o                         
   1   4   7         39.46         28.96         1.67 o                         
   2   4   7       1416.47       1391.39        16.81 o                         
   3   4   7          0.08          0.72         1.02 o                         
   4   4   7        791.63        750.68        10.73 o                         
   5   4   7       1476.49       1423.46        17.78 o                         
   6   4   7        160.34        160.36         4.59 o                         
   7   4   7          6.70          5.94         2.33 o                         
  -7   5   7         84.59         72.40         3.86 o                         
  -6   5   7         27.74         23.17         2.36 o                         
  -5   5   7         14.66         12.57         1.71 o                         
  -4   5   7       1910.23       1972.39        25.78 o                         
  -3   5   7        583.31        581.31         8.75 o                         
  -2   5   7        238.30        248.24         5.67 o                         
  -1   5   7         36.19         50.09         2.26 o                         
   0   5   7       3067.92       3079.40        35.78 o                         
   1   5   7          6.23         10.56         1.43 o                         
   2   5   7       1694.23       1702.65        19.60 o                         
   3   5   7          7.74          6.48         1.38 o                         
   4   5   7        240.99        236.15         4.88 o                         
   5   5   7        106.32         84.81         3.47 o                         
   6   5   7         89.22         95.10         3.47 o                         
   7   5   7          7.16          1.68         2.53 o                         
  -7   6   7          4.45          4.66         2.80 o                         
  -6   6   7          8.41          9.58         2.35 o                         
  -5   6   7         56.66         44.97         3.14 o                         
  -4   6   7       3921.06       4108.92        51.45 o                         
  -3   6   7         89.18        103.47         3.60 o                         
  -2   6   7         12.44          9.71         1.33 o                         
  -1   6   7         19.53         26.65         1.85 o                         
   0   6   7         71.52         62.71         2.51 o                         
   1   6   7        113.57        110.81         3.01 o                         
   2   6   7       1719.77       1762.62        19.03 o                         
   3   6   7         14.27         18.44         1.82 o                         
   4   6   7        129.75        106.72         3.31 o                         
   5   6   7        376.92        321.62         6.81 o                         
   6   6   7          4.85          3.24         1.28 o                         
   7   6   7         21.35         24.74         5.96 o                         
  -7   7   7         41.00         27.93         7.02 o                         
  -6   7   7         60.02         60.80         4.26 o                         
  -5   7   7        397.65        410.46         9.69 o                         
  -4   7   7       1350.94       1359.42        19.55 o                         
  -3   7   7        967.73        962.10        14.21 o                         
  -2   7   7        237.54        221.58         4.83 o                         
  -1   7   7       1229.35       1201.31        14.45 o                         
   0   7   7        171.52        169.31         3.94 o                         
   1   7   7        107.64         89.88         3.06 o                         
   2   7   7       2524.41       2524.55        28.07 o                         
   3   7   7        124.12        130.65         3.52 o                         
   4   7   7        103.05         90.43         3.11 o                         
   5   7   7         79.20         62.18         3.02 o                         
   6   7   7         23.54         22.99         2.10 o                         
  -6   8   7        190.05        190.30         6.15 o                         
  -5   8   7          0.90          3.92         2.07 o                         
  -4   8   7        351.90        359.37         9.02 o                         
  -3   8   7          0.02          2.64         1.49 o                         
  -2   8   7         20.93         29.55         2.25 o                         
  -1   8   7       1397.38       1399.26        17.51 o                         
   0   8   7        332.40        297.08         6.00 o                         
   1   8   7         99.58         90.57         3.54 o                         
   2   8   7       1290.35       1274.25        16.49 o                         
   3   8   7        169.10        160.91         4.13 o                         
   4   8   7        140.44        150.14         4.92 o                         
   5   8   7         16.93         13.20         1.86 o                         
   6   8   7        106.13        104.23         4.73 o                         
  -6   9   7        157.03        128.81        11.41 o                         
  -5   9   7          0.01         -0.28         1.62 o                         
  -4   9   7          0.06          1.74         1.92 o                         
  -3   9   7         17.39         14.21         1.74 o                         
  -2   9   7         91.07         78.61         3.36 o                         
  -1   9   7         95.85        101.21         3.59 o                         
   0   9   7        210.75        199.80         5.38 o                         
   1   9   7         26.34         25.13         2.07 o                         
   2   9   7       1163.61       1148.82        16.13 o                         
   3   9   7         10.13         15.08         2.09 o                         
   4   9   7         42.01         37.02         2.46 o                         
   5   9   7         61.09         60.12         2.87 o                         
   6   9   7          0.43          2.78         5.18 o                         
  -5  10   7         22.78         22.56         2.26 o                         
  -4  10   7         38.71         40.38         2.68 o                         
  -3  10   7        441.21        460.54        10.25 o                         
  -2  10   7        554.44        532.30        12.20 o                         
  -1  10   7        821.09        862.45        13.73 o                         
   0  10   7         20.79         19.75         2.08 o                         
   1  10   7          8.78         10.65         2.02 o                         
   2  10   7         10.60          9.41         2.05 o                         
   3  10   7         40.01         37.73         2.61 o                         
   4  10   7          5.78          5.27         1.63 o                         
   5  10   7         44.31         45.36         4.10 o                         
  -5  11   7        107.25        102.37        14.65 o                         
  -4  11   7          0.00          0.18         1.36 o                         
  -3  11   7         28.30         40.57         3.13 o                         
  -2  11   7        201.29        213.71         6.24 o                         
  -1  11   7        893.05        919.82        16.61 o                         
   0  11   7         40.25         31.28         2.95 o                         
   1  11   7          0.01         -1.10         1.94 o                         
   2  11   7         51.29         49.55         3.11 o                         
   3  11   7          3.26          4.67         1.47 o                         
   4  11   7         18.86         22.32         2.36 o                         
  -4  12   7        745.70        750.28        22.33 o                         
  -3  12   7         56.71         74.15         3.65 o                         
  -2  12   7        203.33        212.96         6.61 o                         
  -1  12   7         62.62         64.42         3.52 o                         
   0  12   7        169.19        163.52         5.60 o                         
   1  12   7        112.11        113.81         4.71 o                         
   2  12   7        157.84        164.83         5.36 o                         
   3  12   7         61.72         65.04         3.54 o                         
   4  12   7         40.74         24.63        14.26 o                         
  -3  13   7         10.73          2.87         3.22 o                         
  -2  13   7         50.32         56.08         4.24 o                         
  -1  13   7        106.39        122.68         4.64 o                         
   0  13   7        813.84        852.18        16.14 o                         
   1  13   7         69.97         67.87         3.80 o                         
   2  13   7         87.65         94.83         4.92 o                         
   3  13   7         71.97         77.96         8.15 o                         
  -2  14   7         78.12         57.61         7.18 o                         
  -1  14   7         95.92         92.53         6.69 o                         
   0  14   7          3.08         -2.73         2.84 o                         
   1  14   7         25.22         20.10         3.44 o                         
  -6   0   8        169.97        159.81         7.01 o                         
  -4   0   8        102.11         88.69         4.56 o                         
  -2   0   8        706.57        629.92        21.68 o                         
   0   0   8       1413.25       1359.02        51.00 o                         
   2   0   8         65.62         72.90         2.97 o                         
   4   0   8       3925.13       4031.33        58.24 o                         
   6   0   8         42.52         40.19         4.35 o                         
  -7   1   8          0.14         -0.96         1.66 o                         
  -6   1   8        238.18        214.57         6.16 o                         
  -5   1   8        392.37        393.29         8.43 o                         
  -4   1   8        293.09        267.84         5.81 o                         
  -3   1   8          6.29          4.15         1.32 o                         
  -2   1   8        523.49        446.22        10.45 o                         
  -1   1   8          3.31         -0.09         1.07 o                         
   0   1   8       2316.67       2225.27        48.36 o                         
   1   1   8         61.87         63.62         3.35 o                         
   2   1   8          1.57          0.79         0.83 o                         
   3   1   8        571.03        538.19         7.79 o                         
   4   1   8         53.42         52.40         2.41 o                         
   5   1   8          2.47          2.16         1.34 o                         
   6   1   8          0.11          2.09         1.73 o                         
   7   1   8         43.84         42.76         3.01 o                         
  -7   2   8         22.47         25.75         2.55 o                         
  -6   2   8        317.27        306.06         8.20 o                         
  -5   2   8        154.60        146.79         4.47 o                         
  -4   2   8       2221.18       2238.17        28.20 o                         
  -3   2   8         56.81         60.02         3.50 o                         
  -2   2   8       2367.37       2309.57        38.55 o                         
  -1   2   8      10295.72      10250.44       197.40 o                         
   0   2   8        996.82        810.55        25.70 o                         
   1   2   8         54.25         46.67         2.35 o                         
   2   2   8        401.35        317.34         5.43 o                         
   3   2   8         77.24         74.04         2.46 o                         
   4   2   8        538.35        519.47         8.06 o                         
   5   2   8        555.06        512.10         8.68 o                         
   6   2   8         16.06         16.49         1.97 o                         
   7   2   8         42.17         51.49         3.19 o                         
  -7   3   8       1002.58       1006.86        17.82 o                         
  -6   3   8        101.80         96.09         4.34 o                         
  -5   3   8         39.38         36.30         2.45 o                         
  -4   3   8        986.90        986.70        13.80 o                         
  -3   3   8        239.41        230.76         6.15 o                         
  -2   3   8        339.57        359.52        11.95 o                         
  -1   3   8       5163.39       5046.80        80.30 o                         
   0   3   8       1642.83       1585.18        27.37 o                         
   1   3   8          2.29          0.89         0.87 o                         
   2   3   8       4084.93       3964.62        42.37 o                         
   3   3   8        302.33        286.80         5.01 o                         
   4   3   8         11.82         10.83         1.78 o                         
   5   3   8        292.30        261.15         5.85 o                         
   6   3   8         43.40         36.35         2.45 o                         
   7   3   8          0.02         -0.37         2.16 o                         
  -7   4   8        410.76        402.94        10.39 o                         
  -6   4   8          8.08          8.31         2.17 o                         
  -5   4   8         15.84         13.45         1.63 o                         
  -4   4   8        273.58        281.29         6.19 o                         
  -3   4   8       1105.58       1106.93        21.64 o                         
  -2   4   8         47.89         56.23         3.47 o                         
  -1   4   8         52.47         56.61         2.42 o                         
   0   4   8        269.25        275.09         5.25 o                         
   1   4   8          1.09          1.37         1.02 o                         
   2   4   8       6546.20       6660.93        69.82 o                         
   3   4   8         63.45         66.21         2.66 o                         
   4   4   8         36.88         31.13         2.01 o                         
   5   4   8          1.02          2.58         1.77 o                         
   6   4   8         15.52         16.01         2.01 o                         
   7   4   8          9.39          7.91         2.55 o                         
  -7   5   8        210.98        199.97        11.63 o                         
  -6   5   8          0.01          0.02         1.70 o                         
  -5   5   8          0.17          2.73         1.46 o                         
  -4   5   8        808.59        796.10        14.27 o                         
  -3   5   8        556.05        506.38         9.35 o                         
  -2   5   8          4.64          5.30         1.23 o                         
  -1   5   8         13.45         18.25         2.34 o                         
   0   5   8        474.09        496.12         7.72 o                         
   1   5   8          1.53          3.58         1.22 o                         
   2   5   8        387.39        387.35         6.29 o                         
   3   5   8          8.00          6.61         1.56 o                         
   4   5   8         16.38         18.18         1.69 o                         
   5   5   8        347.53        325.33         7.14 o                         
   6   5   8        613.70        623.48        10.92 o                         
   7   5   8        206.52        174.11        20.14 o                         
  -7   6   8        116.22        113.79        11.48 o                         
  -6   6   8          0.36          1.75         2.01 o                         
  -5   6   8          0.61          1.13         2.10 o                         
  -4   6   8        998.40        988.50        14.97 o                         
  -3   6   8        777.69        731.33        11.10 o                         
  -2   6   8          1.11          2.34         1.16 o                         
  -1   6   8        116.33        105.52         3.11 o                         
   0   6   8          6.04          4.87         1.10 o                         
   1   6   8        293.42        264.26         4.85 o                         
   2   6   8       1854.16       1855.89        20.51 o                         
   3   6   8          2.99          2.76         1.53 o                         
   4   6   8         82.15         59.86         2.61 o                         
   5   6   8         90.30         78.01         3.31 o                         
   6   6   8        227.36        221.00         5.18 o                         
  -6   7   8          1.96          2.49         1.88 o                         
  -5   7   8         62.29         65.48         3.48 o                         
  -4   7   8       1715.17       1812.61        26.33 o                         
  -3   7   8          0.61          2.01         1.45 o                         
  -2   7   8        216.60        196.56         4.84 o                         
  -1   7   8        364.63        359.13         6.46 o                         
   0   7   8          1.02         -0.05         1.06 o                         
   1   7   8          5.46          4.69         1.49 o                         
   2   7   8       3155.54       3098.19        33.89 o                         
   3   7   8         33.26         33.23         2.08 o                         
   4   7   8        105.00        122.18         4.19 o                         
   5   7   8         29.79         30.91         2.44 o                         
   6   7   8         79.00         74.87         3.60 o                         
  -6   8   8         25.54         28.34         3.39 o                         
  -5   8   8        161.13        152.20         6.60 o                         
  -4   8   8        213.88        188.75         6.52 o                         
  -3   8   8          6.64          3.96         1.39 o                         
  -2   8   8         82.24         79.28         3.00 o                         
  -1   8   8        255.47        300.95         5.73 o                         
   0   8   8          0.07          0.16         1.47 o                         
   1   8   8        111.90        115.67         3.52 o                         
   2   8   8        485.09        465.02         8.06 o                         
   3   8   8          8.09          8.73         1.43 o                         
   4   8   8         28.37         16.21         1.87 o                         
   5   8   8          5.33          4.02         1.46 o                         
   6   8   8          2.19          0.03         3.98 o                         
  -6   9   8         12.73          8.05         4.79 o                         
  -5   9   8         30.39         20.71         2.12 o                         
  -4   9   8         76.64         80.28         4.13 o                         
  -3   9   8         27.79         24.95         2.74 o                         
  -2   9   8          0.85          1.73         1.42 o                         
  -1   9   8         11.57          3.47         1.56 o                         
   0   9   8          3.86          6.13         1.55 o                         
   1   9   8         96.78         97.41         3.37 o                         
   2   9   8        657.67        647.44        10.77 o                         
   3   9   8         89.91         90.54         3.97 o                         
   4   9   8          5.49          5.25         1.58 o                         
   5   9   8         25.32         29.98         2.10 o                         
  -5  10   8        169.14        156.62         6.57 o                         
  -4  10   8         30.55         27.22         2.41 o                         
  -3  10   8         11.49         11.27         1.84 o                         
  -2  10   8        323.68        281.41         7.65 o                         
  -1  10   8       1135.14       1013.27        17.30 o                         
   0  10   8        163.87        151.98         4.82 o                         
   1  10   8         21.75         21.07         2.19 o                         
   2  10   8         36.04         37.27         2.74 o                         
   3  10   8          5.24          8.58         1.84 o                         
   4  10   8        126.92        135.29         4.67 o                         
   5  10   8         57.37         59.29         5.62 o                         
  -5  11   8         73.56         57.96         7.06 o                         
  -4  11   8         10.69         14.78         2.05 o                         
  -3  11   8         58.95         60.57         3.60 o                         
  -2  11   8          0.04         -0.26         1.87 o                         
  -1  11   8          7.40          6.26         2.06 o                         
   0  11   8          6.90          4.19         1.83 o                         
   1  11   8          3.47          2.63         1.70 o                         
   2  11   8        338.03        352.26         8.73 o                         
   3  11   8         83.33         79.63         3.57 o                         
   4  11   8         82.14        101.05         5.84 o                         
  -4  12   8         35.55         36.49         5.31 o                         
  -3  12   8          0.30          2.28         2.30 o                         
  -2  12   8         55.70         62.23         3.42 o                         
  -1  12   8         65.41         66.50         3.39 o                         
   0  12   8         13.62         15.05         2.00 o                         
   1  12   8         11.28         18.14         2.39 o                         
   2  12   8         17.73         26.52         2.60 o                         
   3  12   8          3.46         -0.04         2.57 o                         
   4  12   8        202.95        149.56        11.22 o                         
  -3  13   8         52.34         27.41         8.26 o                         
  -2  13   8         18.87         13.75         2.81 o                         
  -1  13   8         28.66         29.12         2.77 o                         
   0  13   8          3.01          4.44         2.16 o                         
   1  13   8         32.12         35.15         3.85 o                         
   2  13   8         16.84         21.64         3.66 o                         
  -1  14   8        375.00        354.48        23.43 o                         
   0  14   8         50.86         38.35         7.38 o                         
   1  14   8          9.14          4.85         3.98 o                         
  -7   0   9         29.84         38.17         5.17 o                         
  -5   0   9         81.83         89.49         5.82 o                         
  -3   0   9        465.03        430.76        14.08 o                         
  -1   0   9       1829.69       1981.91        93.89 o                         
   1   0   9        481.23        498.66        12.18 o                         
   3   0   9         14.15         13.04         2.44 o                         
   5   0   9        445.30        421.11        10.91 o                         
   7   0   9          1.68          6.09         2.87 o                         
  -7   1   9       1127.12       1224.62        32.35 o                         
  -6   1   9          3.19          2.64         1.75 o                         
  -5   1   9        111.46        109.18         4.10 o                         
  -4   1   9       1971.87       1928.77        25.71 o                         
  -3   1   9        116.50        124.81         4.02 o                         
  -2   1   9        246.82        210.43         5.29 o                         
  -1   1   9        934.99        984.54        22.38 o                         
   0   1   9       2800.22       2742.16        62.86 o                         
   1   1   9          8.34         13.47         1.59 o                         
   2   1   9          3.75          4.87         1.22 o                         
   3   1   9         63.90         63.38         2.58 o                         
   4   1   9        678.64        665.71         9.61 o                         
   5   1   9       1862.72       1845.01        24.05 o                         
   6   1   9          0.16         -0.49         1.71 o                         
   7   1   9         41.18         47.14         3.28 o                         
  -7   2   9         60.00         61.24         5.25 o                         
  -6   2   9          5.48          5.28         1.80 o                         
  -5   2   9        323.01        321.11         9.55 o                         
  -4   2   9       1024.15       1053.40        15.95 o                         
  -3   2   9         94.94         77.85         3.33 o                         
  -2   2   9         15.51         11.28         1.96 o                         
  -1   2   9        621.87        646.22        14.07 o                         
   0   2   9         68.20         52.10         2.68 o                         
   1   2   9         39.99         32.75         1.89 o                         
   2   2   9        210.34        190.88         4.40 o                         
   3   2   9        767.39        719.53        11.58 o                         
   4   2   9        103.91         93.69         3.34 o                         
   5   2   9          9.98          9.58         1.52 o                         
   6   2   9         36.12         38.41         2.60 o                         
   7   2   9         57.88         64.80         3.98 o                         
  -7   3   9        144.77        145.59         6.09 o                         
  -6   3   9        135.39        146.52         5.18 o                         
  -5   3   9        110.29        103.09         4.11 o                         
  -4   3   9          3.01          2.95         1.45 o                         
  -3   3   9        158.46        146.82         4.40 o                         
  -2   3   9        119.25        137.94         5.79 o                         
  -1   3   9       3561.25       3507.88        55.19 o                         
   0   3   9         36.21         42.23         2.22 o                         
   1   3   9          9.89         11.89         1.86 o                         
   2   3   9        130.49        115.24         3.28 o                         
   3   3   9       1632.09       1631.53        19.54 o                         
   4   3   9         74.02         67.89         2.83 o                         
   5   3   9        291.87        270.83         6.52 o                         
   6   3   9         31.45         35.35         2.37 o                         
   7   3   9        416.64        430.90        25.16 o                         
  -7   4   9         44.57         42.78         5.47 o                         
  -6   4   9         30.09         34.98         3.17 o                         
  -5   4   9         47.94         48.35         3.05 o                         
  -4   4   9          6.53          7.68         1.59 o                         
  -3   4   9        123.17        124.41         4.03 o                         
  -2   4   9       3250.10       3501.00        54.23 o                         
  -1   4   9       1284.08       1188.66        18.84 o                         
   0   4   9        602.49        605.08         9.35 o                         
   1   4   9        141.33        115.28         3.30 o                         
   2   4   9          0.13          1.43         1.08 o                         
   3   4   9          0.88          1.55         1.55 o                         
   4   4   9        117.24        109.34         3.67 o                         
   5   4   9          0.02         -0.40         1.82 o                         
   6   4   9        170.54        175.09         7.12 o                         
   7   4   9       1925.60       1843.59        91.82 o                         
  -7   5   9         42.35         23.74         6.67 o                         
  -6   5   9          8.79          9.81         1.86 o                         
  -5   5   9         32.04         32.08         2.89 o                         
  -4   5   9        267.17        265.62         6.83 o                         
  -3   5   9        267.23        269.54         6.50 o                         
  -2   5   9         11.45         13.66         1.41 o                         
  -1   5   9         31.91         28.78         2.68 o                         
   0   5   9          3.37          4.20         1.39 o                         
   1   5   9        295.37        284.99         5.28 o                         
   2   5   9        560.98        563.48         9.54 o                         
   3   5   9        382.99        371.78         7.17 o                         
   4   5   9          5.00          5.82         1.55 o                         
   5   5   9        326.68        285.23         6.81 o                         
   6   5   9         25.63         21.87         1.93 o                         
  -7   6   9          3.78         -2.95         5.93 o                         
  -6   6   9        104.33        110.50         5.42 o                         
  -5   6   9         36.88         32.39         3.01 o                         
  -4   6   9       1066.38       1087.49        16.71 o                         
  -3   6   9        390.13        377.87         7.76 o                         
  -2   6   9         67.43         70.11         3.06 o                         
  -1   6   9        945.56        953.19        13.30 o                         
   0   6   9          1.81          2.15         1.11 o                         
   1   6   9       1359.00       1289.84        16.56 o                         
   2   6   9       2182.18       2167.58        26.68 o                         
   3   6   9        106.10         95.97         3.44 o                         
   4   6   9        185.91        200.76         4.82 o                         
   5   6   9          7.51          8.54         1.76 o                         
   6   6   9          0.09          1.06         1.62 o                         
  -6   7   9          2.31          2.08         2.01 o                         
  -5   7   9         43.80         45.14         3.08 o                         
  -4   7   9         28.86         28.65         2.50 o                         
  -3   7   9          0.09          0.98         1.46 o                         
  -2   7   9         54.85         44.32         2.72 o                         
  -1   7   9        422.26        411.86         7.59 o                         
   0   7   9        282.82        255.88         5.09 o                         
   1   7   9        213.22        208.74         5.07 o                         
   2   7   9         87.10         91.34         3.82 o                         
   3   7   9         29.71         30.22         2.33 o                         
   4   7   9          1.52         -0.29         1.76 o                         
   5   7   9        189.42        227.75         6.34 o                         
   6   7   9          1.85          2.39         2.40 o                         
  -6   8   9         19.56         15.96         3.45 o                         
  -5   8   9         14.75         12.69         2.36 o                         
  -4   8   9       2203.22       2239.88        36.71 o                         
  -3   8   9        174.88        168.90         5.32 o                         
  -2   8   9         38.25         42.26         2.60 o                         
  -1   8   9        891.15        851.73        13.28 o                         
   0   8   9        330.94        336.57         6.35 o                         
   1   8   9        932.99        864.39        12.57 o                         
   2   8   9          4.05          6.10         1.52 o                         
   3   8   9         12.74         13.60         2.26 o                         
   4   8   9        219.34        178.12         5.22 o                         
   5   8   9        304.35        348.61         8.06 o                         
  -6   9   9          5.12          4.17         4.13 o                         
  -5   9   9        111.99        100.73         4.37 o                         
  -4   9   9        137.15        133.06         4.95 o                         
  -3   9   9          2.01          2.81         1.96 o                         
  -2   9   9         79.09         62.99         3.48 o                         
  -1   9   9        360.21        326.90         7.56 o                         
   0   9   9        653.46        628.64        11.67 o                         
   1   9   9         24.82         21.66         1.98 o                         
   2   9   9          2.65          2.74         1.73 o                         
   3   9   9        260.48        265.97         8.19 o                         
   4   9   9         20.81         34.08         2.40 o                         
   5   9   9         76.60         94.07         4.95 o                         
  -5  10   9         14.40         10.90         2.67 o                         
  -4  10   9        469.56        487.22        12.50 o                         
  -3  10   9         38.86         39.17         2.96 o                         
  -2  10   9          0.00          2.79         1.78 o                         
  -1  10   9          3.96         15.21         2.56 o                         
   0  10   9        268.51        272.87         7.71 o                         
   1  10   9        142.38        135.99         5.02 o                         
   2  10   9        264.52        250.90         6.86 o                         
   3  10   9         50.79         51.32         3.24 o                         
   4  10   9        308.13        333.95         8.52 o                         
   5  10   9          3.49          6.11         2.87 o                         
  -4  11   9        745.84        718.00        23.56 o                         
  -3  11   9          1.52         -0.15         1.97 o                         
  -2  11   9          0.41         -0.07         2.02 o                         
  -1  11   9       1289.16       1236.69        21.15 o                         
   0  11   9        100.72        116.70         4.76 o                         
   1  11   9         30.02         33.58         3.09 o                         
   2  11   9        551.49        563.35        14.04 o                         
   3  11   9          5.27          5.12         1.55 o                         
   4  11   9         31.85         38.31         5.01 o                         
  -4  12   9         38.08         32.10         4.83 o                         
  -3  12   9         19.38         20.47         2.85 o                         
  -2  12   9          8.56          6.25         1.97 o                         
  -1  12   9        365.42        356.23         9.59 o                         
   0  12   9         79.29         87.54         4.34 o                         
   1  12   9         50.76         57.45         6.01 o                         
   2  12   9         37.38         36.51         3.05 o                         
   3  12   9         31.86         48.87         4.56 o                         
  -3  13   9          4.38          0.55         3.97 o                         
  -2  13   9         30.35         23.08         3.66 o                         
  -1  13   9          4.78          4.31         2.09 o                         
   0  13   9          1.81          4.24         2.36 o                         
   1  13   9         31.01         39.93         4.41 o                         
   2  13   9          3.68          2.26         3.02 o                         
  -6   0  10        344.57        319.83        14.66 o                         
  -4   0  10        205.89        182.85         7.43 o                         
  -2   0  10        274.79        264.63        12.67 o                         
   0   0  10        169.04        165.18         8.72 o                         
   2   0  10         41.74         40.72         2.84 o                         
   4   0  10        555.23        545.32        14.12 o                         
   6   0  10        120.40        129.11         6.37 o                         
  -7   1  10       3032.67       3151.10       115.85 o                         
  -6   1  10          0.99          2.07         1.96 o                         
  -5   1  10          4.81          2.60         1.79 o                         
  -4   1  10        577.53        538.50        11.49 o                         
  -3   1  10        756.15        772.40        12.24 o                         
  -2   1  10         26.91         28.92         2.75 o                         
  -1   1  10          3.24          3.78         1.38 o                         
   0   1  10        406.55        359.61         8.02 o                         
   1   1  10         11.10         18.13         1.87 o                         
   2   1  10         53.68         54.76         2.38 o                         
   3   1  10         51.29         47.75         2.73 o                         
   4   1  10          1.97          1.05         1.34 o                         
   5   1  10         20.79         13.90         1.99 o                         
   6   1  10        823.03        846.20        15.64 o                         
   7   1  10        132.43        121.56         8.27 o                         
  -7   2  10        783.04        772.84        23.29 o                         
  -6   2  10         86.16         80.47         4.22 o                         
  -5   2  10        131.55        131.91         4.80 o                         
  -4   2  10        452.59        427.23         9.97 o                         
  -3   2  10        530.47        501.57         9.59 o                         
  -2   2  10        455.53        497.46        12.84 o                         
  -1   2  10       1446.53       1549.84        25.74 o                         
   0   2  10       2762.40       2595.07        38.53 o                         
   1   2  10         19.11         16.97         1.85 o                         
   2   2  10        366.21        305.99         5.93 o                         
   3   2  10          0.00          3.37         1.55 o                         
   4   2  10         40.86         37.75         2.20 o                         
   5   2  10          8.56          6.66         1.72 o                         
   6   2  10        829.87        859.48        15.60 o                         
   7   2  10        122.54        131.83         8.27 o                         
  -7   3  10        200.93        181.70        10.55 o                         
  -6   3  10         20.74         19.52         2.86 o                         
  -5   3  10          5.41          0.96         1.75 o                         
  -4   3  10        273.64        269.14         8.18 o                         
  -3   3  10        190.00        187.74         5.53 o                         
  -2   3  10         59.37         59.68         3.92 o                         
  -1   3  10       2357.13       2453.92        41.94 o                         
   0   3  10       1938.20       1921.18        27.34 o                         
   1   3  10         47.47         45.00         2.39 o                         
   2   3  10        476.31        419.67         7.25 o                         
   3   3  10        195.80        196.14         5.00 o                         
   4   3  10       1209.32       1161.02        15.65 o                         
   5   3  10         65.89         67.64         3.37 o                         
   6   3  10        212.13        206.69         6.09 o                         
   7   3  10         34.27         44.08         4.67 o                         
  -7   4  10         43.16         48.21         7.86 o                         
  -6   4  10         27.97         35.26         3.40 o                         
  -5   4  10         58.72         63.96         3.54 o                         
  -4   4  10        394.54        390.32         9.00 o                         
  -3   4  10          4.09          4.23         1.78 o                         
  -2   4  10         38.84         41.99         2.46 o                         
  -1   4  10       2698.37       2885.83        43.09 o                         
   0   4  10         13.02         17.90         1.90 o                         
   1   4  10        304.02        295.63         5.55 o                         
   2   4  10        779.29        752.58        10.74 o                         
   3   4  10         15.70          9.65         1.72 o                         
   4   4  10        917.18        888.20        13.58 o                         
   5   4  10          0.85         -0.15         1.98 o                         
   6   4  10         36.69         29.47         2.28 o                         
  -7   5  10          6.63          4.43         5.21 o                         
  -6   5  10         72.94         79.82         4.18 o                         
  -5   5  10        397.30        404.33         9.63 o                         
  -4   5  10        733.76        686.69        13.51 o                         
  -3   5  10          4.65          4.29         1.65 o                         
  -2   5  10          9.71          4.12         1.65 o                         
  -1   5  10       1886.86       2030.01        26.68 o                         
   0   5  10         35.72         32.09         1.93 o                         
   1   5  10        276.97        262.04         5.12 o                         
   2   5  10        258.35        250.50         5.90 o                         
   3   5  10        181.68        162.29         4.37 o                         
   4   5  10        190.01        177.45         4.77 o                         
   5   5  10          0.29         -1.10         1.63 o                         
   6   5  10          9.82          9.33         1.67 o                         
  -6   6  10          1.75          2.49         1.88 o                         
  -5   6  10        736.31        711.60        17.84 o                         
  -4   6  10        775.07        812.10        14.77 o                         
  -3   6  10          5.17          4.78         1.81 o                         
  -2   6  10        294.88        298.50         6.87 o                         
  -1   6  10       2448.63       2563.07        32.50 o                         
   0   6  10         50.38         53.65         2.43 o                         
   1   6  10        378.54        360.91         7.00 o                         
   2   6  10        382.30        387.40         7.83 o                         
   3   6  10        305.37        295.90         6.44 o                         
   4   6  10        744.87        708.33        12.25 o                         
   5   6  10         45.97         45.18         2.61 o                         
   6   6  10         45.33         58.26         3.68 o                         
  -6   7  10        128.48        141.77         7.48 o                         
  -5   7  10          0.94         -1.41         1.86 o                         
  -4   7  10        125.62        130.67         5.29 o                         
  -3   7  10          2.18          3.68         1.87 o                         
  -2   7  10        144.49        131.98         4.62 o                         
  -1   7  10         87.69         92.50         3.59 o                         
   0   7  10        197.68        175.30         4.53 o                         
   1   7  10         21.98         24.02         2.04 o                         
   2   7  10       5804.62       5815.23        67.93 o                         
   3   7  10        112.34        103.34         3.79 o                         
   4   7  10        169.74        155.40         5.26 o                         
   5   7  10         11.73          6.17         1.84 o                         
   6   7  10         15.82         14.89         6.22 o                         
  -6   8  10         56.86         75.59         8.84 o                         
  -5   8  10         39.75         30.88         3.76 o                         
  -4   8  10         20.37         18.15         2.93 o                         
  -3   8  10        379.67        372.37         9.12 o                         
  -2   8  10          1.42          0.04         1.74 o                         
  -1   8  10        370.85        310.76         6.92 o                         
   0   8  10        117.58        114.50         3.73 o                         
   1   8  10       4215.90       4140.87        48.73 o                         
   2   8  10        411.45        410.17         7.97 o                         
   3   8  10        205.78        205.46         6.35 o                         
   4   8  10        204.09        232.62         5.97 o                         
   5   8  10         10.57          8.52         2.09 o                         
  -5   9  10         38.35         37.17         3.19 o                         
  -4   9  10        413.85        438.48        12.13 o                         
  -3   9  10        174.33        170.00         6.49 o                         
  -2   9  10         14.07         16.59         2.37 o                         
  -1   9  10        256.41        238.83         6.29 o                         
   0   9  10          6.33          7.36         1.75 o                         
   1   9  10        165.48        152.67         4.55 o                         
   2   9  10        189.94        187.70         7.30 o                         
   3   9  10         33.00         35.41         3.03 o                         
   4   9  10         15.32         14.90         1.95 o                         
   5   9  10        139.35        154.08        10.47 o                         
  -5  10  10         45.89         34.08         4.94 o                         
  -4  10  10         80.37         69.51         3.71 o                         
  -3  10  10        283.16        249.34         8.10 o                         
  -2  10  10        167.39        170.13         6.99 o                         
  -1  10  10         68.81         70.07         4.25 o                         
   0  10  10        111.90        101.71         5.14 o                         
   1  10  10        105.43        112.91         4.70 o                         
   2  10  10        183.66        188.09         5.83 o                         
   3  10  10         66.01         66.73         3.71 o                         
   4  10  10        410.58        458.96        10.30 o                         
  -4  11  10         15.33         13.29         2.60 o                         
  -3  11  10        214.51        203.20         6.68 o                         
  -2  11  10        168.52        167.38         6.69 o                         
  -1  11  10        255.44        240.29         8.49 o                         
   0  11  10         48.14         45.52         3.39 o                         
   1  11  10        105.67        115.43         5.39 o                         
   2  11  10        240.94        240.75         8.04 o                         
   3  11  10         26.23         32.67         2.68 o                         
   4  11  10        372.34        364.76        27.67 o                         
  -3  12  10         21.22         13.74         2.91 o                         
  -2  12  10          0.05         -0.95         1.89 o                         
  -1  12  10        358.41        359.89         9.63 o                         
   0  12  10         81.15         84.41         4.16 o                         
   1  12  10        245.05        264.02         9.11 o                         
   2  12  10          0.57          2.66         2.42 o                         
   3  12  10        119.69        107.26         8.19 o                         
  -2  13  10        279.60        232.41        19.54 o                         
  -1  13  10          6.82          9.50         2.49 o                         
   0  13  10         32.57         37.71         4.42 o                         
   1  13  10         67.43         74.54         6.44 o                         
   2  13  10         13.03         15.56         4.09 o                         
  -7   0  11         37.26         32.28         5.22 o                         
  -5   0  11          7.89          6.25         3.04 o                         
  -3   0  11         22.14         19.46         2.84 o                         
  -1   0  11        248.89        203.28         8.68 o                         
   1   0  11        187.26        179.18         6.75 o                         
   3   0  11        423.86        390.53        11.20 o                         
   5   0  11        156.08        156.47         8.06 o                         
   7   0  11         49.34         30.59         8.83 o                         
  -7   1  11        542.94        544.37        17.64 o                         
  -6   1  11        140.72        132.90         7.71 o                         
  -5   1  11        169.69        176.61         8.16 o                         
  -4   1  11         67.98         60.62         3.70 o                         
  -3   1  11         29.49         31.31         2.37 o                         
  -2   1  11       3425.94       3449.51        59.37 o                         
  -1   1  11        566.80        558.62        12.18 o                         
   0   1  11         22.97         19.35         2.55 o                         
   1   1  11          5.88         10.65         1.92 o                         
   2   1  11         87.52         78.59         3.00 o                         
   3   1  11        672.53        689.36        10.66 o                         
   4   1  11         41.47         41.27         2.32 o                         
   5   1  11         89.49         85.99         3.73 o                         
   6   1  11         12.84         16.15         1.94 o                         
   7   1  11        117.01         89.63         8.87 o                         
  -7   2  11        310.30        292.20        12.49 o                         
  -6   2  11         22.94         25.35         3.27 o                         
  -5   2  11         29.64         31.79         2.79 o                         
  -4   2  11       1444.51       1367.86        23.09 o                         
  -3   2  11        368.02        376.04         8.28 o                         
  -2   2  11       1532.32       1596.72        23.07 o                         
  -1   2  11        967.96       1002.71        19.50 o                         
   0   2  11          3.97          4.99         1.59 o                         
   1   2  11         13.00          8.96         1.98 o                         
   2   2  11        385.36        351.25         6.66 o                         
   3   2  11        626.67        639.36        10.61 o                         
   4   2  11        675.24        669.69        11.57 o                         
   5   2  11        220.15        213.69         5.68 o                         
   6   2  11         37.00         36.72         2.69 o                         
   7   2  11          9.00          7.53         2.62 o                         
  -7   3  11          4.00          1.92         2.82 o                         
  -6   3  11         38.16         37.61         3.87 o                         
  -5   3  11        227.10        228.25         7.52 o                         
  -4   3  11       1025.61        950.89        17.60 o                         
  -3   3  11        242.96        237.30         6.61 o                         
  -2   3  11        840.39        840.59        13.47 o                         
  -1   3  11       3391.25       3575.65        57.72 o                         
   0   3  11       2005.54       1863.26        26.98 o                         
   1   3  11         10.14         13.12         1.57 o                         
   2   3  11        175.51        169.40         4.64 o                         
   3   3  11        417.57        382.62         7.35 o                         
   4   3  11       1018.85        976.41        15.08 o                         
   5   3  11         37.93         35.01         2.56 o                         
   6   3  11         25.13         23.43         2.04 o                         
  -6   4  11          3.17          2.05         1.95 o                         
  -5   4  11        217.26        213.48         6.83 o                         
  -4   4  11        297.14        301.07         7.32 o                         
  -3   4  11         13.58         14.33         2.46 o                         
  -2   4  11         76.33         76.83         3.62 o                         
  -1   4  11        432.09        414.15         8.00 o                         
   0   4  11        560.51        605.19         9.69 o                         
   1   4  11        142.08        142.71         3.87 o                         
   2   4  11         22.67         22.96         1.96 o                         
   3   4  11         13.36         11.60         1.82 o                         
   4   4  11       3112.13       3108.29        37.76 o                         
   5   4  11          1.77          0.19         1.82 o                         
   6   4  11          1.32          3.77         1.92 o                         
  -6   5  11         18.78         22.17         2.48 o                         
  -5   5  11         40.92         41.71         3.03 o                         
  -4   5  11         80.20         69.78         3.51 o                         
  -3   5  11         27.12         22.10         2.23 o                         
  -2   5  11        100.62        121.09         4.52 o                         
  -1   5  11        651.86        616.62        10.21 o                         
   0   5  11         37.00         26.83         2.03 o                         
   1   5  11        118.12        104.19         3.42 o                         
   2   5  11          3.36          4.60         1.70 o                         
   3   5  11          7.62          7.24         1.54 o                         
   4   5  11        975.32        943.38        16.11 o                         
   5   5  11         42.72         37.52         2.49 o                         
   6   5  11         31.93         34.78         3.02 o                         
  -6   6  11         11.35         14.70         2.39 o                         
  -5   6  11         25.43         26.08         3.12 o                         
  -4   6  11       3855.82       3956.78        63.48 o                         
  -3   6  11         64.63         64.34         3.73 o                         
  -2   6  11          0.76          2.78         1.66 o                         
  -1   6  11        232.38        245.51         6.02 o                         
   0   6  11        437.44        409.09         8.04 o                         
   1   6  11       2303.57       2297.52        29.24 o                         
   2   6  11        313.81        317.63         6.92 o                         
   3   6  11        335.56        316.18         6.48 o                         
   4   6  11          0.53          1.29         1.92 o                         
   5   6  11         10.51          5.51         1.55 o                         
   6   6  11          1.36          2.62         2.35 o                         
  -6   7  11         32.79         25.45         4.05 o                         
  -5   7  11         36.36         28.12         2.73 o                         
  -4   7  11        168.75        152.91         6.32 o                         
  -3   7  11         17.18         18.38         2.25 o                         
  -2   7  11         68.79         83.24         3.67 o                         
  -1   7  11        437.64        443.85         8.85 o                         
   0   7  11        163.97        161.09         4.57 o                         
   1   7  11        831.46        818.97        13.28 o                         
   2   7  11       1832.30       1849.32        26.11 o                         
   3   7  11        102.04         99.76         4.24 o                         
   4   7  11          0.12         -0.10         1.67 o                         
   5   7  11         28.83         21.75         2.15 o                         
   6   7  11          5.56          1.69         3.29 o                         
  -6   8  11        146.09        118.81        10.48 o                         
  -5   8  11         27.81         28.46         2.70 o                         
  -4   8  11          0.25          3.06         2.28 o                         
  -3   8  11        375.39        376.01        10.82 o                         
  -2   8  11         10.05          4.06         1.87 o                         
  -1   8  11          2.97          7.55         1.56 o                         
   0   8  11         16.33         14.24         1.87 o                         
   1   8  11        392.73        382.86         7.64 o                         
   2   8  11        189.88        174.60         5.90 o                         
   3   8  11         44.22         45.85         3.09 o                         
   4   8  11         72.09         78.11         3.44 o                         
   5   8  11          0.58          0.58         2.47 o                         
  -5   9  11        234.09        209.72         7.67 o                         
  -4   9  11        159.14        155.00         5.96 o                         
  -3   9  11        174.14        176.58         7.15 o                         
  -2   9  11          0.66          0.03         2.08 o                         
  -1   9  11        151.38        144.38         5.36 o                         
   0   9  11          3.02          0.90         2.10 o                         
   1   9  11        436.93        459.58        10.27 o                         
   2   9  11          6.32          6.79         2.33 o                         
   3   9  11         60.49         57.87         3.28 o                         
   4   9  11        187.22        207.06         5.63 o                         
   5   9  11          4.91          4.94         2.76 o                         
  -5  10  11         11.68          1.32         3.40 o                         
  -4  10  11          7.99          9.03         1.92 o                         
  -3  10  11          0.60         -1.97         1.97 o                         
  -2  10  11         51.51         30.85         3.75 o                         
  -1  10  11        238.71        255.00         8.01 o                         
   0  10  11          7.03          6.63         2.05 o                         
   1  10  11         43.49         44.31         3.06 o                         
   2  10  11         45.06         50.52         3.20 o                         
   3  10  11         58.68         61.95         3.81 o                         
   4  10  11          0.08         -0.49         2.31 o                         
  -4  11  11        313.98        278.40        25.93 o                         
  -3  11  11         41.71         33.48         3.03 o                         
  -2  11  11         73.28         89.70         4.78 o                         
  -1  11  11        268.41        246.35         7.69 o                         
   0  11  11        137.15        129.08         5.36 o                         
   1  11  11         17.61         19.45         2.66 o                         
   2  11  11         26.66         18.85         2.54 o                         
   3  11  11         76.14         82.85         4.69 o                         
  -3  12  11         30.17         16.97         4.71 o                         
  -2  12  11         55.51         48.72         3.60 o                         
  -1  12  11         93.11         87.29         4.34 o                         
   0  12  11         56.37         52.74         3.50 o                         
   1  12  11        173.68        200.45         8.91 o                         
   2  12  11          2.98          2.16         2.77 o                         
   3  12  11         30.13         44.78         8.86 o                         
  -2  13  11          7.99         12.87         6.50 o                         
  -1  13  11         55.42         40.34        14.11 o                         
   0  13  11          7.20          2.51         2.32 o                         
   1  13  11         12.89          6.29         3.73 o                         
  -6   0  12        103.95        110.27         9.84 o                         
  -4   0  12        346.56        305.27        14.38 o                         
  -2   0  12       1145.66       1058.24        24.90 o                         
   0   0  12       1105.95       1112.19        32.92 o                         
   2   0  12          9.95          5.61         2.32 o                         
   4   0  12        398.47        387.37        11.54 o                         
   6   0  12        217.76        207.35         8.30 o                         
  -7   1  12        235.97        212.30        11.11 o                         
  -6   1  12          2.30          1.76         2.83 o                         
  -5   1  12        415.24        415.81        14.51 o                         
  -4   1  12        200.99        193.47         7.34 o                         
  -3   1  12         42.12         44.49         3.09 o                         
  -2   1  12       1169.71       1237.72        21.50 o                         
  -1   1  12          8.85          9.69         1.84 o                         
   0   1  12          0.75         -0.04         2.03 o                         
   1   1  12         13.14         15.06         1.99 o                         
   2   1  12          1.26          2.02         1.73 o                         
   3   1  12        235.22        237.39         5.66 o                         
   4   1  12        282.84        271.23         6.25 o                         
   5   1  12         97.71        102.35         4.11 o                         
   6   1  12         17.55         14.81         1.76 o                         
  -7   2  12        679.92        627.85        30.94 o                         
  -6   2  12         20.52         25.51         3.29 o                         
  -5   2  12        262.56        238.88         9.93 o                         
  -4   2  12        263.34        227.54         7.66 o                         
  -3   2  12         13.77         13.95         2.17 o                         
  -2   2  12       1058.19       1026.73        15.50 o                         
  -1   2  12       5331.87       5513.59        79.91 o                         
   0   2  12         32.05         28.79         2.22 o                         
   1   2  12        198.62        183.78         4.94 o                         
   2   2  12        177.83        161.68         4.84 o                         
   3   2  12          0.21          0.35         1.52 o                         
   4   2  12       1728.34       1700.03        22.84 o                         
   5   2  12          2.26          1.31         1.67 o                         
   6   2  12        226.46        219.19         5.39 o                         
  -7   3  12        294.21        227.30        21.69 o                         
  -6   3  12          0.85          3.13         1.88 o                         
  -5   3  12        421.00        414.99        10.99 o                         
  -4   3  12        714.81        693.74        15.64 o                         
  -3   3  12        472.54        495.71        10.81 o                         
  -2   3  12        245.47        195.19         5.43 o                         
  -1   3  12        661.01        660.07        11.98 o                         
   0   3  12         21.76         24.59         2.00 o                         
   1   3  12        284.06        269.10         5.85 o                         
   2   3  12          1.09          1.09         1.60 o                         
   3   3  12        212.65        206.76         5.15 o                         
   4   3  12       1302.57       1269.60        19.97 o                         
   5   3  12          8.67          5.99         1.59 o                         
   6   3  12         12.31          9.98         2.26 o                         
  -6   4  12        252.56        250.31         8.90 o                         
  -5   4  12          1.05          0.19         2.14 o                         
  -4   4  12        368.30        349.40         8.97 o                         
  -3   4  12        395.31        402.88         9.46 o                         
  -2   4  12         49.08         33.49         2.79 o                         
  -1   4  12        334.26        343.00         7.31 o                         
   0   4  12        112.10        109.74         3.99 o                         
   1   4  12          5.76          4.36         1.93 o                         
   2   4  12         84.49         80.38         3.44 o                         
   3   4  12         67.11         63.28         3.67 o                         
   4   4  12        580.19        611.98        13.01 o                         
   5   4  12         77.25         68.62         3.25 o                         
   6   4  12          6.01          6.78         2.14 o                         
  -6   5  12         62.89         65.87         4.66 o                         
  -5   5  12        139.11        143.55         6.81 o                         
  -4   5  12        443.11        388.52         9.81 o                         
  -3   5  12        249.69        222.47         6.88 o                         
  -2   5  12        264.46        300.67         7.13 o                         
  -1   5  12          0.29         -1.34         1.73 o                         
   0   5  12        343.46        321.66         6.96 o                         
   1   5  12        494.59        496.17         8.64 o                         
   2   5  12        614.37        613.80        10.18 o                         
   3   5  12         42.22         35.43         2.40 o                         
   4   5  12        335.49        314.50         7.49 o                         
   5   5  12         86.24         84.61         4.23 o                         
   6   5  12          0.00          0.59         1.87 o                         
  -6   6  12          2.42         -1.05         2.41 o                         
  -5   6  12         80.24         75.37         4.77 o                         
  -4   6  12          4.46         10.20         2.52 o                         
  -3   6  12       2201.87       2164.11        31.78 o                         
  -2   6  12         41.04         53.03         2.88 o                         
  -1   6  12          6.15         14.95         2.11 o                         
   0   6  12        222.49        205.78         5.73 o                         
   1   6  12       7144.83       7208.02        81.55 o                         
   2   6  12         64.96         55.45         2.78 o                         
   3   6  12         65.13         67.28         3.22 o                         
   4   6  12         74.44         60.62         3.28 o                         
   5   6  12        157.08        154.71         4.76 o                         
   6   6  12        116.68        100.04        10.38 o                         
  -5   7  12        192.43        188.36         6.52 o                         
  -4   7  12         42.46         38.03         3.10 o                         
  -3   7  12         77.93         77.23         4.20 o                         
  -2   7  12         63.57         47.37         2.73 o                         
  -1   7  12         19.89         32.80         2.52 o                         
   0   7  12        602.86        601.11        10.49 o                         
   1   7  12         91.61         78.86         3.49 o                         
   2   7  12        599.64        588.44        10.51 o                         
   3   7  12        329.02        342.30         8.42 o                         
   4   7  12        284.22        306.76         7.96 o                         
   5   7  12         52.26         64.69         3.40 o                         
  -5   8  12          0.20          0.53         1.87 o                         
  -4   8  12        507.49        569.97        14.44 o                         
  -3   8  12         51.55         42.22         3.64 o                         
  -2   8  12        281.42        277.05         9.01 o                         
  -1   8  12        298.38        242.98         6.19 o                         
   0   8  12          7.58          7.69         1.61 o                         
   1   8  12        304.42        300.11         7.06 o                         
   2   8  12         20.81         15.56         2.42 o                         
   3   8  12        120.98        126.62         4.94 o                         
   4   8  12        243.55        272.43         6.89 o                         
   5   8  12         75.85         96.12         8.50 o                         
  -5   9  12          3.80          1.76         3.29 o                         
  -4   9  12        404.26        414.35        10.95 o                         
  -3   9  12          0.61          1.41         2.00 o                         
  -2   9  12        226.01        215.49         7.49 o                         
  -1   9  12        553.47        471.28        13.91 o                         
   0   9  12         43.07         45.05         3.20 o                         
   1   9  12         35.02         38.12         3.31 o                         
   2   9  12        164.42        171.29         6.15 o                         
   3   9  12         18.31         15.49         2.26 o                         
   4   9  12        104.43        112.37         5.19 o                         
  -4  10  12        167.27        170.40         6.43 o                         
  -3  10  12          0.02         -0.77         1.95 o                         
  -2  10  12         12.89         19.46         2.71 o                         
  -1  10  12        191.55        170.29         6.30 o                         
   0  10  12          3.57          2.36         1.82 o                         
   1  10  12          2.88          6.07         2.14 o                         
   2  10  12        307.37        316.34         8.60 o                         
   3  10  12        190.48        188.32         5.48 o                         
   4  10  12        261.14        211.56        11.90 o                         
  -4  11  12        122.49         88.33         8.09 o                         
  -3  11  12         97.50         90.56         7.62 o                         
  -2  11  12          2.51          2.17         2.16 o                         
  -1  11  12        288.25        294.88         8.93 o                         
   0  11  12        218.78        221.50         7.58 o                         
   1  11  12        244.46        273.79         8.98 o                         
   2  11  12         50.63         57.92         4.25 o                         
   3  11  12        555.91        725.08        62.35 o                         
  -3  12  12         77.62         59.66         5.15 o                         
  -2  12  12         23.52         19.15         3.27 o                         
  -1  12  12        176.48        168.49         7.29 o                         
   0  12  12         94.40         99.97         7.15 o                         
   1  12  12        905.69       1017.60        27.21 o                         
   2  12  12          9.00         13.19         4.38 o                         
   0  13  12          0.21          2.18         3.20 o                         
  -7   0  13       1427.72       1182.34       151.48 o                         
  -5   0  13          2.87         -0.81         7.41 o                         
  -3   0  13        256.47        267.03        10.82 o                         
  -1   0  13       2433.61       2484.58        44.06 o                         
   1   0  13       1126.26       1040.87        20.57 o                         
   3   0  13        593.04        591.43        15.02 o                         
   5   0  13          8.93         10.82         2.76 o                         
  -7   1  13        798.36        724.03        52.96 o                         
  -6   1  13          0.65          0.68         2.18 o                         
  -5   1  13        206.56        221.00         9.26 o                         
  -4   1  13         16.98          9.92         2.43 o                         
  -3   1  13          0.00         -0.06         1.99 o                         
  -2   1  13        145.18        138.81         4.51 o                         
  -1   1  13        508.13        504.06         9.12 o                         
   0   1  13        652.60        630.73        11.40 o                         
   1   1  13         24.30         26.69         2.13 o                         
   2   1  13          5.37          4.61         1.68 o                         
   3   1  13         98.29         97.92         3.69 o                         
   4   1  13        149.39        142.58         4.90 o                         
   5   1  13        101.22        110.28         4.70 o                         
   6   1  13          9.38          6.77         1.95 o                         
  -7   2  13        647.84        570.14        30.33 o                         
  -6   2  13        137.11        127.99         8.22 o                         
  -5   2  13          3.59          2.76         2.65 o                         
  -4   2  13         88.55         78.33         5.47 o                         
  -3   2  13         11.86          8.14         2.06 o                         
  -2   2  13       1130.54       1189.78        17.78 o                         
  -1   2  13        430.93        395.86         8.37 o                         
   0   2  13        314.97        283.30         6.52 o                         
   1   2  13       1149.86       1118.36        17.11 o                         
   2   2  13         52.99         50.13         2.97 o                         
   3   2  13        474.27        506.96         9.28 o                         
   4   2  13       2409.10       2448.87        32.22 o                         
   5   2  13          5.61          8.07         1.68 o                         
   6   2  13         13.78         10.46         1.91 o                         
  -6   3  13         43.68         32.45         3.15 o                         
  -5   3  13        360.90        375.61        13.81 o                         
  -4   3  13        495.77        486.19        10.73 o                         
  -3   3  13        131.30        134.69         4.90 o                         
  -2   3  13       1021.54        993.56        16.15 o                         
  -1   3  13        506.71        479.65        10.07 o                         
   0   3  13         22.45         17.56         2.10 o                         
   1   3  13       1911.29       1943.19        26.37 o                         
   2   3  13        245.80        213.20         5.41 o                         
   3   3  13          0.86         -0.51         1.65 o                         
   4   3  13         36.05         35.43         3.07 o                         
   5   3  13        231.40        236.32         6.71 o                         
   6   3  13          2.74          2.65         2.01 o                         
  -6   4  13         81.56         78.36         4.62 o                         
  -5   4  13          6.28          6.91         2.28 o                         
  -4   4  13        211.78        213.23         6.59 o                         
  -3   4  13        124.30        114.78         4.66 o                         
  -2   4  13        911.69        995.70        17.93 o                         
  -1   4  13        134.60        160.02         5.51 o                         
   0   4  13          5.08          6.09         2.40 o                         
   1   4  13       1148.61       1167.11        17.18 o                         
   2   4  13        288.82        282.25         6.59 o                         
   3   4  13          4.11          3.71         1.85 o                         
   4   4  13          8.84          5.72         2.50 o                         
   5   4  13         22.93         23.44         2.10 o                         
   6   4  13         99.65        101.14         6.08 o                         
  -6   5  13         27.37         23.71         2.91 o                         
  -5   5  13        282.37        285.96         8.30 o                         
  -4   5  13        177.70        171.71         5.77 o                         
  -3   5  13         53.74         51.99         3.32 o                         
  -2   5  13        182.10        188.07         5.70 o                         
  -1   5  13          0.00         -0.02         1.97 o                         
   0   5  13         15.11         13.01         2.09 o                         
   1   5  13        458.21        431.25         8.83 o                         
   2   5  13       1519.38       1542.30        22.51 o                         
   3   5  13         39.50         36.22         2.67 o                         
   4   5  13          8.96          5.67         1.95 o                         
   5   5  13         21.70         16.22         1.72 o                         
   6   5  13          0.37         -1.30         2.55 o                         
  -6   6  13        846.05        788.28        28.14 o                         
  -5   6  13         37.15         36.30         3.01 o                         
  -4   6  13        467.89        472.72        13.23 o                         
  -3   6  13        253.02        250.17         7.30 o                         
  -2   6  13        407.82        429.59         9.17 o                         
  -1   6  13         46.69         46.73         3.06 o                         
   0   6  13         13.71         17.41         2.35 o                         
   1   6  13        147.36        128.34         4.38 o                         
   2   6  13        177.72        189.62         5.53 o                         
   3   6  13         33.70         27.97         2.63 o                         
   4   6  13         10.09          9.56         1.92 o                         
   5   6  13          0.53         -0.16         1.60 o                         
  -6   7  13         79.73         60.47        10.38 o                         
  -5   7  13          2.79          1.82         2.12 o                         
  -4   7  13          0.96          2.11         1.93 o                         
  -3   7  13        243.59        237.99         7.58 o                         
  -2   7  13         77.76        117.35         4.47 o                         
  -1   7  13          0.37         -0.12         1.70 o                         
   0   7  13        235.07        235.78         6.31 o                         
   1   7  13       1168.98       1175.84        18.83 o                         
   2   7  13          0.01         -2.00         2.00 o                         
   3   7  13         94.15         98.24         4.20 o                         
   4   7  13        105.39        103.69         3.97 o                         
   5   7  13          1.70          4.38         2.42 o                         
  -5   8  13        143.00        136.08         6.34 o                         
  -4   8  13        192.27        202.34         7.88 o                         
  -3   8  13        278.56        290.15         9.74 o                         
  -2   8  13         36.79         22.35         2.84 o                         
  -1   8  13          1.26         -0.71         1.71 o                         
   0   8  13         11.15         13.56         2.38 o                         
   1   8  13          3.69          2.83         1.99 o                         
   2   8  13          1.89          0.50         1.72 o                         
   3   8  13        147.65        152.31         5.33 o                         
   4   8  13          0.21          1.25         1.57 o                         
   5   8  13         33.85         53.99         9.33 o                         
  -5   9  13          7.43          1.74         2.42 o                         
  -4   9  13         15.26         13.48         2.57 o                         
  -3   9  13          2.55          2.15         1.93 o                         
  -2   9  13         30.99         22.35         2.93 o                         
  -1   9  13        318.59        346.32         8.90 o                         
   0   9  13          1.26         -0.34         2.19 o                         
   1   9  13        262.24        278.92        10.05 o                         
   2   9  13         27.24         32.13         3.15 o                         
   3   9  13          2.18          5.04         1.90 o                         
   4   9  13         69.58         85.65         6.37 o                         
  -4  10  13        617.89        526.45        28.52 o                         
  -3  10  13          8.22          7.87         2.03 o                         
  -2  10  13        111.44         93.03         4.50 o                         
  -1  10  13        243.23        233.08         7.17 o                         
   0  10  13         30.19         24.09         2.74 o                         
   1  10  13         51.86         48.18         3.69 o                         
   2  10  13         14.99         15.00         2.30 o                         
   3  10  13         91.78         88.80         4.34 o                         
  -3  11  13          0.74          1.16         2.85 o                         
  -2  11  13        104.35         82.28         4.94 o                         
  -1  11  13         12.69          8.82         1.94 o                         
   0  11  13        239.54        250.12         9.83 o                         
   1  11  13         23.68         24.75         2.82 o                         
   2  11  13         13.54         18.71         3.44 o                         
   3  11  13         24.99         19.99         4.67 o                         
  -2  12  13        262.09        218.86        12.79 o                         
  -1  12  13         81.38         96.94        11.91 o                         
   0  12  13         20.79         20.50         4.90 o                         
   1  12  13         66.99         52.25         9.54 o                         
  -6   0  14         64.12         64.39        10.13 o                         
  -4   0  14       1110.28       1078.58        44.30 o                         
  -2   0  14         70.61         85.36         6.82 o                         
   0   0  14        162.39        153.61         8.04 o                         
   2   0  14        227.92        223.16         8.26 o                         
   4   0  14       1576.63       1543.79        35.07 o                         
   6   0  14         42.81         41.09         5.04 o                         
  -7   1  14        193.30        147.84        18.13 o                         
  -6   1  14         30.58         34.58         8.84 o                         
  -5   1  14        154.20        156.72        10.43 o                         
  -4   1  14         60.43         71.67         5.03 o                         
  -3   1  14         62.97         64.09         3.96 o                         
  -2   1  14       1675.18       1772.98        26.60 o                         
  -1   1  14         75.02         76.34         3.89 o                         
   0   1  14         65.39         63.83         3.76 o                         
   1   1  14        622.40        606.18        10.37 o                         
   2   1  14         20.21         21.86         2.16 o                         
   3   1  14         87.42         88.17         3.66 o                         
   4   1  14        175.69        163.55         5.19 o                         
   5   1  14        125.91        119.95         4.02 o                         
   6   1  14         44.77         35.50         2.94 o                         
  -6   2  14         48.88         43.50         3.85 o                         
  -5   2  14        334.09        340.95        13.06 o                         
  -4   2  14         76.13         62.31         5.23 o                         
  -3   2  14        887.67        886.47        15.45 o                         
  -2   2  14        206.72        189.76         7.03 o                         
  -1   2  14         33.27         30.96         2.65 o                         
   0   2  14        236.15        242.50         6.74 o                         
   1   2  14       1568.80       1611.12        23.09 o                         
   2   2  14         28.48         21.34         2.07 o                         
   3   2  14         20.25         16.30         1.86 o                         
   4   2  14        206.49        202.35         5.42 o                         
   5   2  14         16.06         18.02         1.84 o                         
   6   2  14          7.37          1.07         2.00 o                         
  -6   3  14         36.50         45.02         3.86 o                         
  -5   3  14       1254.19       1311.85        31.99 o                         
  -4   3  14        131.85        135.98         5.61 o                         
  -3   3  14        387.65        373.25         8.97 o                         
  -2   3  14        519.68        517.64        11.32 o                         
  -1   3  14        152.15        190.72         5.87 o                         
   0   3  14          0.04         -1.82         1.82 o                         
   1   3  14        699.88        696.37        12.01 o                         
   2   3  14         44.63         49.95         3.27 o                         
   3   3  14         51.37         55.93         2.84 o                         
   4   3  14        825.06        868.71        17.80 o                         
   5   3  14         67.56         60.42         3.11 o                         
   6   3  14          2.67          3.40         1.81 o                         
  -6   4  14          5.48          3.70         3.05 o                         
  -5   4  14         41.73         41.82         3.82 o                         
  -4   4  14        694.99        675.89        14.72 o                         
  -3   4  14          0.12         -1.26         1.90 o                         
  -2   4  14          0.65          0.70         2.13 o                         
  -1   4  14        118.42        106.75         5.06 o                         
   0   4  14        254.08        275.16         8.14 o                         
   1   4  14         90.06         96.33         3.89 o                         
   2   4  14         10.34          7.75         1.79 o                         
   3   4  14       1057.33       1079.73        18.31 o                         
   4   4  14        107.96        114.52         4.36 o                         
   5   4  14         61.81         55.16         2.76 o                         
  -6   5  14          0.80          1.64         2.48 o                         
  -5   5  14        269.37        258.05         8.39 o                         
  -4   5  14         14.24          9.96         2.25 o                         
  -3   5  14          2.31          3.38         2.32 o                         
  -2   5  14        183.71        194.78         6.39 o                         
  -1   5  14        215.25        187.35         6.16 o                         
   0   5  14         93.55         87.34         4.04 o                         
   1   5  14         87.81         91.00         4.00 o                         
   2   5  14         74.97         76.70         3.50 o                         
   3   5  14          0.48          2.06         2.15 o                         
   4   5  14        242.04        258.48         6.78 o                         
   5   5  14         16.80         17.86         1.96 o                         
  -6   6  14         54.19         47.16        11.96 o                         
  -5   6  14          7.77          9.96         2.43 o                         
  -4   6  14          6.55          6.73         2.41 o                         
  -3   6  14          4.01          5.10         2.36 o                         
  -2   6  14         58.74         55.91         3.36 o                         
  -1   6  14        254.23        203.78         6.83 o                         
   0   6  14          2.09          2.18         1.71 o                         
   1   6  14        983.38       1012.47        17.48 o                         
   2   6  14          1.22          3.42         1.94 o                         
   3   6  14         16.43         17.07         2.19 o                         
   4   6  14         32.89         34.40         2.53 o                         
   5   6  14         15.23         18.60         3.12 o                         
  -5   7  14        340.44        361.42        13.43 o                         
  -4   7  14         42.03         44.31         3.34 o                         
  -3   7  14        175.32        185.42         6.80 o                         
  -2   7  14         75.39         86.54         4.92 o                         
  -1   7  14         34.40         33.47         3.19 o                         
   0   7  14         17.48         15.62         2.45 o                         
   1   7  14        239.00        235.19         7.21 o                         
   2   7  14         26.94         25.13         2.55 o                         
   3   7  14         66.50         78.31         4.17 o                         
   4   7  14         38.74         36.74         2.54 o                         
   5   7  14         81.36         60.65         8.40 o                         
  -5   8  14         99.51         94.57         7.61 o                         
  -4   8  14        108.07        107.37         4.93 o                         
  -3   8  14          9.45          5.73         2.30 o                         
  -2   8  14         67.67         89.73         4.75 o                         
  -1   8  14          0.19          2.50         2.00 o                         
   0   8  14         92.31         87.70         4.54 o                         
   1   8  14       1494.10       1543.20        29.17 o                         
   2   8  14         89.06         87.39         4.60 o                         
   3   8  14         28.45         27.93         2.44 o                         
   4   8  14        475.09        503.93        12.73 o                         
  -4   9  14         56.74         61.86         4.10 o                         
  -3   9  14         21.99         27.17         2.57 o                         
  -2   9  14         38.73         32.49         3.07 o                         
  -1   9  14         25.84         19.98         2.48 o                         
   0   9  14          1.66          0.55         2.02 o                         
   1   9  14        136.17        139.67         5.59 o                         
   2   9  14         27.87         27.53         2.78 o                         
   3   9  14         13.97         11.90         2.52 o                         
   4   9  14          0.35         -0.16         4.34 o                         
  -4  10  14         28.41         15.56         4.00 o                         
  -3  10  14        133.00        113.04         7.20 o                         
  -2  10  14        144.23        138.39         5.97 o                         
  -1  10  14         58.92         64.49         5.06 o                         
   0  10  14         76.46         75.33         4.27 o                         
   1  10  14        582.23        625.59        24.76 o                         
   2  10  14         35.18         34.72         3.15 o                         
   3  10  14         10.26          5.56         2.96 o                         
  -3  11  14         28.82         16.84         4.20 o                         
  -2  11  14         38.66         34.48         7.86 o                         
  -1  11  14          1.08          3.49         2.32 o                         
   0  11  14         11.54         12.03         2.70 o                         
   1  11  14        471.18        486.45        18.02 o                         
   2  11  14          0.08         -1.44         3.86 o                         
  -1  12  14         15.33         20.08         7.11 o                         
   0  12  14          1.73         -1.43         3.68 o                         
   1  12  14         95.57         79.31        10.52 o                         
  -5   0  15        165.60        184.11        20.69 o                         
  -3   0  15         12.74         11.76         3.08 o                         
  -1   0  15        631.88        642.94        17.05 o                         
   1   0  15       1590.91       1638.42        35.59 o                         
   3   0  15          4.12          4.44         2.16 o                         
   5   0  15          6.93          7.73         2.44 o                         
  -6   1  15        147.25        132.77         7.36 o                         
  -5   1  15          0.07          1.95         3.65 o                         
  -4   1  15        140.99        120.92         7.12 o                         
  -3   1  15         42.80         45.77         3.60 o                         
  -2   1  15       3349.96       3601.39        48.66 o                         
  -1   1  15          0.13          2.44         1.83 o                         
   0   1  15         26.67         24.37         2.58 o                         
   1   1  15        319.30        319.98         7.23 o                         
   2   1  15        112.01        111.15         4.17 o                         
   3   1  15          0.27         -0.73         1.59 o                         
   4   1  15        141.63        147.40         4.73 o                         
   5   1  15        104.34        111.51         3.92 o                         
   6   1  15          1.36          3.61         5.75 o                         
  -6   2  15        483.00        488.97        16.06 o                         
  -5   2  15         17.31         14.35         3.70 o                         
  -4   2  15        565.62        530.91        17.18 o                         
  -3   2  15          3.66          5.41         2.04 o                         
  -2   2  15       3268.66       3618.67        50.11 o                         
  -1   2  15        112.70        124.77         5.13 o                         
   0   2  15        133.51        143.00         5.46 o                         
   1   2  15        166.14        160.39         5.61 o                         
   2   2  15        190.97        167.45         4.88 o                         
   3   2  15         48.82         46.52         2.92 o                         
   4   2  15         48.21         44.99         2.73 o                         
   5   2  15        228.73        228.34         5.72 o                         
  -6   3  15        411.61        420.63        14.23 o                         
  -5   3  15        129.35        124.05         7.63 o                         
  -4   3  15          6.68          4.58         3.10 o                         
  -3   3  15         77.77         89.29         4.22 o                         
  -2   3  15         27.23         29.60         2.88 o                         
  -1   3  15         38.51         25.11         2.89 o                         
   0   3  15          8.20         13.77         2.18 o                         
   1   3  15        271.88        260.10         6.71 o                         
   2   3  15         19.40         23.26         2.19 o                         
   3   3  15        102.24        110.97         4.17 o                         
   4   3  15       1075.47       1101.90        18.29 o                         
   5   3  15         78.09         78.32         3.21 o                         
  -6   4  15         22.76         19.66         4.34 o                         
  -5   4  15        359.69        391.37        14.30 o                         
  -4   4  15         10.25          7.70         2.74 o                         
  -3   4  15        448.20        448.99        11.16 o                         
  -2   4  15        174.46        205.08         6.41 o                         
  -1   4  15          2.42          3.75         2.05 o                         
   0   4  15         40.51         44.54         3.19 o                         
   1   4  15        281.73        284.84         7.31 o                         
   2   4  15          0.83          4.87         1.83 o                         
   3   4  15          2.10          2.42         1.86 o                         
   4   4  15        172.36        166.34         4.84 o                         
   5   4  15         10.48          6.48         1.66 o                         
  -6   5  15          0.70         -0.20         2.72 o                         
  -5   5  15        191.45        188.87         8.95 o                         
  -4   5  15         46.59         40.85         3.84 o                         
  -3   5  15          2.97          0.73         2.52 o                         
  -2   5  15         56.41         82.81         4.59 o                         
  -1   5  15         15.54         12.16         2.67 o                         
   0   5  15         15.69          9.33         2.18 o                         
   1   5  15        692.68        693.63        13.50 o                         
   2   5  15          3.72          5.31         1.96 o                         
   3   5  15         82.20         82.77         3.56 o                         
   4   5  15        209.58        190.48         5.45 o                         
   5   5  15         58.92         58.68         3.45 o                         
  -5   6  15         16.10         19.42         4.27 o                         
  -4   6  15         22.88         23.63         2.79 o                         
  -3   6  15          0.05          0.75         2.38 o                         
  -2   6  15        323.10        278.86         8.80 o                         
  -1   6  15         94.55         93.72         4.70 o                         
   0   6  15       1189.52       1217.05        20.24 o                         
   1   6  15        205.67        222.13         7.85 o                         
   2   6  15         13.76          9.58         2.35 o                         
   3   6  15        216.10        224.69         6.52 o                         
   4   6  15        729.71        706.41        13.26 o                         
   5   6  15         14.75         10.87         2.57 o                         
  -5   7  15         39.73         35.95         6.76 o                         
  -4   7  15          7.16         10.69         2.30 o                         
  -3   7  15          4.40          0.18         2.07 o                         
  -2   7  15         67.52         35.00         3.45 o                         
  -1   7  15         21.59         19.44         3.10 o                         
   0   7  15         35.67         44.64         3.46 o                         
   1   7  15        122.76        122.58         5.19 o                         
   2   7  15         67.41         69.46         4.02 o                         
   3   7  15          3.27          3.28         1.83 o                         
   4   7  15          5.72          7.64         2.07 o                         
  -5   8  15         66.97         55.21         9.20 o                         
  -4   8  15        179.77        185.76        11.56 o                         
  -3   8  15         22.22         27.49         3.03 o                         
  -2   8  15          5.89         14.68         2.33 o                         
  -1   8  15         35.08         44.91         3.44 o                         
   0   8  15        131.25        135.38         6.37 o                         
   1   8  15         53.57         60.39         3.82 o                         
   2   8  15         11.12          8.85         2.29 o                         
   3   8  15         25.39         29.41         2.67 o                         
   4   8  15        173.11        172.69        13.28 o                         
  -4   9  15          0.69         -0.14         2.59 o                         
  -3   9  15         27.14         25.44         2.73 o                         
  -2   9  15          8.98          6.72         2.01 o                         
  -1   9  15         62.69         72.11         5.69 o                         
   0   9  15          8.46          7.66         2.03 o                         
   1   9  15        238.66        270.56         7.96 o                         
   2   9  15        216.27        212.09         7.11 o                         
   3   9  15          3.34          5.11         2.40 o                         
  -3  10  15        160.38        153.84        12.40 o                         
  -2  10  15        187.99        156.05         8.27 o                         
  -1  10  15         43.94         38.59         3.58 o                         
   0  10  15         23.36         27.66         3.07 o                         
   1  10  15         98.30        108.18         5.80 o                         
   2  10  15         52.77         52.34         4.40 o                         
  -2  11  15        482.21        267.82        18.20 o                         
  -1  11  15         43.25         47.40         6.61 o                         
   0  11  15        139.05        136.32        11.12 o                         
   1  11  15         30.91         36.22         6.37 o                         
  -6   0  16         30.14         31.75         5.92 o                         
  -4   0  16         15.33         14.11         4.88 o                         
  -2   0  16        115.88        139.83         8.10 o                         
   0   0  16        150.20        139.60         8.18 o                         
   2   0  16          0.00          1.21         2.37 o                         
   4   0  16        137.09        135.51         7.79 o                         
  -6   1  16         23.00         22.37         3.84 o                         
  -5   1  16        134.06        143.25        10.12 o                         
  -4   1  16          9.18          9.62         3.34 o                         
  -3   1  16         52.40         47.31         3.66 o                         
  -2   1  16       1609.17       1816.22        28.71 o                         
  -1   1  16        236.96        236.66         7.25 o                         
   0   1  16        242.52        239.29         7.15 o                         
   1   1  16        153.52        159.48         5.32 o                         
   2   1  16          5.12          5.67         1.68 o                         
   3   1  16        452.85        441.38        10.03 o                         
   4   1  16        410.42        425.83         8.42 o                         
   5   1  16          2.12          0.92         1.38 o                         
  -6   2  16         37.70         31.01         4.27 o                         
  -5   2  16        146.30        129.55         9.71 o                         
  -4   2  16        265.00        277.35        10.04 o                         
  -3   2  16        390.70        395.07        15.05 o                         
  -2   2  16         98.57         95.92         4.53 o                         
  -1   2  16        430.18        414.98        14.23 o                         
   0   2  16          1.26          4.91         1.88 o                         
   1   2  16       1711.06       1714.33        27.55 o                         
   2   2  16         54.14         60.27         3.21 o                         
   3   2  16       1271.16       1305.85        19.45 o                         
   4   2  16          8.82          4.92         1.39 o                         
   5   2  16         52.98         56.59         3.25 o                         
  -6   3  16          1.08          2.38         2.90 o                         
  -5   3  16          4.28          4.81         2.78 o                         
  -4   3  16          0.26          0.28         2.54 o                         
  -3   3  16          8.75         10.34         2.77 o                         
  -2   3  16        128.38        128.01         5.14 o                         
  -1   3  16         34.38         20.76         2.84 o                         
   0   3  16        563.42        577.28        12.73 o                         
   1   3  16        505.17        492.23        12.23 o                         
   2   3  16          3.45          6.05         1.99 o                         
   3   3  16          0.33          0.36         1.81 o                         
   4   3  16        338.62        320.09         7.87 o                         
   5   3  16        296.55        270.52         8.06 o                         
  -6   4  16        122.69        107.21         7.83 o                         
  -5   4  16         32.38         34.86         4.24 o                         
  -4   4  16        168.98        160.60         9.35 o                         
  -3   4  16          1.03          0.36         2.39 o                         
  -2   4  16          1.68         -1.29         1.96 o                         
  -1   4  16         13.87         12.05         2.87 o                         
   0   4  16        175.13        163.21         6.08 o                         
   1   4  16         68.22         61.42         3.94 o                         
   2   4  16         12.01         10.97         2.29 o                         
   3   4  16         99.86         91.27         4.04 o                         
   4   4  16        252.90        254.96         6.42 o                         
   5   4  16          9.42          8.88         1.59 o                         
  -5   5  16         74.33         71.75         4.73 o                         
  -4   5  16          2.50          5.36         2.39 o                         
  -3   5  16        121.74        136.48         5.72 o                         
  -2   5  16        143.27        177.88         6.78 o                         
  -1   5  16          0.40          5.55         2.80 o                         
   0   5  16         16.23         16.60         2.56 o                         
   1   5  16        167.33        187.38         7.36 o                         
   2   5  16         87.04         94.93         4.39 o                         
   3   5  16         34.45         32.26         2.51 o                         
   4   5  16        185.27        188.47         5.96 o                         
   5   5  16         37.61         34.61         4.16 o                         
  -5   6  16        671.15        665.28        25.34 o                         
  -4   6  16          4.02          1.62         2.32 o                         
  -3   6  16        131.19        122.30         5.04 o                         
  -2   6  16        134.73        164.20         6.71 o                         
  -1   6  16          0.09         -2.20         2.44 o                         
   0   6  16          2.04          4.55         2.60 o                         
   1   6  16       2201.05       2341.04        42.53 o                         
   2   6  16         30.17         32.64         3.21 o                         
   3   6  16         28.10         31.19         2.79 o                         
   4   6  16          0.47          0.56         1.82 o                         
  -5   7  16        218.24        205.86        14.36 o                         
  -4   7  16         40.62         51.68         3.85 o                         
  -3   7  16         67.79         58.99         3.87 o                         
  -2   7  16         19.01          7.93         2.48 o                         
  -1   7  16         99.41         98.06         4.99 o                         
   0   7  16          5.53          4.37         2.39 o                         
   1   7  16         85.01         80.20         4.23 o                         
   2   7  16         11.35          9.27         2.73 o                         
   3   7  16         24.53         25.55         2.32 o                         
   4   7  16         94.65         97.47         6.65 o                         
  -4   8  16         88.88         90.28        12.31 o                         
  -3   8  16         29.61         28.32         2.80 o                         
  -2   8  16          1.47          3.04         2.20 o                         
  -1   8  16         10.22          7.59         2.29 o                         
   0   8  16        166.21        180.23         9.99 o                         
   1   8  16         54.40         58.81         3.25 o                         
   2   8  16        235.28        246.01         8.03 o                         
   3   8  16         53.96         54.45         3.91 o                         
  -4   9  16          4.53          5.63         5.11 o                         
  -3   9  16         14.14          7.25         2.61 o                         
  -2   9  16         26.78         13.50         2.80 o                         
  -1   9  16        108.72         96.34         4.95 o                         
   0   9  16        136.58        150.42         6.51 o                         
   1   9  16         79.93         77.32         4.37 o                         
   2   9  16          6.74         11.94         2.68 o                         
   3   9  16         25.65         21.74         4.51 o                         
  -3  10  16         13.82         16.52         4.51 o                         
  -2  10  16         89.89         80.17         5.63 o                         
  -1  10  16         10.18         11.21         2.68 o                         
   0  10  16         76.22         71.55         5.63 o                         
   1  10  16         36.52         38.17         7.20 o                         
   2  10  16         17.32         22.32         5.44 o                         
  -1  11  16          0.97         -1.66         5.32 o                         
   0  11  16          7.15          2.75         3.73 o                         
  -5   0  17         84.51         97.45        13.38 o                         
  -3   0  17         18.72         16.22         4.28 o                         
  -1   0  17         13.10         11.97         3.30 o                         
   1   0  17         79.82         77.34         5.62 o                         
   3   0  17          0.04          2.97         3.00 o                         
   5   0  17        106.27         87.52         6.76 o                         
  -6   1  17        135.04        115.75         5.95 o                         
  -5   1  17          9.17         11.21         4.51 o                         
  -4   1  17        310.25        334.10        13.16 o                         
  -3   1  17        373.13        410.52        12.46 o                         
  -2   1  17       1512.86       1677.44        27.73 o                         
  -1   1  17        164.75        160.13         6.30 o                         
   0   1  17         27.69         26.38         2.89 o                         
   1   1  17        538.78        511.51        11.62 o                         
   2   1  17         15.53         12.59         2.15 o                         
   3   1  17       1048.74       1066.27        21.51 o                         
   4   1  17         90.12         84.46         3.84 o                         
   5   1  17         15.71         13.57         2.58 o                         
  -6   2  17        137.59        120.19        13.09 o                         
  -5   2  17        584.95        599.23        33.10 o                         
  -4   2  17        514.14        575.97        18.12 o                         
  -3   2  17        531.32        625.42        17.81 o                         
  -2   2  17       1511.98       1665.69        30.52 o                         
  -1   2  17          4.88          3.16         2.18 o                         
   0   2  17        281.94        291.56         8.91 o                         
   1   2  17          0.16         -1.88         1.89 o                         
   2   2  17          7.02          9.84         2.01 o                         
   3   2  17        319.18        327.58         8.31 o                         
   4   2  17        626.37        632.34        15.91 o                         
   5   2  17          0.34          4.57         1.87 o                         
  -6   3  17         40.34         25.47         4.78 o                         
  -5   3  17        747.89        773.45        39.23 o                         
  -4   3  17         96.76        118.49         7.11 o                         
  -3   3  17        176.43        176.41         8.97 o                         
  -2   3  17         82.10         81.43         5.07 o                         
  -1   3  17         57.70         58.88         4.40 o                         
   0   3  17        803.13        854.43        18.35 o                         
   1   3  17        211.37        212.98         7.76 o                         
   2   3  17        172.59        179.68         6.74 o                         
   3   3  17         47.96         55.10         3.39 o                         
   4   3  17        551.03        541.10        12.10 o                         
   5   3  17         12.97          8.32         2.35 o                         
  -5   4  17         66.68         60.77         5.36 o                         
  -4   4  17         30.63         26.74         3.61 o                         
  -3   4  17          5.10          1.28         2.76 o                         
  -2   4  17         14.28          7.40         2.78 o                         
  -1   4  17         92.78         90.22         5.95 o                         
   0   4  17        235.87        253.46         8.98 o                         
   1   4  17        919.13        963.96        21.67 o                         
   2   4  17         16.94         18.14         2.25 o                         
   3   4  17         73.51         74.80         3.65 o                         
   4   4  17          0.30          3.05         1.46 o                         
  -5   5  17        343.71        334.43        13.71 o                         
  -4   5  17        126.38        122.15         7.24 o                         
  -3   5  17         57.50         70.98         4.22 o                         
  -2   5  17         40.95         43.11         3.87 o                         
  -1   5  17         52.88         62.10         5.72 o                         
   0   5  17          0.44         -2.47         2.47 o                         
   1   5  17        272.72        287.63         9.43 o                         
   2   5  17          0.05         -0.28         1.81 o                         
   3   5  17         31.59         28.68         2.50 o                         
   4   5  17          1.51          1.27         2.03 o                         
  -5   6  17        782.04        761.92        38.64 o                         
  -4   6  17          8.98          3.95         3.42 o                         
  -3   6  17         74.40         96.53         4.83 o                         
  -2   6  17         22.71         33.94         3.31 o                         
  -1   6  17          5.91          6.74         2.60 o                         
   0   6  17        349.23        350.23        11.19 o                         
   1   6  17          4.56          6.11         2.23 o                         
   2   6  17       1019.99       1048.62        22.76 o                         
   3   6  17        107.93        113.76         4.80 o                         
   4   6  17          1.15          0.80         1.86 o                         
  -4   7  17          1.45          3.63         2.84 o                         
  -3   7  17        230.81        286.25         9.60 o                         
  -2   7  17        135.35        178.49         7.01 o                         
  -1   7  17         73.60         83.48         4.23 o                         
   0   7  17         85.84         89.36         4.79 o                         
   1   7  17          4.62          5.65         1.83 o                         
   2   7  17        259.61        260.16         7.87 o                         
   3   7  17          0.00          2.34         2.25 o                         
  -4   8  17          1.53          1.65         5.46 o                         
  -3   8  17          8.96          4.35         2.73 o                         
  -2   8  17        223.76        288.76        13.42 o                         
  -1   8  17         64.42         71.43         5.32 o                         
   0   8  17         30.82         28.86         3.17 o                         
   1   8  17        370.84        391.41        10.95 o                         
   2   8  17        175.92        191.40         6.61 o                         
   3   8  17        160.42        156.24         9.87 o                         
  -3   9  17          1.28          2.26         7.10 o                         
  -2   9  17          3.50         -1.84         3.07 o                         
  -1   9  17         24.72         20.60         3.21 o                         
   0   9  17         48.71         39.10         3.49 o                         
   1   9  17        163.90        167.95         8.02 o                         
   2   9  17          3.73          1.97         3.17 o                         
  -2  10  17        472.46        276.32        52.51 o                         
  -1  10  17         46.22         26.77         6.34 o                         
   0  10  17          0.04          0.28         2.51 o                         
   1  10  17        105.56         93.72        11.81 o                         
  -4   0  18          0.28         -3.54         4.86 o                         
  -2   0  18       2395.29       2895.41        64.39 o                         
   0   0  18        405.68        413.81        16.60 o                         
   2   0  18          1.80          2.96         2.57 o                         
   4   0  18       1143.34       1193.25        36.65 o                         
  -5   1  18          6.27          5.03         4.96 o                         
  -4   1  18        228.55        259.25        10.57 o                         
  -3   1  18        139.31        162.76         7.49 o                         
  -2   1  18        155.59        177.61         7.33 o                         
  -1   1  18         70.12         80.13         5.25 o                         
   0   1  18         62.23         57.01         4.22 o                         
   1   1  18          9.92          7.68         2.23 o                         
   2   1  18         30.72         28.95         3.01 o                         
   3   1  18        604.98        643.59        18.96 o                         
   4   1  18         12.57         15.15         2.29 o                         
  -5   2  18        558.12        549.48        30.80 o                         
  -4   2  18         59.94         69.47         8.93 o                         
  -3   2  18          0.39         -0.89         2.77 o                         
  -2   2  18       1200.93       1365.06        32.51 o                         
  -1   2  18        269.62        278.44         9.54 o                         
   0   2  18        142.65        129.17         6.89 o                         
   1   2  18          0.12         -1.53         2.08 o                         
   2   2  18         15.18         13.04         2.29 o                         
   3   2  18        566.38        579.38        15.15 o                         
   4   2  18          7.21          7.94         1.95 o                         
  -5   3  18        253.26        235.70        11.06 o                         
  -4   3  18          3.24          1.39         2.87 o                         
  -3   3  18         26.15         28.97         3.63 o                         
  -2   3  18        334.05        365.37        12.57 o                         
  -1   3  18          4.26          4.36         2.92 o                         
   0   3  18        250.23        238.99        10.23 o                         
   1   3  18        375.59        421.26        12.61 o                         
   2   3  18         93.10         96.69         4.32 o                         
   3   3  18          1.03          2.50         1.64 o                         
   4   3  18        307.84        301.03         9.22 o                         
  -5   4  18         35.94         34.87         6.13 o                         
  -4   4  18          4.17          5.32         2.83 o                         
  -3   4  18         29.51         25.06         3.59 o                         
  -2   4  18         97.38         89.80         5.80 o                         
  -1   4  18         20.11         22.31         4.15 o                         
   0   4  18         22.43         21.29         4.01 o                         
   1   4  18        100.85        104.51         5.14 o                         
   2   4  18        131.48        132.78         4.86 o                         
   3   4  18        445.56        450.18        11.96 o                         
   4   4  18         98.30         97.35         9.78 o                         
  -5   5  18        132.78        107.94        14.37 o                         
  -4   5  18          1.07         -3.09         3.44 o                         
  -3   5  18         29.85         38.16         4.13 o                         
  -2   5  18        297.12        387.50        11.26 o                         
  -1   5  18         10.02          9.09         2.91 o                         
   0   5  18         28.97         27.27         4.30 o                         
   1   5  18        678.07        742.76        17.83 o                         
   2   5  18        111.45        118.68         6.06 o                         
   3   5  18         10.77          7.91         1.82 o                         
   4   5  18          1.72          2.55         2.53 o                         
  -4   6  18         26.55         36.32         4.93 o                         
  -3   6  18         54.38         57.01         4.08 o                         
  -2   6  18         55.22         73.53         4.51 o                         
  -1   6  18        619.97        619.13        16.96 o                         
   0   6  18        172.64        179.78         7.50 o                         
   1   6  18        211.95        210.94         7.63 o                         
   2   6  18         58.59         66.93         3.78 o                         
   3   6  18         50.32         57.53         3.80 o                         
  -4   7  18          1.79          1.02         6.82 o                         
  -3   7  18         27.15         20.38         6.45 o                         
  -2   7  18        136.67        129.85         5.77 o                         
  -1   7  18        226.72        238.08         7.79 o                         
   0   7  18         36.97         34.94         3.21 o                         
   1   7  18         52.68         55.77         3.97 o                         
   2   7  18          0.00          1.67         1.95 o                         
   3   7  18          8.23          3.87         2.26 o                         
  -3   8  18         80.75         76.94         8.42 o                         
  -2   8  18         46.39         57.19         5.03 o                         
  -1   8  18         28.66         32.86         3.37 o                         
   0   8  18        246.05        263.83         9.01 o                         
   1   8  18        165.08        160.67         7.42 o                         
   2   8  18        171.07        179.89         9.92 o                         
  -2   9  18        249.37        161.08        17.45 o                         
  -1   9  18          9.23          7.94         4.00 o                         
   0   9  18          9.45         11.51         3.66 o                         
   1   9  18         20.58         16.62         4.13 o                         
  -5   0  19          0.59          4.08         4.66 o                         
  -3   0  19        406.44        457.87        33.96 o                         
  -1   0  19         26.13         25.72         5.11 o                         
   1   0  19        305.02        327.26        12.93 o                         
   3   0  19        107.43         93.45         6.29 o                         
  -5   1  19         27.83         26.40         4.45 o                         
  -4   1  19         67.61         83.04         6.19 o                         
  -3   1  19         32.62         38.78         3.85 o                         
  -2   1  19         83.27         89.96         5.15 o                         
  -1   1  19          1.52          0.86         2.71 o                         
   0   1  19          0.26          1.97         2.64 o                         
   1   1  19        474.59        477.10        11.94 o                         
   2   1  19          0.11         -0.39         2.00 o                         
   3   1  19        346.12        356.49         8.44 o                         
   4   1  19         68.36         53.66         4.31 o                         
  -5   2  19          9.90         13.48         3.22 o                         
  -4   2  19        347.70        378.67        16.15 o                         
  -3   2  19         11.12         12.64         2.89 o                         
  -2   2  19        253.48        274.63        10.86 o                         
  -1   2  19        288.34        320.04        13.18 o                         
   0   2  19        617.47        631.94        16.46 o                         
   1   2  19         58.78         55.90         4.19 o                         
   2   2  19        190.32        211.20         7.59 o                         
   3   2  19        456.82        481.19        12.58 o                         
   4   2  19          7.37          6.08         1.68 o                         
  -5   3  19          0.03         -1.37         2.31 o                         
  -4   3  19         65.05         62.09         4.94 o                         
  -3   3  19         37.65         46.48         4.27 o                         
  -2   3  19          4.78          8.06         2.54 o                         
  -1   3  19          5.08          4.77         2.90 o                         
   0   3  19        654.50        665.90        18.74 o                         
   1   3  19         68.34         80.39         4.50 o                         
   2   3  19        356.40        376.30        11.39 o                         
   3   3  19          0.05         -0.51         1.56 o                         
   4   3  19         36.18         23.96         3.89 o                         
  -4   4  19          7.64          4.11         3.16 o                         
  -3   4  19          6.55         10.83         3.11 o                         
  -2   4  19        466.73        586.73        17.02 o                         
  -1   4  19          0.77          0.63         2.73 o                         
   0   4  19          4.79          6.92         2.99 o                         
   1   4  19        476.99        524.93        12.69 o                         
   2   4  19         51.09         49.56         3.04 o                         
   3   4  19         58.91         64.08         3.36 o                         
   4   4  19          2.93          3.49         2.88 o                         
  -4   5  19         10.68         10.53         5.20 o                         
  -3   5  19         24.24         16.05         2.71 o                         
  -2   5  19        114.20        119.75         6.53 o                         
  -1   5  19         10.16          7.26         2.44 o                         
   0   5  19         63.43         61.92         4.39 o                         
   1   5  19          0.37         -0.19         1.98 o                         
   2   5  19         27.26         34.76         3.08 o                         
   3   5  19        128.73        120.71         6.37 o                         
  -4   6  19         51.61         51.04         6.42 o                         
  -3   6  19         44.19         50.68         4.10 o                         
  -2   6  19        277.52        247.50         9.23 o                         
  -1   6  19          1.83          3.66         2.32 o                         
   0   6  19          0.01          1.82         1.94 o                         
   1   6  19          0.34          0.66         2.00 o                         
   2   6  19         51.05         48.00         3.90 o                         
   3   6  19         44.17         38.86         6.07 o                         
  -3   7  19        219.92        204.66        14.77 o                         
  -2   7  19          2.17          4.36         3.01 o                         
  -1   7  19         89.86         88.72         6.75 o                         
   0   7  19        256.53        257.24         8.72 o                         
   1   7  19         32.41         31.11         3.57 o                         
   2   7  19         51.04         66.09         7.67 o                         
  -2   8  19         15.91         13.90         5.27 o                         
  -1   8  19        109.54        128.77         9.75 o                         
   0   8  19        594.65        593.67        22.86 o                         
   1   8  19          0.27          3.22         2.09 o                         
  -1   9  19          6.01          2.71         4.01 o                         
   0   9  19         29.16         22.87         8.25 o                         
  -4   0  20         68.44         65.50        10.38 o                         
  -2   0  20         29.20         36.59         6.25 o                         
   0   0  20        202.86        204.08        10.91 o                         
   2   0  20          0.75         -0.40         2.87 o                         
   4   0  20        342.80        247.95        21.45 o                         
  -4   1  20         48.63         59.80         8.29 o                         
  -3   1  20         58.85         64.46         6.76 o                         
  -2   1  20         20.62         15.16         3.33 o                         
  -1   1  20          5.70          3.58         2.56 o                         
   0   1  20          0.47          0.55         2.31 o                         
   1   1  20        227.59        231.61         8.68 o                         
   2   1  20          8.57          8.19         2.11 o                         
   3   1  20        442.89        451.11        12.04 o                         
  -4   2  20        331.37        395.77        25.22 o                         
  -3   2  20        191.10        203.77        11.73 o                         
  -2   2  20         33.98         46.09         4.25 o                         
  -1   2  20        360.77        380.75        14.57 o                         
   0   2  20          8.95          8.63         2.30 o                         
   1   2  20         87.07         87.21         5.01 o                         
   2   2  20         22.39         18.79         2.54 o                         
   3   2  20        997.51       1054.83        28.34 o                         
  -4   3  20         21.30         24.55         4.42 o                         
  -3   3  20          4.35         10.77         3.47 o                         
  -2   3  20          4.74          1.66         3.03 o                         
  -1   3  20        696.65        801.32        36.33 o                         
   0   3  20        126.97        119.55         7.10 o                         
   1   3  20          2.13          3.51         2.03 o                         
   2   3  20         53.18         62.51         3.75 o                         
   3   3  20        230.96        233.18         9.78 o                         
  -4   4  20         20.90         21.02         4.67 o                         
  -3   4  20        299.45        348.62        13.50 o                         
  -2   4  20         34.36         48.76         4.43 o                         
  -1   4  20        197.08        197.89        11.41 o                         
   0   4  20        175.49        177.07         7.71 o                         
   1   4  20          0.02          1.64         1.67 o                         
   2   4  20        111.22        122.81         5.20 o                         
   3   4  20        129.79        124.20         9.01 o                         
  -3   5  20        122.03        125.67         7.23 o                         
  -2   5  20         37.57         40.67         4.43 o                         
  -1   5  20         57.71         69.60         5.25 o                         
   0   5  20        397.24        407.06        12.70 o                         
   1   5  20          0.17          0.72         1.77 o                         
   2   5  20         49.37         48.50         3.70 o                         
   3   5  20         52.05         34.06         7.81 o                         
  -3   6  20          1.00          7.07         4.39 o                         
  -2   6  20         10.33         17.23         3.94 o                         
  -1   6  20         18.61         11.68         4.15 o                         
   0   6  20         77.89         86.83         4.89 o                         
   1   6  20         18.22         15.34         3.27 o                         
   2   6  20          4.86          0.03         2.65 o                         
  -2   7  20          2.59          7.03         5.93 o                         
  -1   7  20         25.58         32.08        10.45 o                         
   0   7  20         29.90         35.20         4.47 o                         
   1   7  20         62.85         69.63         6.81 o                         
  -1   8  20          5.25          4.58         4.13 o                         
   0   8  20        188.90        135.15        24.34 o                         
  -3   0  21        468.34        542.91        32.66 o                         
  -1   0  21        156.38        193.43        15.18 o                         
   1   0  21        111.22        126.16         8.06 o                         
   3   0  21        165.04        128.83        15.87 o                         
  -4   1  21          0.51         -2.26         4.71 o                         
  -3   1  21        268.47        297.53        15.12 o                         
  -2   1  21        240.50        285.40        13.38 o                         
  -1   1  21          0.09         -0.76         2.19 o                         
   0   1  21          5.09          4.29         1.92 o                         
   1   1  21         18.67         13.40         3.20 o                         
   2   1  21        223.30        222.25         8.43 o                         
   3   1  21        517.03        468.65        32.86 o                         
  -3   2  21        709.62        854.05        46.48 o                         
  -2   2  21         44.95         43.15         4.79 o                         
  -1   2  21        111.13        109.13         5.52 o                         
   0   2  21        177.52        183.41        11.06 o                         
   1   2  21        170.52        165.32         6.98 o                         
   2   2  21        186.87        173.94         7.55 o                         
   3   2  21         37.10         26.02         7.78 o                         
  -4   3  21         21.25         20.55         6.98 o                         
  -3   3  21         39.81         55.07        11.16 o                         
  -2   3  21          3.47          3.57         2.53 o                         
  -1   3  21          1.70          3.54         3.25 o                         
   0   3  21          2.03          3.06         2.03 o                         
   1   3  21          1.47          3.85         1.97 o                         
   2   3  21         23.48         28.33         3.05 o                         
  -2   4  21        131.01        147.71        11.97 o                         
  -1   4  21         40.96         49.75         5.07 o                         
   0   4  21         20.74         21.91         3.38 o                         
   1   4  21         58.80         59.32         5.04 o                         
   2   4  21         11.24          9.43         2.47 o                         
  -3   5  21         37.71         43.00         9.71 o                         
  -2   5  21         35.91         42.26         4.81 o                         
  -1   5  21         26.25         32.42         4.09 o                         
   0   5  21        168.86        179.00         8.16 o                         
   1   5  21         12.37          5.75         4.45 o                         
   2   5  21         97.17        107.42         9.80 o                         
  -1   6  21         42.98         27.17         6.45 o                         
   0   6  21        696.73        821.42        41.88 o                         
   1   6  21         31.93         24.21         7.04 o                         
  -1   7  21         19.89          9.91         5.43 o                         
   0   7  21         18.77          9.72         6.07 o                         
  -2   0  22        189.94        217.71        17.94 o                         
   0   0  22          2.42          1.88         3.57 o                         
   2   0  22        107.62        122.12        15.81 o                         
  -3   1  22          1.94          3.22         3.32 o                         
  -2   1  22         71.93         82.44         8.50 o                         
  -1   1  22        381.79        405.40        16.48 o                         
   0   1  22        129.01        125.55         8.65 o                         
   1   1  22         33.57         23.62         3.53 o                         
   2   1  22         51.53         45.06         6.79 o                         
  -3   2  22          3.98          6.20         4.72 o                         
  -2   2  22         11.16          6.61         4.70 o                         
  -1   2  22         35.43         32.83         3.81 o                         
   0   2  22        636.30        678.87        31.12 o                         
   1   2  22        244.41        239.29         9.14 o                         
  -3   3  22        395.32        378.86        30.88 o                         
  -2   3  22        113.51        105.67         9.48 o                         
  -1   3  22         17.53         13.22         3.32 o                         
   0   3  22        210.69        236.00        18.12 o                         
   1   3  22         50.92         57.78         6.96 o                         
   2   3  22          0.23         -1.40         5.09 o                         
  -2   4  22         14.96         19.31         4.59 o                         
  -1   4  22         16.92         20.39         4.45 o                         
   0   4  22        119.03        140.87        12.81 o                         
   1   4  22         75.78         90.74         7.66 o                         
  -1   5  22         39.20         34.71         6.94 o                         
   0   5  22         13.97          6.69         3.41 o                         
   1   5  22         13.84          7.77         3.49 o                         
  -1   0  23         14.52          4.34         3.71 o                         
   1   0  23         45.46         45.51         8.99 o                         
  -2   1  23          1.01          5.08         4.36 o                         
  -1   1  23        153.24        163.13        10.70 o                         
   0   1  23         23.13         27.01         4.17 o                         
   1   1  23         32.97         39.65         9.01 o                         
  -2   2  23         84.50         70.65        11.53 o                         
  -1   2  23          9.83         11.03         5.74 o                         
   0   2  23        362.21        351.17        21.71 o                         
   1   2  23         84.51         66.70        11.07 o                         
  -2   3  23         56.34         27.69         7.23 o                         
  -1   3  23         93.97        114.28        15.27 o                         
   0   3  23          6.59          9.83         5.81 o                         
                                                                                
